# Supplementary material for: An integrative multi-dimensional genetic and epigenetic strategy to identify aberrant genes and pathways in cancer
Source: BMC Syst Biol. 2010 May 17;4:67. doi: 10.1186/1752-0509-4-67 (PMC2880289; doi:10.1186/1752-0509-4-67)
Supplement: Additional file 1 — Description of cell lines. Background information about the cancer cell lines including mutation status and HER2/ER/PR statuses [file 1752-0509-4-67-S1.XLS]

## Sheet: Sheet1
Additional File 1 - Description of cell lines
Sample	ER Status	PR Status	HER2 Status	TP53 Mutation Status**
HCC38	-	-		+
HCC1008	-	-		N/A
HCC1143	-	-		+
HCC1395	+	-		+
HCC1599	-	-		+
HCC1937	-	-		+ (heterozygous mutation)
HCC2218	-	+	+	-
BT474	+	-	+	+
MCF7	+	+		+
MCF10A	N/A	N/A	N/A	N/A
**mutation status obtained from the Sanger Cancer Cell Line Project (http://www.sanger.ac.uk/genetics/CGP/CellLines/)
