# Supplementary material for: An integrative multi-dimensional genetic and epigenetic strategy to identify aberrant genes and pathways in cancer
Source: BMC Syst Biol. 2010 May 17;4:67. doi: 10.1186/1752-0509-4-67 (PMC2880289; doi:10.1186/1752-0509-4-67)
Supplement: Additional file 2 — Sources of Data. Listing of all the sources of data used in this paper. Public sources and newly generated data are indicated. [file 1752-0509-4-67-S2.XLS]

## Sheet: Sheet1
Additional File 2 - Sources of Data
Sample	DNA Copy Number - Array CGH	Allelic Status - Affymetrix SNP 500K	DNA Methylation - Illumina Infinium	Gene expression - Affymetrix U133 Plus 2.0 (NCBI GEO Accession number provided)
HCC38	GSE21540	https://cabig.nci.nih.gov (GSE21347)	new data for this publication (GSE17769)	new data for this publication (GSE17768)
HCC1008	GSE21540	https://cabig.nci.nih.gov (GSE21347)	new data for this publication (GSE17769)	new data for this publication (GSE17768)
HCC1143	GSE21540	https://cabig.nci.nih.gov (GSE21347)	new data for this publication (GSE17769)	new data for this publication (GSE17768)
HCC1395	GSE21540	https://cabig.nci.nih.gov (GSE21347)	new data for this publication (GSE17769)	new data for this publication (GSE17768)
HCC1599	GSE21540	https://cabig.nci.nih.gov (GSE21347)	new data for this publication (GSE17769)	new data for this publication (GSE17768)
HCC1937	GSE21540	https://cabig.nci.nih.gov (GSE21347)	new data for this publication (GSE17769)	new data for this publication (GSE17768)
HCC2218	GSE21540	https://cabig.nci.nih.gov (GSE21347)	new data for this publication (GSE17769)	new data for this publication (GSE17768)
BT474	GSE21540	https://cabig.nci.nih.gov (GSE21347)	new data for this publication (GSE17769)	https://cabig.nci.nih.gov (GSE17768)
MCF7	GSE21540	https://cabig.nci.nih.gov (GSE21347)	new data for this publication (GSE17769)	https://cabig.nci.nih.gov (GSE17768)
MCF10A	N/A	N/A	new data for this publication (GSE17769)	GSM254525 (GSE17768)
