# Supplementary material for: An integrative multi-dimensional genetic and epigenetic strategy to identify aberrant genes and pathways in cancer
Source: BMC Syst Biol. 2010 May 17;4:67. doi: 10.1186/1752-0509-4-67 (PMC2880289; doi:10.1186/1752-0509-4-67)
Supplement: Additional file 3 — Tab-delimited text file of the RMA normalized gene expression data. Gene expression data file in a matrix format with all RMA normalized data points for each sample [file 1752-0509-4-67-S3.TXT]

Additional File 3 - RMA normalized gene expression data of the 10 sample used
Probe	HCC38	HCC38_Call	HCC1008	HCC1008_Call	HCC1143	HCC1143_Call	HCC1395	HCC1395_Call	HCC1599	HCC1599_Call	HCC1937	HCC1937_Call	HCC2218	HCC2218_Call	BT474_brst_SS117188_HG-U133_Plus_2_HCHP-85191_.CEL	BT474_HCHP_85191_Call	MCF-7_ATCC_SS163763_HG-U133_Plus_2_HCHP-127705_.CEL	MCF7_HCHP_127705_Call	MCF10A	MCF10A_GSM254525_Call
1007_s_at	11.58309488	P	11.02768769	P	11.19120028	P	10.44287238	P	11.05254663	P	10.64679575	P	11.31755674	P	10.9479728	P	11.54289154	P	10.16882925	P
1053_at	9.265717533	P	8.277511554	P	8.909906726	P	9.362670151	P	9.147440199	P	9.779052999	P	8.345391988	P	9.906037036	P	9.293270501	P	9.321326694	P
117_at	6.018982789	P	5.976803427	A	6.187890222	A	6.111795863	A	6.294347688	P	6.062829526	A	6.572590347	A	5.884062224	A	6.259523991	M	5.907323747	A
121_at	8.01380379	P	8.76143541	P	8.459324657	P	8.783242502	P	8.404884796	P	8.280000571	P	8.74337821	P	9.239334399	P	9.180777184	P	8.674935505	P
1255_g_at	3.693292591	A	3.954488684	A	4.045570381	A	4.011511752	A	4.071276061	A	3.851468154	A	3.991555398	A	3.798849164	A	3.943525456	A	3.747219331	A
1294_at	6.641360172	P	6.460744092	A	6.746649464	P	6.746695839	P	6.203568112	A	7.327668425	P	6.592143205	A	5.67721758	A	5.789401632	A	6.373379006	A
1316_at	6.13324487	P	6.411798041	P	6.064635656	A	6.146489375	A	6.18715707	M	6.107025247	A	6.26026173	P	6.485843216	P	6.195026395	P	6.469351119	P
1320_at	5.987522032	A	7.56377264	P	6.548635414	A	6.403985799	A	6.306557199	A	6.245263364	A	5.913095385	A	5.855519809	A	6.722590868	A	5.937952303	A
1405_i_at	4.104029898	A	3.76361067	A	5.785466502	P	6.614931041	P	4.013727094	A	9.403596831	P	4.079399205	A	4.629324164	A	4.229778795	A	3.658381534	A
1431_at	5.706162469	P	4.929088737	P	4.394457021	A	4.694930664	A	4.539286843	M	5.021735344	P	4.671732553	A	4.874809938	A	4.90161123	A	4.624108851	A
1438_at	8.554459007	P	6.802822428	A	6.594887802	A	7.458908971	P	8.388111311	P	8.004754219	P	7.950083622	P	8.733867224	P	7.001783004	A	6.736085878	A
1487_at	7.962041917	P	8.594846099	M	8.047145009	M	8.783045358	P	8.958740167	P	8.951272856	P	9.213073294	P	9.076133243	P	8.975580636	P	9.486675181	P
1494_f_at	5.950716722	M	6.261136385	A	5.871892949	A	6.233602	M	6.120778434	A	6.19273325	A	6.256249175	M	6.588720645	M	6.390849348	A	5.897134578	A
1552256_a_at	9.065632687	P	7.89522921	P	8.607465784	P	9.056417763	P	9.521812354	P	8.130687127	P	8.263718372	P	7.961577468	P	10.30558694	P	10.44185644	P
1552257_a_at	8.312061119	P	8.839677992	P	9.820576805	P	9.220830607	P	9.467277619	P	9.228817545	P	10.06653729	P	10.4009835	P	9.790832498	P	10.22501348	P
1552258_at	5.537501306	A	5.500469314	A	5.825856123	M	5.890141873	P	5.43873937	A	5.553330582	P	5.619995392	A	5.437784125	A	5.638134498	A	5.725833886	M
1552261_at	6.014420174	A	5.699816032	A	5.784768684	A	6.016652093	A	5.842732682	A	6.148184897	A	6.24379715	A	5.931112739	A	5.917193219	A	5.90408781	A
1552263_at	8.136166192	P	6.551200781	P	7.964855391	P	6.406455742	P	6.869056039	P	7.726220876	P	6.174510419	P	5.791000269	M	5.818532096	P	8.376329309	P
1552264_a_at	9.756704899	P	8.996725107	P	9.737758469	P	8.389455389	P	8.889127109	P	9.415492815	P	8.268110885	P	8.257601969	P	8.319773015	P	8.288651569	P
1552266_at	4.951517723	P	5.325538066	P	4.81921674	A	4.732237991	A	5.884056875	P	4.32561862	A	5.039879188	A	5.386509107	A	5.537822383	A	4.586727848	A
1552269_at	4.282747649	A	4.974872239	A	5.286496467	M	4.392439224	A	4.243836612	A	4.323628284	A	5.097145609	A	4.588810592	A	5.066344603	A	4.653623043	A
1552271_at	6.109096478	A	6.386772242	A	6.200343118	A	6.775303145	A	6.366716654	A	6.564800482	A	6.706234677	A	5.830638998	A	6.309731646	A	6.625401819	A
1552272_a_at	5.474698856	A	5.698253823	A	6.232114006	A	6.106252242	A	6.293320405	A	6.285766582	M	6.306984616	A	6.244041018	A	6.60753268	P	6.579934463	P
1552274_at	6.861696109	P	6.484972584	P	6.456090384	P	9.04939727	P	8.306770221	P	6.205548205	P	6.754407262	P	5.17179517	A	5.108844446	A	7.152219238	P
1552275_s_at	6.857305842	P	6.335013479	A	6.532614171	M	9.287238921	P	8.318812415	P	5.941924631	A	6.678416736	A	6.230220702	A	6.108148078	A	7.472868629	P
1552276_a_at	5.626063696	A	5.861238112	A	5.756124726	A	5.868460976	A	5.924738371	A	5.872028955	A	6.613821572	A	6.306748537	A	6.126017038	A	6.050081365	A
1552277_a_at	8.825434161	P	8.359356885	P	8.756720572	P	9.652275816	P	8.949777238	P	9.251711076	P	6.899647106	P	8.019105861	P	8.742532945	P	9.593657182	P
1552278_a_at	4.97763711	A	6.0692215	A	5.372403462	A	5.074013482	A	5.20902043	A	5.505199573	A	5.938001048	A	5.753216539	A	6.475400122	M	6.636812804	P
1552279_a_at	7.830147608	P	7.482601445	P	7.27656428	P	7.331809972	P	6.828605995	P	7.337273726	P	7.860708882	P	7.917100174	P	7.712358674	P	7.648008001	P
1552280_at	4.145008916	A	4.22650482	A	4.034810268	A	4.415376783	A	4.089409381	A	4.358462751	A	4.372088658	A	5.032967114	A	5.102207085	A	4.280177494	A
1552281_at	7.56286889	A	7.362744998	A	7.339815758	A	7.608147611	A	7.430249838	A	7.443317521	A	7.891761958	A	8.05845496	A	8.049815772	A	7.80810184	A
1552283_s_at	9.814175069	P	5.658013348	M	6.105870828	P	6.077878993	P	8.801080403	P	6.249633628	P	7.166608645	P	7.402864212	P	5.953084647	P	5.462855605	A
1552286_at	7.069184085	P	7.047198294	P	7.176329463	P	7.561474846	P	7.797385643	P	6.661239729	P	6.438512715	A	6.844665576	P	7.331280116	P	5.98020583	A
1552287_s_at	8.721001872	P	7.43333323	P	8.994361171	P	8.809065137	P	8.532624094	P	8.764527671	P	7.535541516	P	7.599934687	P	8.782105058	P	8.602487086	P
1552288_at	4.759043979	A	5.078152499	A	4.917613361	A	5.178120212	A	5.007089755	A	5.015771998	A	5.181077804	A	5.214567765	A	6.618899053	A	4.962096966	A
1552289_a_at	5.590480687	A	5.49893971	A	5.522392469	A	5.703997178	A	5.840469507	A	5.680937732	A	5.731310757	A	5.645477852	A	6.490065359	A	5.591586546	A
1552291_at	8.858555418	P	8.93496302	P	9.294206941	P	7.39989427	P	7.96975127	P	9.953570918	P	8.778165335	P	7.929992002	P	7.888764485	P	7.847681851	P
1552293_at	4.680170132	A	5.089604272	A	5.109303113	A	5.217187213	A	5.02482029	A	5.022618623	A	5.397654969	A	5.24845519	A	5.294910844	A	5.08060597	A
1552295_a_at	7.829267887	P	6.651151774	A	7.418318418	P	7.44409084	A	7.16167942	M	7.08450815	A	7.484099117	P	7.981600831	A	7.597589079	A	8.862959624	P
1552296_at	4.828270363	M	3.779645732	A	3.913709244	A	3.831603235	A	4.507457957	A	3.932655523	A	3.851158569	A	3.591881926	A	4.079988981	A	3.976910812	A
1552299_at	4.957332177	A	6.307437866	P	5.060273196	P	5.541764189	A	5.815657191	P	5.951833964	P	6.118042099	P	5.298398444	A	5.772939704	A	5.374979402	P
1552301_a_at	6.086592984	P	5.953654308	P	5.180407795	M	5.896088633	P	5.811981276	P	5.676217204	P	5.597109836	P	5.913648513	P	5.726422083	P	5.269290202	A
1552302_at	6.00494061	P	3.69060758	A	3.811896301	A	3.656406368	A	3.740802767	A	3.626822893	A	3.702408973	A	3.788494705	A	4.251823101	A	3.837313578	A
1552303_a_at	6.747547975	P	5.616275818	A	5.78243265	A	5.693844984	A	5.307318061	A	5.646151058	A	5.421307581	A	5.367890585	A	5.739100616	A	5.755408111	A
1552304_at	4.975083918	P	6.846179891	P	5.886998071	P	5.025679222	A	5.113896308	P	5.071804149	P	4.789494699	A	4.958092118	P	6.36786744	P	5.694939072	P
1552306_at	6.076953794	P	8.04339227	P	6.572867473	P	6.150400934	P	6.04675896	P	6.191558297	P	5.374989617	P	5.591963346	M	7.149851859	P	6.680464358	P
1552307_a_at	6.640652349	P	6.789823648	P	6.645768315	P	6.822071788	A	6.024397566	A	6.089855154	A	5.331075259	A	6.93452381	A	6.53685956	A	7.210535729	M
1552309_a_at	5.522306901	P	3.92337794	A	3.859796144	P	5.09416832	P	3.48164216	A	5.612456732	P	3.697408952	A	4.473696595	A	4.094042253	A	6.472380463	P
1552310_at	8.654732103	P	8.069381342	P	7.806289471	P	8.243559619	P	7.833579782	P	5.848790647	P	6.317055375	P	7.563027235	P	7.928786322	P	8.211579277	P
1552311_a_at	7.25585889	A	7.340880465	A	7.244111986	A	7.427707661	A	7.269588267	A	7.322042935	A	7.532481108	A	6.716565458	A	7.119413986	A	7.396188443	A
1552312_a_at	7.081393473	P	8.004856478	P	8.480001817	P	7.878659728	P	7.640512115	P	8.65349727	P	7.792664574	P	6.607167037	P	6.980779599	P	8.37120639	P
1552314_a_at	6.494550222	P	5.758568219	A	5.834210492	P	6.851077614	P	5.690669705	P	6.513999474	P	5.44044688	A	5.416879226	P	5.635876113	P	5.575177485	P
1552315_at	5.262928893	A	5.289006865	A	5.331436408	A	5.38290433	A	5.288221662	A	5.143166126	A	5.583428941	A	5.28545028	A	5.342597827	A	4.956939444	A
1552316_a_at	4.396103779	A	4.017096092	A	3.969456367	A	3.775973768	A	3.708346314	A	3.829274731	A	3.890420693	A	3.722134052	A	3.60058696	A	3.482993372	A
1552318_at	3.789452601	A	3.627559297	A	3.493300453	A	3.544869183	A	3.57449458	A	3.617939898	A	3.623428501	A	3.579599551	A	3.4931975	A	3.813742764	A
1552319_a_at	5.142020924	P	4.855174137	A	7.879210042	P	4.879415273	A	5.066152944	A	9.837531887	P	4.660756677	A	5.344290242	A	5.462267899	A	4.523494448	A
1552320_a_at	3.685337669	A	3.674784373	A	3.642897165	A	3.626392342	M	3.673954029	P	3.678434905	A	3.744955487	A	4.040286839	A	3.860303441	A	3.728563151	A
1552321_a_at	3.480847938	A	4.100552219	A	3.839967536	A	3.757162428	A	3.865481896	A	3.887892649	A	4.162673311	A	3.707583706	A	3.790365789	A	3.548518035	A
1552322_at	4.947339778	P	3.473049799	A	3.804305592	P	3.995294101	P	3.663268269	A	4.216904217	P	3.527554199	A	3.627301714	A	3.380874795	A	3.576728453	A
1552323_s_at	6.994858118	P	5.188053369	P	4.842044261	A	5.339395671	P	5.420090815	P	6.27882066	P	4.786647171	P	4.678982872	A	4.858949052	A	4.902933841	A
1552325_at	3.588173572	A	3.743279531	A	3.622948368	P	3.65743553	A	3.731590774	M	3.456470662	A	3.990269865	A	3.534816253	A	4.037820361	A	3.628697655	A
1552326_a_at	4.900871574	A	4.747276492	A	4.966062293	A	4.707451158	A	5.011144803	A	4.701323741	A	5.178820638	A	5.799372159	A	5.016928901	A	5.275755402	A
1552327_at	4.620902523	P	4.260218344	P	3.78194093	A	3.397014685	A	3.632722914	A	4.202075178	A	3.448044376	A	4.156331641	A	3.844925314	A	3.827850035	A
1552329_at	8.364867311	P	7.566590508	P	5.896985837	P	8.298125986	P	6.182541134	P	6.432180437	P	5.326418479	P	5.93512318	P	6.377864153	P	6.469759282	P
1552330_at	7.813658799	P	7.938869226	P	7.667911695	P	8.627537843	P	7.332003175	P	8.287712961	P	5.267012679	P	7.963320859	P	8.010466943	P	5.973673025	P
1552332_at	7.097207758	A	7.285114399	A	7.54668091	A	7.913816083	A	7.416279276	A	7.78001337	A	8.12060077	A	7.577155523	A	7.301727275	A	9.124997746	P
1552334_at	5.685397909	A	5.588207519	A	6.915999586	P	6.244946898	M	5.677690328	P	6.610347773	P	6.684295302	P	6.453070448	P	5.761621833	A	7.890473831	P
1552335_at	5.897780978	A	6.323647757	A	6.777707872	A	6.598748797	A	6.219835066	A	6.686225555	A	6.708251351	A	6.677825467	A	7.135856341	A	7.172260695	A
1552337_s_at	4.438186875	A	5.301489064	A	5.03501439	A	5.070550563	A	5.072347276	A	5.05884977	A	5.666816133	A	5.045468666	A	5.136325955	A	4.927305685	A
1552338_at	4.981752307	A	4.927794209	A	5.115191122	A	5.143970096	A	5.145336856	A	5.037227676	A	5.310529966	A	4.686736779	A	5.668951801	A	4.881734954	A
1552340_at	4.562859	A	4.800792918	A	4.758464099	A	4.80798295	A	4.669085049	A	4.876719252	A	4.872620421	A	5.140939491	A	5.269674413	A	5.093689159	A
1552343_s_at	7.527543744	P	6.323647757	P	6.409616753	P	7.173037124	P	7.806090934	P	5.505779555	A	6.135359202	P	5.73877358	P	5.035043217	A	7.060839423	P
1552344_s_at	7.274745326	P	6.628713525	P	7.254915359	P	7.437820135	P	6.854291579	P	6.506799376	P	6.08694972	P	6.296084196	P	7.233643462	P	7.635437798	P
1552347_at	10.36055221	P	8.009417153	P	8.617506152	P	8.218281337	P	8.341837298	P	7.212480315	P	7.309802419	P	7.665546142	P	6.741154154	P	8.018841023	P
1552348_at	9.91877245	P	6.644980467	A	7.527782615	P	9.795616129	P	8.942922293	P	6.800176829	A	6.946519922	A	7.823419905	A	7.453976151	A	6.048697369	A
1552349_a_at	6.695814735	P	5.063716028	A	5.045587891	A	6.577453886	P	6.004030282	P	4.950960111	A	5.283463251	A	5.159834595	A	5.266016253	A	5.052516566	A
1552354_at	5.334275137	A	5.559318954	A	5.568959245	A	6.027709422	A	5.770025933	A	5.759061841	A	6.052445669	A	6.002162872	A	5.847555611	A	4.672900398	A
1552355_s_at	6.105056834	A	6.348102088	A	6.245847704	A	6.404114563	A	6.197252722	A	6.639436927	A	6.314953204	A	7.172626938	A	6.838051321	A	5.616283095	A
1552359_at	3.998204912	A	4.069393251	P	4.053415642	A	3.683295342	A	4.092985761	P	3.867659517	A	4.00042432	A	3.706597323	A	3.880610172	A	3.421788854	A
1552360_a_at	5.643041943	P	6.498446998	P	5.417775257	P	5.659851874	P	5.840119791	P	6.435791956	P	6.195271704	P	6.11357142	P	5.854645968	P	6.570426756	P
1552362_a_at	8.410675421	P	6.365390362	P	6.887795954	P	6.964956953	P	7.122459446	P	6.79525028	P	6.904570576	P	6.694222662	A	7.090258628	P	7.834624705	P
1552364_s_at	6.608811122	P	7.111304745	P	5.962376658	P	5.071613557	A	6.037325106	P	6.668740118	P	7.26120623	P	6.568038241	P	8.632934052	P	6.007810213	P
1552365_at	6.392134991	P	4.878359544	P	4.002220979	A	3.943333866	A	6.071309052	P	3.73437396	A	4.060442601	A	4.997890475	P	4.594932583	P	4.003513979	A
1552367_a_at	5.490828056	P	4.641625461	A	3.999469154	A	3.737135751	A	4.343724337	A	3.652442582	A	4.014057951	A	4.531870416	A	4.314074511	A	4.124243105	A
1552368_at	4.151537224	A	4.287429878	A	3.75491116	A	3.864355384	A	3.935986271	A	3.879082685	A	4.154204595	A	4.284407109	A	4.291689507	A	3.658035278	A
1552370_at	8.976491369	P	9.176021232	P	7.250006348	P	7.022038757	P	7.585823106	P	9.202319231	P	5.692441334	P	6.082081364	P	6.023938741	P	7.164351225	P
1552372_at	3.341273202	A	3.164198264	A	3.341398437	A	3.265791064	A	3.313303333	A	3.342930535	A	3.378382479	A	3.107487867	A	3.232727519	A	3.386622268	A
1552373_s_at	3.652029369	A	3.568715025	A	3.37078899	A	3.44790296	A	3.668620963	A	3.509257802	A	3.676439763	A	3.514652161	A	3.564241752	A	3.56195023	A
1552375_at	5.873413658	P	4.703466672	A	5.829303084	P	5.550746104	M	5.297606004	M	5.047594755	M	4.948152465	A	5.649861832	A	5.252062344	A	5.217215991	M
1552377_s_at	6.689067031	A	6.691632489	A	6.663606241	A	7.011441264	M	6.493451073	A	6.724069598	A	6.754792477	A	7.96030338	A	7.464267788	A	7.538888713	M
1552378_s_at	6.087229494	P	5.722370834	P	6.000435271	M	6.445615221	P	8.316333526	P	7.497279067	P	6.533700497	P	5.000614181	A	5.828117938	A	5.309429177	A
1552379_at	3.12034291	A	3.179851643	A	3.506448943	A	3.168606643	A	3.461526374	P	3.242118218	A	3.436180313	A	3.235067512	A	3.374309914	A	3.148134112	A
1552381_at	4.181503853	A	3.797365213	A	3.859796144	A	4.027587554	A	4.64677124	M	4.243240125	A	3.655535254	A	3.555601932	A	3.784478386	A	3.739575919	A
1552383_at	7.246384158	P	7.432087506	A	7.240393239	A	7.530546244	A	7.509362248	A	7.562006693	A	7.51853323	A	7.372112803	A	8.024223464	A	6.333800701	A
1552384_a_at	5.801859435	A	5.740780663	A	6.170702597	A	5.975477573	A	5.849011648	A	5.812418743	A	5.877852192	A	6.097382193	A	6.052083814	A	5.703344617	A
1552386_at	3.402934837	A	3.386696884	A	3.464676239	A	3.280055353	A	3.498313119	A	3.418127745	A	3.65309291	A	3.754888854	A	3.480101556	A	3.545952836	A
1552388_at	6.640760731	A	6.38547444	A	6.353153814	A	6.546026938	A	6.51372071	A	6.592078509	A	6.762471582	A	6.264825991	A	6.448940797	A	6.58720826	A
1552389_at	6.179045091	P	6.320527895	P	4.809008144	P	3.946122119	A	6.600462483	P	6.74230056	P	4.086394623	A	4.060442601	A	4.378918452	A	3.736870293	A
1552390_a_at	7.168963319	P	7.706253006	P	5.418563734	P	3.834242701	A	7.920194433	P	7.774167308	P	3.715678417	A	4.193871768	A	4.314336694	A	3.574622996	A
1552391_at	4.667213082	A	4.955575579	A	5.025864309	A	4.972587125	A	5.010521024	A	4.783247008	A	5.059238706	A	3.856515048	A	4.407247633	A	4.627728115	A
1552393_at	3.76776076	A	6.601288083	P	3.757477229	A	3.854871873	A	3.994779179	A	3.94832215	A	3.873384801	A	3.69966053	A	3.617881178	A	3.929817077	A
1552394_a_at	3.632702166	A	7.912475712	P	3.626891814	A	3.8550201	A	3.498869318	A	3.844578681	A	3.692880534	A	3.649341026	A	3.621155681	A	3.716185048	A
1552395_at	7.756844795	A	7.896736019	A	7.571722123	A	7.798654998	A	7.701932358	A	7.695509331	A	7.713940657	A	8.209156446	A	7.744932776	A	7.835598082	A
1552396_at	4.394053189	A	4.445547941	A	4.492605633	A	4.776733591	A	4.594461221	A	4.515051489	A	4.601031104	A	4.599149806	A	4.599029716	A	4.657892855	A
1552398_a_at	3.421142557	A	3.592262957	A	3.447303256	A	3.506212002	A	3.47388037	A	3.531713456	A	3.866219437	A	4.021187186	A	3.657647826	A	3.605158754	A
1552399_a_at	5.194207273	A	5.30420321	A	6.04878877	P	5.201083937	A	5.57578107	A	5.431079369	A	5.624502965	A	6.068333629	P	5.402486512	A	5.320502101	A
1552400_a_at	4.940113134	A	4.977961941	A	5.22791921	A	4.880888434	A	4.919091054	M	4.960026448	A	4.861311193	A	4.977448256	A	5.174928512	M	5.000692705	P
1552401_a_at	4.312087583	A	4.50403714	A	4.347091172	A	4.476809053	A	4.260401244	A	4.495047598	A	4.772884523	A	4.483651104	A	4.628568404	A	4.735517152	A
1552402_at	4.738485154	A	4.981354375	A	4.992059879	A	5.126411446	A	4.927915473	A	4.735583516	A	5.220614396	A	5.192275886	A	4.953852175	A	4.951285264	A
1552405_at	4.84685795	A	5.179346403	A	5.351085002	A	5.291045689	A	5.448386134	A	5.276399437	A	5.638783981	A	5.398767888	A	5.613620083	A	5.208577569	A
1552408_at	4.030074752	A	4.368897428	A	4.173222837	A	4.008908122	A	4.045122423	A	3.85238281	A	4.354994782	A	4.325952437	A	4.416892912	A	4.165806878	A
1552409_a_at	6.119160192	A	7.049193959	A	6.412353995	A	6.578425029	A	6.686348717	A	6.335896346	A	7.060003887	A	7.308694937	A	7.326135431	A	6.392379665	A
1552410_at	6.083169095	A	5.677246448	A	5.868550144	M	6.006813367	P	7.887131851	P	6.047642696	A	6.048142472	A	6.604087	A	6.474932007	P	6.272898843	M
1552411_at	6.626638448	A	6.745107719	A	6.544862048	A	6.957477533	A	6.385434854	A	6.329499731	A	6.268372779	A	8.680300819	A	8.652803814	A	7.330218153	A
1552412_a_at	4.704086294	A	4.71905969	A	4.62166023	A	4.676239564	A	4.749830355	A	4.838703465	A	4.672693617	A	4.604485742	A	4.81807833	A	4.803863471	A
1552414_at	5.28085099	A	5.656358392	A	5.384641844	A	5.665872293	A	5.623581241	A	5.337531713	A	5.546727071	A	5.934729965	A	6.545542031	A	5.294910844	A
1552415_a_at	4.523076775	A	4.856364659	A	4.782282736	A	4.701649575	A	4.750257608	A	4.715204368	A	4.731895934	A	5.78221109	A	5.616281019	A	5.089664885	A
1552417_a_at	8.007613476	P	7.112066099	P	7.605863558	P	7.157448438	P	7.524310156	P	7.719679422	P	7.064783712	P	7.084554953	P	7.867496316	P	6.219835066	P
1552418_at	5.638510673	A	6.018671823	A	5.736496767	A	5.931209804	A	5.731902593	A	5.808958459	A	6.127114608	A	5.476739732	A	5.530465744	A	5.795359906	A
1552419_s_at	6.556546477	A	6.672837573	A	6.876303631	A	6.831831104	A	6.798866348	A	6.756273499	A	6.938563668	A	8.039772197	A	7.273294593	A	6.512998977	A
1552421_a_at	3.905725767	A	4.107790315	A	4.312279087	A	4.47305833	A	4.240022115	A	4.267570397	A	4.248712709	A	3.864928807	A	4.546757477	A	4.300486584	A
1552422_at	5.652698168	A	5.987262681	A	5.674695803	A	6.459543518	A	5.568413602	A	6.236365918	A	6.005660271	A	6.84353363	A	6.752420532	A	5.850178386	A
1552423_at	7.68333298	P	7.918576944	P	6.807853531	P	7.503356633	P	7.541470766	P	7.465723616	P	7.388509328	P	7.211317416	P	6.946129233	A	6.770696028	P
1552424_at	4.047939708	A	4.251085665	A	3.94732128	A	4.156146612	A	4.141356278	A	4.253846694	M	4.41977267	A	4.278287717	A	4.301035949	A	4.294783218	A
1552425_a_at	4.165336882	P	4.602898025	A	4.185241635	A	4.224676253	A	4.361607239	P	4.378403923	P	4.290117926	A	4.380139645	A	4.320597561	A	4.444473202	P
1552426_a_at	10.72914896	P	10.35770494	P	9.929218119	P	10.75282199	P	10.18365501	P	8.562729349	P	9.608275921	P	8.601533384	P	9.843471563	P	9.524823081	P
1552427_at	5.662747486	P	5.070323707	P	5.859016717	P	6.172454519	P	6.514134047	P	5.713327786	P	6.786574115	P	5.949212484	P	5.816991269	P	5.563877413	P
1552430_at	3.527744766	A	3.238084006	A	3.949849606	P	3.407425662	A	3.570508435	P	3.483492907	A	3.58096476	A	3.517754828	A	3.689994526	P	3.897745442	A
1552432_at	5.40121157	A	5.557858961	A	5.511951328	A	5.455359547	A	5.566844208	A	5.45881217	A	5.802719755	A	5.82442487	A	5.37824733	A	6.260206939	A
1552436_a_at	5.14865215	A	5.333763275	A	5.460679664	A	5.589261621	A	5.287798253	A	5.393972447	A	5.593006753	A	5.489219942	A	4.975163463	A	4.960471546	A
1552438_a_at	3.808687758	A	4.084710444	A	3.883102815	A	4.090873094	A	3.75416698	A	3.937593916	A	4.060442601	A	4.911113035	A	4.953852175	A	4.057008209	A
1552439_s_at	3.440723496	A	3.517403921	A	3.815735916	A	4.015758009	A	3.778328988	A	3.771764748	A	3.979806951	A	3.818966271	A	3.836145688	A	3.64059644	A
1552440_at	5.35674279	P	5.40567195	A	5.267116693	A	5.491745473	A	5.597939325	P	5.439715875	A	5.437934999	A	5.148445427	P	5.515698216	A	5.172867779	A
1552445_a_at	4.303978121	A	4.491032454	A	4.327795245	M	4.27244569	A	4.54288954	P	4.354748527	A	4.247435628	A	4.324390181	A	4.23355438	A	4.200394927	A
1552448_a_at	3.666814465	A	4.037913593	A	3.956423702	A	3.846565735	A	3.890177551	A	3.833567532	A	3.965704416	A	4.279855747	A	3.96326977	A	3.79217217	A
1552449_a_at	4.625802844	A	5.082572643	A	5.136401355	A	4.896581769	A	4.938712582	A	4.835401496	A	5.351815487	A	4.934092233	A	4.943332931	A	4.627828574	A
1552450_a_at	5.770200929	A	6.256839113	M	6.130475196	A	6.275030842	A	5.832349293	A	6.205360503	A	6.332380323	A	6.914726525	A	6.735110438	A	5.946235638	A
1552452_at	4.23606804	A	4.160503952	A	4.132604345	A	4.193930638	A	4.14234358	A	4.221179663	A	4.405610126	A	4.274055723	A	4.297608187	A	4.738485154	A
1552453_a_at	4.214120526	A	4.415213113	A	4.601314462	A	4.585576731	A	4.386611797	A	4.59021358	A	4.804019538	A	4.533763632	A	4.733811603	A	4.53356781	A
1552455_at	3.949849606	A	4.006059267	A	4.00279803	A	4.884791737	M	3.974346228	A	3.930057788	A	3.722093644	A	4.09819112	A	4.124178814	A	4.107278857	A
1552456_a_at	5.935657364	A	5.471171958	A	5.789450805	A	5.844558917	A	5.65487948	A	5.714089544	A	5.884614177	A	5.915106744	A	5.65217688	A	5.368092044	A
1552457_a_at	4.2860873	A	4.182011325	A	3.959339568	A	3.839574235	A	4.312343386	A	4.026609897	A	4.224999878	A	4.210463044	A	4.117663738	A	3.989363895	A
1552458_at	4.282747649	P	4.120297872	A	3.944647467	A	4.08217577	M	3.896651311	A	3.871932447	A	3.893328825	A	4.146279424	A	3.998647374	A	3.775222054	A
1552459_a_at	4.862741353	A	4.704073239	A	4.798713417	A	5.00542339	A	4.805208431	A	4.830950948	A	5.094559088	A	4.785735486	A	4.916400972	A	4.90809042	A
1552461_at	3.621264173	A	4.092255874	A	3.694977813	A	3.513643431	A	3.643056768	A	3.549621445	A	3.881996395	A	3.90608105	A	3.807555968	A	3.675438594	A
1552463_at	3.668595211	A	4.054902902	A	3.921703525	A	4.003802306	A	3.986965297	P	3.987442236	A	4.114493717	A	4.400058824	P	4.293031237	P	3.69836091	A
1552466_x_at	3.327438947	A	3.514323074	A	3.447479882	A	3.545820383	A	3.153638546	A	3.436404696	A	3.657142191	A	3.506987748	A	4.003829093	A	3.480328709	A
1552467_at	6.793389839	A	6.944372294	A	6.773865717	A	6.993461703	A	6.904338707	A	6.88930539	A	6.905145156	A	7.096650602	A	7.852505462	A	7.175111533	A
1552468_a_at	5.10612208	A	4.936740808	A	5.150943974	A	5.170888709	A	5.077910881	A	5.038325928	A	5.162555775	A	5.763404824	A	5.92287641	A	5.688461994	A
1552470_a_at	5.215093256	A	6.007859005	A	4.937370617	A	6.073709239	A	5.645703338	P	6.08034912	P	5.393381485	A	6.346634147	P	4.812311818	A	5.134947029	A
1552472_a_at	8.225190349	P	8.632862701	P	7.931580353	P	5.891624195	A	7.790969828	P	8.825756888	P	7.23748178	P	6.590541114	P	7.006573868	P	7.194676814	P
1552473_at	7.693749836	A	8.102536322	A	7.963219439	A	8.308439789	A	7.890362641	A	8.024687915	A	7.968776236	A	8.59325702	A	8.094533172	A	8.233641124	A
1552474_a_at	7.99905751	M	8.432295759	P	8.355917039	A	8.629569176	P	7.816180132	A	8.118624926	A	8.434666474	A	8.723642343	P	8.117349422	A	6.915797342	A
1552476_s_at	6.996552	A	6.880165273	A	6.810630675	A	6.874107111	A	6.769618495	A	7.555670066	M	6.802286663	A	7.516285266	A	7.110339484	A	7.814642674	A
1552477_a_at	9.054463545	P	7.23672649	P	8.741598916	P	4.460842102	A	8.594147548	P	8.809250783	P	7.264123199	P	8.119444009	P	6.568193491	P	9.003308663	P
1552478_a_at	7.648486213	P	5.779264408	M	7.280205763	P	4.75611212	A	7.337038629	P	7.254423122	P	6.327192387	P	6.335091617	P	5.077419373	A	4.497154776	A
1552480_s_at	3.4534357	A	3.386375832	A	3.351339195	A	3.53175588	A	3.45191528	A	3.479010092	A	3.696295067	A	3.481236266	A	3.524939216	A	3.386375832	A
1552481_s_at	6.056343315	P	6.336829828	P	5.834711233	P	5.247956171	A	6.177880431	P	6.497242195	P	6.340071082	P	5.798160854	A	6.482565273	P	4.538013307	P
1552482_at	5.98835299	P	4.662807368	P	4.464166916	A	5.237211069	P	4.676820112	P	4.415797175	A	4.030945169	A	4.166904596	A	4.668715602	P	4.331015894	A
1552484_at	5.982073706	A	6.652880059	A	6.42113764	A	6.35545644	A	5.929091902	A	6.04566112	A	6.429620638	A	6.04775798	A	6.544869359	A	6.203488002	A
1552485_at	7.41644846	P	5.638190074	P	8.871536954	P	8.416289724	P	6.85673979	P	7.624573858	P	7.46593546	P	5.776491171	M	7.430966233	P	7.676954927	P
1552486_s_at	6.608565229	P	5.374970155	P	7.891954885	P	7.395211586	P	6.358990804	P	6.77012755	P	7.243617979	P	5.095153012	P	7.274932158	P	6.569395939	P
1552487_a_at	4.132265108	P	3.387962882	A	3.538521979	A	3.622656038	A	3.327330549	A	3.49319119	A	3.522492596	A	3.539558911	A	3.478062657	A	10.03471955	P
1552489_s_at	3.491404873	A	3.653039033	M	3.447783705	A	3.599267387	A	3.612996468	A	3.331590174	A	3.578958319	A	3.36235217	A	3.422473943	A	3.606198042	A
1552490_at	4.436619665	P	4.852138713	P	4.336319504	A	4.354946404	P	4.380420443	P	4.563467367	M	4.744128988	P	4.876571768	P	4.375203618	P	4.487653221	P
1552491_at	6.321748021	A	6.457432767	A	6.42457971	A	6.305014698	A	6.420451949	A	6.404256561	A	6.300738863	A	7.328577086	A	6.757674873	A	6.051705582	A
1552493_s_at	5.521896212	A	5.740760077	A	5.537206027	A	5.815505988	A	5.840119791	A	5.767018243	A	5.835081367	A	5.576775622	A	5.801259848	A	5.45963538	A
1552494_at	5.213034699	A	5.629629947	A	5.499204693	A	5.675652013	A	5.528889052	A	5.490032688	A	5.596549877	A	5.756337801	A	5.584637676	A	5.59129826	A
1552496_a_at	4.869216749	A	7.317628905	P	6.648547594	P	4.823262852	A	9.270318421	P	6.195899367	P	7.50608241	P	7.681610592	P	6.899221787	P	5.968965278	A
1552497_a_at	5.358081531	A	5.703087278	M	5.482132134	A	5.763469655	P	5.581117448	A	5.467864956	A	5.742332853	A	7.85069881	P	7.183688775	P	4.598508629	M
1552498_at	4.755832287	A	5.253820986	M	5.195494572	P	5.075282374	A	4.719538986	A	5.084899411	A	5.108118338	M	5.125575391	A	5.211231556	A	4.588942691	A
1552499_a_at	4.716975703	P	5.342032885	P	4.966062293	M	5.068438783	P	4.814928385	A	5.024943043	P	4.787590149	A	4.917998806	A	5.197221922	A	5.160294058	P
1552501_a_at	5.921815606	A	6.178838461	A	6.052432914	A	6.291662854	A	5.835740941	A	5.909537606	A	6.088255518	A	7.058572003	A	6.688724092	A	5.705826916	A
1552502_s_at	6.080983863	P	6.348102088	P	6.258199177	P	5.469652282	P	5.902838768	P	6.563756127	P	4.111153586	A	4.158403735	A	4.396103779	A	4.74107319	A
1552503_at	4.94287299	A	5.11123118	A	4.782356759	A	4.885886296	A	4.965392664	A	5.362780563	A	5.089866517	A	5.204069055	A	5.30012068	A	5.550359275	A
1552504_a_at	7.271828285	A	7.547338498	A	7.713259574	A	7.512722227	A	7.303827414	A	7.555326282	A	7.668453081	A	7.282015111	A	7.237192494	A	6.683464831	A
1552506_at	4.473206232	A	4.616914873	A	4.496370108	A	4.68307083	A	4.402594153	A	4.542379714	A	4.423769691	A	4.660308377	A	4.668748752	A	4.525261604	A
1552507_at	5.16213848	A	5.24868065	A	5.162078402	A	5.43798246	A	5.211576157	A	5.191240805	A	5.486986767	A	5.643872051	A	5.472894042	A	5.571274376	A
1552508_at	4.487604083	A	4.634104836	A	4.395563384	A	4.519737239	A	4.53560245	A	4.253645124	A	4.662012891	A	4.784905665	A	4.756495251	A	4.378284858	A
1552509_a_at	3.612933858	A	3.833107224	A	3.680732509	A	3.802910013	A	3.846631954	A	3.908814833	A	3.990407155	A	5.232956193	A	4.555542963	A	3.847210215	A
1552510_at	7.956867422	A	8.256770165	A	8.118173401	A	8.281731867	A	8.210507673	A	8.057897795	A	8.355722591	A	8.660938862	A	8.72751763	A	8.690295855	M
1552511_a_at	3.743423118	A	3.936620191	A	3.503772464	A	3.797727237	A	3.766255545	A	3.906072088	A	3.832036916	A	3.646877778	A	4.594856366	M	3.839174925	A
1552514_at	4.903742934	P	4.326883277	A	4.562411259	A	3.652379804	A	4.382482167	A	4.163067029	A	3.975659229	A	4.604316587	A	4.012335605	A	3.887434929	A
1552515_at	4.973745912	A	4.749682349	A	4.865070779	A	5.258773573	A	4.397898985	A	4.6779503	A	5.117206338	A	5.11635091	A	5.368603047	A	5.049897218	A
1552516_a_at	7.737036553	P	7.341977706	P	6.740530505	P	5.852893115	A	6.620355668	P	6.807629586	P	6.665829864	A	6.807629586	A	7.539461955	P	5.355120314	A
1552518_s_at	6.837276121	P	6.217560773	A	7.497123605	P	6.662140379	A	7.538499202	P	6.27832647	A	6.149994565	A	5.761968207	A	6.115379393	A	6.239831309	A
1552519_at	5.670830053	P	4.742196358	A	6.246916237	P	4.585876291	A	5.170936251	P	4.861860766	A	4.647268988	A	5.543668414	A	5.035629595	A	4.677905583	A
1552520_at	4.682711273	A	4.117249205	A	4.841396265	P	4.8724937	P	4.701300169	P	4.144074603	A	4.782524467	P	5.624010195	M	4.825835971	M	4.771666961	P
1552521_a_at	3.712247274	A	3.201979473	A	3.897350703	P	3.84797278	P	4.099038869	P	3.228020029	A	3.552478814	P	3.609807345	A	3.360885385	A	3.613208062	M
1552522_at	3.288121423	A	3.483914229	A	3.204628828	A	3.273154244	A	3.410929519	A	3.325981644	A	3.588614147	A	3.417538946	A	3.89280415	M	3.108909289	A
1552523_a_at	5.312690514	A	5.353381462	A	5.087790005	A	5.151092895	A	5.021772725	A	5.293681971	A	5.227008504	A	5.167751758	A	5.192189967	A	5.208484756	A
1552524_at	6.76157356	A	6.849466695	A	6.819949047	A	7.031555735	A	6.66925529	A	6.914147994	A	7.041661447	A	7.415836113	A	6.851161306	A	6.494157247	A
1552526_at	4.950799112	A	4.675056409	A	4.976624342	A	5.08655613	A	5.234080848	A	4.818288782	A	5.152910595	A	5.354923555	A	5.419949866	A	4.904953507	A
1552528_at	6.751177935	A	6.92153777	A	7.353105702	M	6.958633109	A	6.940186601	A	6.986275638	A	7.125804095	A	7.140380333	A	6.764380137	A	7.199783918	A
1552531_a_at	4.039964726	A	3.917375761	A	4.239591986	A	4.761720656	A	3.801289778	A	4.741805128	A	4.183654231	A	4.34175194	A	4.470821007	A	4.442558521	A
1552532_a_at	3.694609555	A	4.036978167	A	4.236740463	A	4.20384647	A	5.137467766	P	4.518268161	A	4.158480389	A	3.992813295	A	4.110210298	A	3.907418527	A
1552535_at	6.547618189	A	6.535592927	A	6.478923297	A	6.744941692	A	6.691632489	A	6.763895911	A	6.95081071	A	7.135714409	A	6.628079478	A	6.429593701	A
1552536_at	5.329726073	A	5.427195193	P	5.186301587	P	5.281413217	A	5.132671437	A	4.690952443	A	5.333567807	A	5.341904839	A	5.598183416	A	5.438854978	P
1552538_a_at	4.206842067	A	4.533879539	A	4.734634579	A	4.620906695	A	4.52189595	A	4.59602826	A	4.676316714	A	4.556908874	A	4.713485244	A	4.403148038	A
1552540_s_at	6.243230877	A	6.819524592	P	6.620531454	A	6.290305386	A	7.183879593	A	5.789968173	A	6.671800322	M	5.734204811	A	6.436501377	M	6.323152186	A
1552541_at	6.542198179	A	6.61769124	A	6.488227515	A	6.528631829	A	6.348656097	A	6.579298212	A	6.562005142	A	7.513653222	A	7.20427576	A	7.40095766	A
1552542_s_at	4.283387756	A	4.133433248	A	4.013920082	A	3.991945972	A	4.045852124	A	4.435891118	A	4.115840219	A	4.48459219	A	4.385613931	A	4.066764264	A
1552543_a_at	4.765604298	A	5.111311323	A	4.905129635	A	5.073254066	A	4.989527272	A	4.967081465	A	5.353159912	M	5.899785904	P	5.692696495	P	5.199199663	A
1552544_at	4.917672205	A	5.17218851	A	4.989827079	A	5.073100771	A	5.124411454	P	4.923717366	A	5.221713183	A	5.842546854	M	5.549220711	A	4.991753072	A
1552546_a_at	4.657842748	P	4.34893436	A	4.183428017	A	4.12234795	A	4.475665659	P	6.021556823	P	4.558088838	A	4.229797915	A	4.855828231	A	8.514999425	P
1552548_at	5.201800754	A	5.190239336	A	4.816124465	A	5.051414519	A	5.153841006	P	5.096870811	P	5.147143389	A	5.139786674	A	5.116966512	A	5.058771234	A
1552549_a_at	5.746724071	A	6.183654222	A	6.12040431	A	6.12040431	A	5.936747791	A	5.942816149	A	6.328353579	A	6.75233354	A	6.808797329	A	5.830393136	A
1552552_s_at	4.173156421	A	4.201457456	A	4.002235636	A	3.918164622	A	4.012110489	A	4.183132719	A	4.128448947	A	4.130713033	A	4.004727979	A	3.95285398	A
1552553_a_at	4.049445117	A	3.830929214	A	4.20425432	A	3.938744276	A	3.962000617	A	4.176521718	A	4.237787001	A	4.069590976	A	4.340192451	A	4.434547413	A
1552554_a_at	4.564957063	A	4.790122588	A	4.556649919	A	4.662481699	A	4.671706297	A	4.642061073	A	4.786215473	A	4.473940286	A	4.749942616	A	4.535991593	A
1552555_at	6.544575135	A	6.615147325	A	6.565337394	A	6.664188721	A	6.6399799	A	6.653041288	A	6.618025746	A	7.119077606	A	6.64394352	A	6.552390701	A
1552557_a_at	3.904989134	P	3.429730333	A	3.233292076	A	3.609906106	P	3.560770035	P	3.502570412	A	3.505118423	P	3.572200184	P	3.688004904	P	3.635808163	A
1552558_a_at	7.21297267	A	7.591817459	A	7.54306494	A	7.750143627	A	7.615548531	A	7.588258049	A	7.933362672	A	7.546348823	M	7.629463232	A	7.353972636	P
1552559_a_at	4.967429132	A	5.595952769	A	5.326470172	A	5.513549669	A	5.405205993	A	5.281468673	A	5.364573773	A	6.247402514	A	6.210854524	A	4.872766739	A
1552562_at	6.863031572	P	6.960015995	P	5.491654036	P	6.327659315	P	6.307854596	P	6.507853177	P	5.033195915	A	5.686111731	A	5.221581876	A	4.04830718	A
1552563_a_at	3.545425422	A	3.560081923	A	3.717910572	A	3.513314415	A	3.640803705	A	3.628053569	A	3.594232317	A	3.640854934	A	4.049923887	A	4.078418308	A
1552564_at	3.729948291	A	3.906942483	A	3.923446776	A	3.682924603	A	4.222000505	A	3.982309916	A	4.420077631	A	4.042605192	A	3.89545	A	4.026132336	A
1552566_at	4.385411268	A	4.798118656	A	4.67374511	A	4.57478406	A	4.666794038	A	6.636822389	M	4.973026471	A	4.641005853	A	4.725927933	A	4.959128255	A
1552568_at	4.592034574	A	4.92974153	A	4.668425842	A	5.150943974	A	4.903722092	A	5.021350173	A	5.3002227	A	5.713296672	A	5.435652918	A	5.008100651	A
1552569_a_at	4.883117793	A	4.813496492	A	5.154964873	A	4.966062293	A	5.105645769	A	4.852954956	A	5.198520969	A	5.134375903	A	5.05206987	A	4.976631884	A
1552570_at	4.032316208	A	4.110123924	A	4.294976047	A	4.288791174	A	3.836912604	A	3.807674796	A	4.211433903	A	4.288888437	A	4.111446424	A	4.199726325	A
1552572_a_at	4.982221687	P	5.020056666	P	5.0972178	P	3.851183065	A	4.467811846	P	4.457732904	P	4.206211111	A	4.199015501	P	3.99345647	M	4.25405917	P
1552573_s_at	5.621458227	P	6.224520114	P	6.681525816	P	5.514122533	A	5.687632787	P	5.602961407	P	5.849886362	M	6.286218097	A	5.680339397	A	5.481241513	P
1552575_a_at	6.293435164	A	7.480015416	M	8.101353841	P	5.848685662	A	5.57242163	A	7.429076646	A	6.198663292	A	10.1631896	P	8.375032914	P	8.586115617	P
1552576_at	5.083902639	A	5.493239375	A	5.546230073	A	5.604299278	A	5.23407258	A	5.219757639	A	5.765252335	A	5.446044878	A	5.654394516	A	4.998131718	A
1552578_a_at	5.594476237	P	5.603746183	P	3.647657611	A	3.723154774	A	3.771236242	A	3.991189804	A	4.526742898	P	3.752746581	A	3.80290171	A	3.737755221	A
1552579_a_at	5.085716994	P	5.087372913	A	5.012970234	A	4.962926487	A	4.961479916	A	5.034064892	A	5.245399116	P	5.727765517	A	5.724434292	A	5.614610312	P
1552580_at	5.482117654	A	5.958722828	A	5.655298102	A	5.885355771	A	5.937734595	A	6.201688314	A	5.948206644	A	5.201064488	A	5.338825145	A	6.361608277	P
1552582_at	3.880710948	A	4.722561995	P	3.950161831	A	3.839558106	A	4.017816113	P	3.675308072	A	4.087167041	A	4.34100054	M	4.395135376	P	3.746469135	A
1552583_s_at	4.30244303	A	4.859505924	P	3.765431848	A	4.18440069	A	4.144755475	A	4.06045713	A	4.421622468	A	4.855864524	A	5.079311145	A	4.033084894	A
1552584_at	4.196575193	A	4.24110185	A	4.322723795	A	4.59028041	A	4.476145925	A	4.583492636	A	4.599668787	A	5.023879358	A	4.340054276	A	4.648811373	A
1552585_s_at	4.074478221	A	3.981596039	A	3.970669231	A	4.069848765	A	4.038821708	A	3.86912792	A	3.942495279	A	4.340524214	A	4.364392668	A	4.030376796	A
1552586_at	6.230641433	A	6.369813716	A	6.231379633	A	6.3456499	A	6.289068609	A	6.402532517	A	6.687325566	A	6.452386262	P	6.958699048	P	6.247925311	A
1552587_at	3.633410995	A	3.855680174	A	3.841852567	A	3.884668669	A	4.027285726	A	4.088434751	A	4.296720005	A	4.50403714	P	4.214311088	P	3.884668669	A
1552588_a_at	3.873770108	A	3.580443433	A	3.6126629	A	3.794123441	A	3.571104899	A	3.493481768	A	3.849521291	A	3.782075978	A	3.806981642	A	3.730992134	A
1552590_a_at	4.092182971	A	4.019565159	A	4.176644664	A	4.085349259	A	4.20018583	A	4.111083501	A	4.348276366	A	4.897583803	P	4.396103779	A	4.078061322	A
1552592_at	3.396896837	A	3.26667797	A	3.216094717	A	3.26797496	A	3.306752655	A	3.381134138	A	3.344497846	A	3.471371544	A	3.531713456	A	3.49468576	A
1552594_at	6.188070457	A	6.400445399	A	6.432286226	A	6.470744619	A	6.40258184	A	6.501650312	A	6.64826003	A	6.382799786	A	6.297568387	A	6.44131908	A
1552596_at	6.950910569	A	7.143187119	A	7.085549925	A	7.145406207	A	7.116652422	A	7.142118994	A	7.406324836	A	7.145920514	A	7.15217614	A	7.096043596	A
1552598_at	5.27265676	A	5.343653054	A	5.220822718	A	5.589353989	A	5.55691877	A	5.389279743	A	5.615373218	A	6.349414847	A	5.982713754	A	5.417193553	A
1552599_at	3.872798528	A	4.032811995	A	3.958230592	A	4.366058897	A	3.940525404	A	3.979871531	A	4.108461148	A	4.288465321	A	4.033301776	A	4.449282152	A
1552602_at	5.54888347	A	5.894590495	A	5.693380473	A	5.740234733	A	5.644632143	P	5.663692968	A	5.862549147	A	6.242868186	A	5.963930899	A	5.149609184	A
1552604_at	4.901894539	A	4.965274325	A	4.797342459	A	4.744089646	A	4.814985437	A	4.847783558	A	4.960908835	A	5.269772526	A	5.353708421	A	4.887137878	A
1552605_s_at	4.42130886	A	4.580420384	A	4.544162335	A	4.81357086	A	4.643640571	A	4.704482242	A	4.828623082	A	4.857792953	A	4.980551656	A	4.893750993	A
1552607_at	5.778263835	P	5.602580653	A	5.605086128	P	5.411722183	A	5.333101962	A	5.65300098	A	5.191097126	A	5.131392263	A	5.726464705	A	5.135872389	A
1552608_at	4.980040456	A	5.140503203	A	5.045097518	A	5.015334423	A	5.011144803	A	4.975120159	A	4.933036342	A	5.173761456	A	5.445711734	A	4.782778834	A
1552609_s_at	4.16936864	A	4.257649622	A	4.571870492	P	4.465419893	A	4.374701439	A	4.833383556	P	4.686812046	A	3.982493215	A	4.250706731	M	4.23539696	P
1552610_a_at	8.553971649	P	9.614527425	P	10.56898485	P	9.291936713	P	9.514062188	P	9.565542795	P	9.450334615	P	7.618695529	P	10.68574194	P	7.47035033	P
1552611_a_at	6.579748027	P	7.695646777	P	8.573646788	P	7.593456594	P	7.576067632	P	7.766219166	P	7.899664945	P	7.117876471	P	8.608629684	P	7.641473984	P
1552612_at	8.866213414	P	5.555715756	P	8.456309591	P	7.358113647	P	6.296261974	P	8.97595996	P	6.964509602	P	7.383958247	P	8.321653446	P	7.855014312	P
1552613_s_at	9.012685681	P	8.141977503	P	8.303685089	P	7.47406817	P	6.736416235	P	9.144185361	P	7.384992961	P	6.859492201	P	7.928932155	P	7.927931462	P
1552615_at	8.093361975	A	8.56193128	A	8.35042956	A	8.483166854	A	8.465725916	A	8.359792834	A	9.166702006	P	9.218570661	A	8.907461753	A	6.999926277	A
1552616_a_at	5.199653957	A	5.609975456	A	5.576338338	A	5.713849883	A	5.471699317	A	5.687502662	A	7.201738284	A	5.675912813	A	5.698463892	A	5.454892539	A
1552617_a_at	8.351316091	P	9.22310023	P	8.456309591	P	8.846012796	P	9.891988346	P	9.586960653	P	9.42527679	P	8.991932495	P	9.531652597	P	8.913275368	P
1552618_at	8.472064836	P	8.699244723	P	7.961646744	P	8.164716652	P	8.941670047	P	8.264932082	P	8.899794138	P	8.09158481	P	9.391559809	P	8.196367091	P
1552619_a_at	10.39337967	P	8.544193386	P	11.39107053	P	10.43044836	P	10.68736492	P	11.47291129	P	9.291239231	P	9.74118087	P	9.939538107	P	10.16293905	P
1552620_at	7.14943094	A	7.335609033	A	7.241010507	A	7.351726333	A	7.099756359	A	7.062206447	A	7.480641653	A	8.361237982	A	7.844234289	A	7.558882267	A
1552621_at	8.981735498	P	9.874426728	P	8.74698144	P	9.184587964	P	8.560172713	P	7.273022698	P	8.299844893	P	9.281630444	P	7.655735189	P	9.248833133	P
1552622_s_at	8.224640668	P	8.988474492	P	7.714971089	P	8.371188226	P	7.527636234	P	6.369881547	P	7.515456645	P	8.378796824	P	6.224986026	P	7.967402709	P
1552623_at	4.939922569	A	6.078708402	A	5.775501803	A	4.921079469	A	5.21149541	A	5.853616781	A	5.969846369	A	5.207967591	A	6.441273432	A	4.795658604	A
1552625_a_at	9.529931755	P	8.65228966	P	8.677152623	P	8.403735963	P	9.634665827	P	9.194853081	P	8.331019446	P	7.996117052	P	8.427628004	P	7.64986129	P
1552626_a_at	4.092016845	A	3.863452325	A	4.214631066	A	4.084492343	A	4.158158111	A	3.895252149	A	4.118974753	A	4.674115627	A	5.136415223	A	3.804912892	A
1552627_a_at	8.262551191	P	8.088948909	P	7.619019097	P	8.23515349	P	7.133227025	P	7.966699663	P	7.076840643	P	6.277710724	P	6.186988945	P	5.6688991	P
1552628_a_at	9.021410314	P	9.476477307	P	9.26746139	P	8.919115662	P	9.065370961	P	9.508911382	P	8.180243115	P	8.823370661	P	7.589946763	P	9.471335822	P
1552629_a_at	4.621843946	A	4.723311787	A	4.76695866	A	4.896713665	A	4.805499199	A	4.681037388	A	5.332732724	A	4.893731924	A	4.715912345	A	4.621098449	A
1552630_a_at	4.994913747	A	5.298934801	A	5.546190156	A	5.490680543	A	5.461208	A	5.688825636	A	5.734973847	A	6.351595378	A	5.565691345	A	6.30878761	A
1552631_a_at	6.08465258	A	6.050043194	A	6.009249216	A	6.316581772	A	6.024758955	A	6.152494202	A	6.410219055	A	5.968491328	A	5.869824767	A	6.698577375	M
1552632_a_at	5.874386974	P	6.736016157	P	5.538723479	P	6.598551179	P	5.650014308	P	5.769773564	P	6.332573293	P	6.400887995	P	6.897208055	P	5.132164868	A
1552633_at	5.566666907	P	5.59275358	P	5.707521876	P	5.769653993	P	6.044583849	P	6.127252853	P	5.732314079	P	5.906676849	P	5.184162901	P	5.963015886	P
1552634_a_at	5.946225093	P	6.194902702	P	5.859803595	P	6.42210337	P	6.538738363	P	7.028351053	P	6.657309879	P	5.521401779	P	5.953323818	M	6.102354493	P
1552637_at	3.923989761	A	4.100227864	A	4.056019148	A	4.15152486	A	4.135109673	A	3.949697735	A	4.503034027	A	4.437214848	A	4.33375431	A	4.272610656	A
1552639_at	5.50902437	A	5.700176637	A	6.83719661	A	6.025498836	A	6.239041184	A	9.223438879	P	6.629776546	A	5.875916135	A	6.239041184	A	5.786143453	A
1552641_s_at	6.814421616	A	6.992423503	A	7.307993896	A	7.239421148	A	7.495162256	A	7.422731963	A	7.026001636	A	7.926582478	A	6.713637704	A	9.054031974	P
1552643_at	7.035699636	P	9.443492623	P	5.332574385	A	5.69619849	A	6.490231591	P	6.515253555	P	5.067489013	A	6.718377771	A	5.933864094	A	5.07507127	A
1552644_a_at	9.411080531	P	7.410024111	P	7.610157401	P	6.367178859	P	6.767572311	P	7.910313004	P	6.076333226	P	6.534547541	P	6.45663033	P	6.234185613	P
1552646_at	5.939375376	A	6.224924914	A	6.163156973	A	6.4394818	A	6.171649932	A	6.32939661	A	6.222223487	A	7.367824334	A	6.989248469	A	6.291091533	A
1552648_a_at	6.495074586	M	7.421493384	P	7.324928107	M	6.263667015	A	6.70752763	A	7.407530685	P	7.765830683	P	7.410021774	P	7.319873596	P	8.446330575	P
1552649_a_at	5.027065737	A	5.119020608	A	5.651248797	A	5.466962432	A	5.412125822	A	6.100979312	P	5.853908854	A	5.785705793	P	5.523065792	A	5.698956121	M
1552651_a_at	5.540781045	A	5.395921875	A	5.845026303	A	5.888739594	A	5.549496454	A	5.943893618	A	6.104833659	A	6.980067729	A	6.105933565	A	6.571085247	A
1552652_at	7.509588785	P	7.880746502	P	8.022647684	P	7.896767859	P	7.489594583	P	7.919827623	P	7.659854139	P	7.34019815	A	7.58571818	P	7.637731138	A
1552656_s_at	7.31776625	P	7.483524247	P	6.954690036	P	6.986303799	P	7.050199674	P	6.982781909	P	7.341723176	P	7.238023394	P	6.483828999	A	5.287614421	A
1552657_a_at	5.87814649	A	6.641269665	A	6.575367087	A	6.637606802	A	6.500013785	A	6.489010554	A	6.523767776	A	7.118550525	A	7.378267092	A	5.911136042	A
1552658_a_at	4.468661363	A	4.141413954	A	5.350631579	P	6.937999893	P	4.261414524	A	6.460559558	P	4.428721707	A	4.376066185	A	4.468661363	A	4.801149817	P
1552660_a_at	8.444487789	P	6.856624666	P	8.734551359	P	8.512402	P	8.536457483	P	8.820426192	P	8.59285826	P	8.474372647	P	7.810908183	P	6.389583753	P
1552661_at	3.62818279	P	3.121136139	A	3.224380202	A	3.26797496	A	3.186748759	A	3.236865872	A	3.149767272	A	3.151899804	A	3.008786361	A	3.250220887	A
1552662_a_at	6.557518549	P	5.884056779	A	5.975399607	A	6.331887535	A	5.998483171	A	6.356104397	A	6.462383963	A	6.857305842	A	6.3540177	A	6.266650433	A
1552663_a_at	7.156863028	M	6.844312869	A	7.230258079	M	7.466147698	P	7.525435357	P	7.755516407	P	7.032489617	M	7.855535757	A	7.337817015	A	6.826521206	A
1552664_at	7.202845648	P	8.404596759	P	7.170684508	P	6.946519922	P	6.779447156	P	6.483049507	P	6.065006304	P	7.56696238	P	7.562786147	P	7.308878704	P
1552665_at	6.848429491	P	6.520269648	P	7.803959583	P	6.227305548	P	7.105862156	P	6.477619502	P	5.834372184	A	6.244798326	A	6.660350734	P	6.332105733	P
1552666_a_at	3.902092242	A	3.93237289	A	3.961778492	A	3.822309997	A	3.96388511	A	3.769187985	A	3.997757758	A	3.827936932	A	3.767132365	A	3.715252122	A
1552667_a_at	4.622799829	A	5.175461319	A	5.208867305	A	5.317980879	A	5.107516847	A	4.870429489	A	5.536250809	A	5.080205075	A	5.276811776	A	5.098689749	A
1552669_at	4.729124978	A	4.889816979	A	5.002546088	A	4.795090497	A	4.448478372	A	4.641682034	A	4.883251428	A	5.101283298	A	4.876850692	A	4.6946572	A
1552670_a_at	7.744806451	P	6.818343836	P	6.07519988	P	6.048092558	P	6.191472974	P	5.278690287	P	6.341140009	P	6.250320578	A	6.305840924	P	4.68067981	A
1552671_a_at	6.031550522	P	6.492569329	M	6.940642484	P	5.354097379	A	5.769653993	A	6.934781642	P	6.577456292	A	5.528662292	A	7.578479022	P	6.787256896	P
1552672_a_at	6.368839402	A	7.260823158	A	7.211831519	A	6.437760853	A	7.039971004	A	6.486364565	A	6.96023977	A	6.94317714	A	7.678439581	A	6.177733638	A
1552673_at	3.592487536	A	5.057954667	P	3.194085718	A	3.632061199	A	3.507906857	A	3.457877641	A	3.392921038	A	3.51367264	A	3.790209958	A	3.409669459	A
1552674_at	3.33634992	A	3.43580832	A	3.398396992	A	3.440723496	A	3.418232576	A	3.233575333	A	3.565100676	A	3.591881926	A	3.574622996	A	3.42931904	A
1552675_at	3.29673614	A	3.611237301	A	3.367436772	A	3.38959766	A	3.42679813	A	3.207259021	A	3.298498195	A	3.3141528	A	3.378608642	A	3.524998616	A
1552676_at	6.720849823	A	7.249247459	A	7.102529211	A	7.061125529	A	7.049713051	A	7.163890857	A	7.681161701	M	7.080111333	A	7.472885163	A	6.269636939	A
1552677_a_at	7.047066535	A	6.270954401	A	6.731122121	A	6.645370129	A	6.467404102	A	5.94130993	A	6.779219102	A	6.750870981	A	7.324116414	A	5.935648983	A
1552678_a_at	7.238606512	P	7.321958393	M	5.844018531	A	6.622804333	M	6.780802007	A	8.016314927	P	6.7132508	A	7.868137841	M	6.524167243	A	8.095805143	P
1552680_a_at	6.878290853	P	4.2820233	A	6.865761918	P	6.418776843	P	6.559209628	P	6.670476508	M	6.121200676	A	5.03596867	A	6.003671966	A	6.889001082	P
1552682_a_at	6.633479162	P	5.206288141	A	6.808662738	P	5.989533455	P	6.347388895	P	6.589087401	P	6.186608057	P	5.595291146	A	5.944702377	P	6.29322486	P
1552684_a_at	6.064763355	P	5.429093097	P	7.065623541	P	6.264919302	P	5.819014519	P	5.359022989	P	5.787126877	P	5.095527109	A	6.283711915	P	5.726920997	P
1552685_a_at	7.594250233	P	8.803365675	P	6.678445696	P	5.983873267	M	8.971082491	P	8.430226898	P	8.954833775	P	8.021181826	P	7.18470588	M	5.53812209	A
1552686_at	5.303987944	A	5.575640324	A	5.545448776	A	5.735319494	A	5.237871466	A	5.871979106	A	5.602524098	A	6.35178616	A	6.173905205	A	5.377330203	A
1552687_a_at	4.491111839	A	4.008090316	A	4.423920527	A	4.479856464	A	4.559829507	A	4.396103779	A	5.011144803	A	5.118439913	A	4.669327135	A	4.694750177	A
1552689_at	6.779003068	A	7.247106449	A	6.744941692	A	7.032839236	A	7.299250056	A	6.533312165	A	7.046013985	A	7.577959689	A	7.457573098	A	7.090093319	A
1552690_a_at	4.550965252	A	5.117996468	A	4.970640751	A	5.139559785	A	5.150192492	A	4.947118484	A	5.069278815	A	5.451966249	A	6.103273831	A	5.766860474	M
1552691_at	3.095980193	A	5.338755209	P	3.20062884	A	3.334913523	A	5.969266177	P	3.400008363	P	3.193568337	A	3.084563651	A	3.066868501	A	3.200639894	A
1552693_at	3.478029819	A	3.508900825	A	3.470462846	A	3.63286561	A	3.8552974	A	3.664077738	A	3.606621557	A	3.379098102	A	3.345066144	A	3.60385971	A
1552694_at	3.440757182	A	4.477767424	P	3.626774472	A	3.430086615	A	3.522191975	A	3.551821301	A	3.685126235	A	3.456501135	A	3.515030975	A	3.430086615	A
1552695_a_at	4.343724337	A	6.712357745	P	4.711674928	A	4.403134569	A	4.973581105	A	4.431611759	A	5.123653905	P	5.563404969	A	5.124485632	A	4.939092482	M
1552696_at	6.830621451	P	6.172591746	P	7.121423695	P	5.631442429	P	6.067911442	P	6.33150751	P	6.090380409	P	7.440331459	P	7.266485932	P	6.416212696	P
1552698_at	6.97025776	A	7.385795855	P	7.39179427	P	7.859111312	P	7.1037647	M	7.347061777	A	7.422719716	A	8.099117671	A	7.736040764	A	7.017556655	A
1552701_a_at	6.12062415	P	5.072550989	A	6.240914165	P	4.636130535	A	4.957426065	A	7.021322334	P	4.67634746	A	6.894178312	A	6.686884409	A	8.204475343	P
1552703_s_at	7.910600343	P	6.664011239	P	8.085335703	P	6.819601692	P	6.318112241	P	8.84076547	P	4.782203463	A	4.656533004	A	4.689279315	A	9.209120418	P
1552705_at	4.055728985	P	4.192987592	A	4.112537853	P	3.991679847	P	3.760974932	P	3.714279094	P	3.421933962	A	3.339590928	A	3.290302387	M	3.75812205	P
1552708_a_at	4.282213408	P	5.3462237	P	3.989833464	A	4.724133187	P	4.205479776	P	4.103866137	A	4.038206177	A	3.612368778	A	3.767418493	A	3.55368007	A
1552711_a_at	7.0828274	P	8.088582726	P	8.389024953	P	8.452268177	P	7.832921149	P	8.156470234	P	8.825898196	P	7.824263861	P	8.097096457	P	8.504356491	P
1552712_a_at	5.971695966	A	6.019034005	A	7.576935435	P	7.016143452	A	7.356135829	P	8.012558453	P	6.126704519	A	6.119328017	A	6.354413308	A	7.002165373	P
1552713_a_at	4.548516309	A	5.066525843	M	4.562166325	A	4.705697579	A	4.676071481	A	4.621595754	A	4.725582378	A	4.632719157	A	5.533612843	A	4.76958378	A
1552714_at	4.027348088	A	4.249196068	A	3.992412599	A	4.05494938	A	3.927698225	A	3.875676681	A	3.981171396	A	4.823946034	A	4.469516346	A	4.520215962	A
1552715_a_at	3.552590378	A	3.747835642	A	3.859796144	A	3.720548542	A	3.626174925	A	3.786060762	A	3.690014969	A	4.155660427	A	4.053009166	A	3.74318107	A
1552716_at	7.271828285	P	7.619725527	P	8.635724775	P	6.29597926	A	5.994065336	A	7.381448572	P	7.756548929	P	5.453591411	A	5.948680735	A	7.144820311	P
1552717_s_at	7.220668239	P	6.668653611	P	6.687994498	P	7.775258602	P	7.189886608	P	6.68957436	P	5.75566857	A	5.969074308	A	5.535342399	A	5.175319515	A
1552718_at	5.481671449	A	5.68839459	M	5.692666495	A	5.4825022	A	5.69714243	A	5.656335088	A	6.121274603	A	6.806834032	A	6.892368018	P	5.672203354	A
1552719_at	5.250231447	A	5.577904355	A	5.019234642	A	5.390869521	A	5.253943194	A	5.074231897	A	5.338825145	A	5.309363129	A	5.153546791	A	6.946707571	P
1552721_a_at	3.750093123	A	3.767325857	A	3.848866225	A	3.441150245	A	3.579117437	A	3.964680146	A	3.820531898	A	3.763137229	A	3.675004379	A	4.135393587	A
1552722_at	3.216973105	A	3.261983227	A	3.296859465	A	3.358955616	A	3.280878415	A	3.286643558	A	3.41869795	A	3.323652895	A	3.400266351	A	3.396778433	M
1552724_at	5.894667737	P	5.983685771	P	5.964804553	P	6.048092558	P	6.00956387	A	6.088827994	M	5.806006668	M	6.057521561	P	5.977355268	M	5.920764594	A
1552725_s_at	5.632597311	P	5.422897177	P	5.442186812	A	5.545400527	A	5.764182997	P	5.167955659	M	5.940833812	A	5.066794053	A	5.47751409	M	5.146380236	A
1552726_at	5.425432549	A	5.000626606	A	4.530337792	A	4.615745848	A	4.828438875	A	4.723987789	A	5.000804418	A	5.711125119	A	5.542118971	A	5.063647279	A
1552727_s_at	5.773785488	P	5.769653993	P	4.544897791	P	4.349408516	A	4.309683941	A	4.613581765	A	5.393381485	P	5.728905349	P	5.203704496	P	4.406974191	M
1552729_at	6.900325936	P	6.105709276	A	6.762282819	M	7.112869439	P	6.735717655	M	6.465931425	P	7.279534462	A	6.84593231	A	6.756899337	A	7.01204303	A
1552730_at	4.723556814	A	5.00632503	A	5.134958341	A	5.20203314	A	4.966062293	A	5.346146644	A	5.290771536	A	4.941551289	A	4.796565817	A	4.995261516	A
1552731_at	3.84408421	A	3.792920406	A	4.419019726	A	3.997660784	A	3.914493919	A	3.919676155	A	4.017175567	A	4.073950398	A	4.293299438	A	3.649777908	A
1552732_at	3.420933401	A	3.34142508	A	3.480776019	A	3.312748831	A	3.400983287	A	3.689975265	A	3.39559409	A	3.871623184	P	3.456823276	P	3.082359514	A
1552733_at	5.983262469	P	6.003635096	P	4.40332301	P	4.856509764	P	3.966293591	M	4.054447908	A	4.16949052	A	5.308197187	P	4.546740662	P	4.326537994	P
1552734_at	5.015117573	P	4.275084239	P	3.860046907	A	4.251526827	A	4.331822517	A	4.456625605	P	4.344713882	P	4.516882553	P	4.311393909	P	4.582292763	P
1552735_at	9.318669297	P	7.26632267	P	4.825938255	A	11.0319607	P	7.516137216	P	6.776157128	P	4.963142847	A	5.083923374	P	7.455306204	P	5.412925533	P
1552736_a_at	3.674872464	A	5.060056929	P	4.699191699	M	4.069322271	A	3.915259994	A	4.020534512	A	4.038338417	A	4.612012157	A	4.177353423	A	4.151986004	A
1552737_s_at	5.832013983	P	5.427177925	A	5.362143581	A	5.020584501	A	4.765208008	A	5.645615754	M	4.958088746	A	5.383634524	A	5.621892262	P	5.701108392	P
1552738_a_at	5.567191089	P	5.423002253	P	5.345402979	P	5.098356135	A	5.840119791	P	6.644980467	P	5.212737193	P	5.657459449	P	5.294910844	P	6.112048089	P
1552739_s_at	6.337534802	P	6.228902627	P	6.763513921	P	6.027435734	P	7.276723193	P	7.522106094	P	6.004395674	A	7.129546795	P	6.217684614	M	7.12471716	P
1552740_at	4.862024119	A	5.254376568	P	5.020677055	M	4.760603903	A	5.78855719	P	5.191240805	A	4.920905421	A	5.500929369	A	5.030570078	P	5.104417901	A
1552742_at	4.453156736	P	3.833933216	A	3.768337664	A	3.723154774	A	5.337786445	M	3.64132708	A	4.103802357	A	3.968399331	A	4.350424803	A	3.340292292	A
1552743_at	4.371327106	A	4.560860692	A	4.486693318	A	4.514668331	A	4.294637383	A	4.494614424	A	4.773392202	A	4.896711556	A	4.582654887	A	4.492888277	A
1552745_at	3.992271608	A	4.063693665	A	4.037846217	A	3.947870916	A	3.906150918	A	3.913427298	A	4.157736949	A	4.344668048	A	4.069601899	A	4.174886137	A
1552747_a_at	3.331131672	A	3.382161153	A	3.421724969	A	3.325534823	M	3.501698036	P	3.371144431	A	3.506448943	A	3.465955845	A	3.574622996	A	3.428768162	A
1552749_a_at	7.889544218	A	8.471102137	A	8.236158825	A	8.224570024	A	8.213899195	A	8.238508191	A	8.511076152	A	9.509978428	A	8.514083508	A	7.577178212	A
1552750_at	4.063580003	A	4.275764538	A	4.218616812	A	4.140748834	A	4.213560249	A	4.316795239	A	4.599352182	A	4.575033704	A	4.825227982	A	4.327943208	A
1552751_a_at	6.088477574	A	7.277894959	P	6.710981294	A	6.778472614	A	6.859919479	A	7.133557621	A	7.45006524	P	6.748965582	A	7.519668469	P	6.34469463	A
1552752_a_at	4.217588615	P	6.046703291	P	4.243799116	P	4.492442605	P	4.446095208	P	4.183983736	P	4.289283132	A	4.693311017	P	4.300192358	P	4.223294573	A
1552754_a_at	3.528096739	A	6.423974749	P	3.864480836	A	3.630928444	A	3.758097133	A	3.527516293	A	3.567137003	A	4.255105916	P	3.628827065	A	3.449910073	A
1552755_at	5.816033972	A	8.468242673	P	5.604232342	A	5.499008105	A	7.526340116	P	7.155271642	P	6.762997125	M	5.386397377	A	6.441144147	A	6.289076873	A
1552757_s_at	5.09392645	A	5.163213988	A	4.700068262	A	4.505724729	A	5.318525253	A	5.24658661	A	5.197191255	A	5.232219168	A	5.183996456	A	5.174955	A
1552758_at	3.689310561	A	4.12047175	A	4.110164771	A	4.082927399	A	4.021544562	A	4.279921382	A	4.17816885	A	4.009225996	A	4.088413239	A	3.849648155	A
1552760_at	3.678139179	A	3.64503123	A	4.14426045	A	3.934417435	A	4.004033812	A	3.828962303	A	4.024476874	A	3.922200719	A	3.838580189	A	3.998303636	A
1552761_at	6.92875281	A	7.102954623	A	7.149019281	A	7.317928572	A	7.105586517	A	7.173966164	A	7.715826351	A	7.321853065	A	7.301230532	A	6.895342959	P
1552763_at	3.526802744	M	3.334778042	A	3.630172271	M	3.420290924	A	3.866929117	A	3.468825844	A	3.539863609	A	3.401200005	A	3.404927649	A	3.537495104	A
1552765_x_at	3.991672627	P	3.940390193	A	4.019053103	A	3.585991748	A	4.45335796	P	3.834447569	P	4.012308069	P	3.863651675	A	3.950008207	P	3.838327236	A
1552766_at	3.742644368	A	5.321808119	P	7.858569426	P	5.507472659	P	6.742961653	P	6.784837444	P	7.055081433	P	6.578776584	P	4.464433977	P	6.645366011	P
1552767_a_at	4.121856055	A	7.872995294	P	10.67880865	P	8.550894901	P	10.00645603	P	9.941398458	P	9.989081234	P	9.333423501	P	7.187695889	P	10.8670386	P
1552768_at	6.257521047	A	6.569054571	A	6.407382413	A	6.409071364	A	6.424183607	A	5.947818935	A	6.542168947	A	6.392871992	A	6.426860625	A	6.412108455	A
1552769_at	4.609201067	P	4.442558521	A	4.4792948	A	4.644059592	A	4.901377976	P	4.98188452	P	4.493107723	A	4.742604125	P	4.5219974	A	4.418550404	A
1552770_s_at	5.163879493	P	4.915785456	M	4.813201466	A	5.157188672	P	4.718687366	A	5.076496757	A	4.832200934	A	5.728611376	P	5.189436013	P	4.449529362	A
1552771_a_at	4.242715182	A	4.105099765	A	4.120119019	A	4.27259763	A	4.263149929	A	3.943451392	A	4.339848462	A	3.790345114	A	3.682316496	A	3.837659758	A
1552772_at	4.171685134	A	4.465012987	A	4.10129058	A	4.169478262	A	4.290866273	A	4.171125294	A	4.372244473	A	4.822833635	A	4.626813627	A	4.163979014	A
1552773_at	5.305581765	A	5.3802249	A	5.588418841	A	5.521134569	A	5.707392636	P	5.662785761	M	5.658450188	A	5.20741409	M	5.58565685	P	5.591586546	M
1552774_a_at	7.424129771	P	5.807769703	A	5.701094589	A	5.962254544	A	6.101100192	A	5.672116793	A	5.375542763	A	5.24521007	A	5.416214805	A	5.93145481	A
1552775_at	5.19926477	A	5.454440736	A	5.286598256	A	5.463765163	A	5.113214342	A	5.181696763	A	5.604471801	A	6.027591644	A	5.400013721	A	5.13721203	A
1552777_a_at	4.162562051	A	4.509188887	A	4.606452977	A	4.41171662	A	4.689873008	A	4.267569179	A	4.463397103	A	4.229000168	A	4.630561306	A	5.40585296	P
1552779_a_at	3.904545792	A	4.263931025	A	3.999562214	A	4.32542675	M	4.048899707	A	4.033361646	A	5.878497717	P	4.293382203	A	4.324113925	A	4.319422878	A
1552782_at	3.521997791	A	3.926176872	A	3.910614816	A	3.818883348	A	3.930219853	A	3.583880127	A	5.357701729	P	3.830948085	P	3.857061622	A	6.520747503	P
1552783_at	3.740091936	A	3.684491147	A	3.451458464	A	3.485556885	A	3.365818131	A	3.672640383	M	3.527652372	A	3.240806644	A	3.215018801	A	3.341680759	A
1552785_at	3.810636221	A	4.064723448	P	3.598549909	A	4.036450816	A	3.981243531	P	3.991497508	A	3.924516393	A	4.146229956	A	3.886744188	A	3.935993926	A
1552787_at	5.279275085	P	4.791986499	A	6.34141225	P	4.839180833	A	5.774298396	P	4.804309495	A	4.988887934	A	5.748833835	A	5.096705127	M	5.348208354	A
1552788_a_at	6.407600748	A	6.574020188	A	7.560249419	P	6.441513844	A	6.64745268	P	5.94454416	A	6.357337059	A	6.795297863	P	6.561226231	P	6.4604624	P
1552789_at	7.133276192	P	4.072071834	A	6.010701563	P	4.153110959	P	5.633401868	P	4.926766869	P	4.872165951	A	4.092130751	A	3.856911618	A	5.641570551	P
1552790_a_at	9.589497812	P	6.725229398	P	8.756000866	P	6.110574399	A	8.368240539	P	7.610969641	P	7.992876532	P	6.619186531	P	6.064921188	P	8.249061704	P
1552791_a_at	3.410711764	A	3.479941153	A	3.405154408	A	3.481445435	A	3.591302206	A	3.572435394	A	3.625729212	A	3.475163462	A	3.49737842	A	3.693373839	A
1552792_at	7.350090729	P	5.077213604	P	6.620770601	P	6.346977293	P	5.30505757	P	6.128413039	P	4.815497172	P	4.805670664	A	5.393381485	P	4.983320039	P
1552793_at	4.039819084	A	4.538029328	A	4.710724102	A	4.656193149	A	4.469406162	A	4.63364246	A	4.712437872	A	5.370405343	A	5.407973324	A	4.95606662	A
1552794_a_at	3.70498694	P	3.731417816	A	3.588705848	A	3.638382529	A	3.808077906	A	5.040455515	P	3.406926471	A	3.863627181	M	3.495677438	A	4.321392013	A
1552796_a_at	5.521933741	A	5.48356241	A	5.941270426	A	5.762751371	A	5.53200947	A	5.640270535	A	5.475355643	A	5.559232627	A	5.53196455	A	5.4034449	A
1552797_s_at	9.96179562	P	8.845612634	P	10.18363767	P	5.751677301	A	9.484848617	P	10.47075732	P	10.96198737	P	8.469079955	P	9.319150878	P	10.88547137	P
1552798_a_at	5.092364465	A	5.116584159	A	5.100948619	A	5.25434619	A	5.254432071	A	4.904917617	A	5.375622768	A	4.68800522	A	5.12382529	A	6.096672916	A
1552799_at	4.491058611	A	4.73107171	A	5.063647279	A	5.178254343	A	5.097179107	A	4.994614098	A	5.489254772	A	5.363215481	A	5.478168107	A	5.832800852	A
1552800_at	7.45975199	A	7.65318282	A	7.574540423	A	7.583271161	A	7.719998538	A	7.675833136	A	7.744191977	A	8.67403041	A	8.020029654	A	7.608208561	A
1552801_at	3.965641644	A	4.577638919	A	4.427445588	A	4.537716635	A	4.574157121	A	4.456625605	A	5.172952111	A	4.598949366	A	4.958722292	P	3.618976951	A
1552803_a_at	4.601120381	A	4.813446259	A	4.92202065	A	5.144507261	A	4.980835656	A	5.420339947	A	5.136876454	A	4.564681558	A	5.080998148	A	4.990194703	A
1552804_a_at	5.772264614	A	6.112870644	A	5.94686037	A	5.91641989	A	5.935827988	A	6.039874641	A	6.599132135	A	6.563612262	A	6.329264143	A	6.890217109	P
1552806_a_at	5.192519194	A	5.353758743	A	5.277560643	A	5.247781594	A	5.502268219	A	5.256131855	A	5.430761088	A	5.348881986	A	5.320575933	A	5.32040006	A
1552807_a_at	5.105734403	A	5.251973711	A	5.242976016	A	5.524731656	A	5.242976016	A	5.03019337	A	5.105343404	A	5.769424797	A	6.165300481	A	5.42734865	A
1552808_at	3.750736755	A	3.499414075	A	3.472133295	A	3.659788799	A	3.667842143	A	3.595264826	A	3.723048659	A	3.472892028	A	3.643548256	A	3.539876895	A
1552809_at	3.545693646	A	3.636855016	A	3.384071138	A	3.569296221	A	3.686962012	A	3.688980437	A	3.669118065	A	3.685678966	A	3.726612271	A	3.950532531	P
1552811_at	6.203128663	A	6.531500224	A	6.429206732	A	6.555736876	A	6.691819824	A	6.481305959	A	6.741686408	A	6.572889407	A	6.714729908	A	6.662097585	A
1552812_a_at	7.389485575	P	5.84947955	A	7.179637865	P	6.703932001	P	7.302310888	P	7.233115315	P	6.489279007	P	6.424661302	P	7.182821714	P	5.350641058	P
1552813_at	5.184444505	A	5.528422506	A	5.641319825	A	5.500745736	A	5.683095201	A	5.500715947	A	5.861678613	A	6.255461321	A	5.828146558	A	5.205405093	A
1552814_a_at	5.428577658	A	5.392930988	A	5.196429607	A	5.402053837	A	5.458671512	A	5.226143756	A	5.656395431	A	5.668932192	A	5.514933713	A	5.488153996	A
1552816_at	3.547574673	A	4.161818257	P	3.970060204	P	3.956137419	M	3.712780963	A	3.522451792	A	4.13854724	P	3.678840193	A	3.68102965	A	3.932441767	P
1552818_a_at	3.57022403	A	3.860783962	A	3.88568616	A	3.502215329	A	3.919662754	A	3.381033838	A	4.041575623	A	4.70408243	A	4.27115533	A	3.857809677	A
1552819_at	5.240808876	A	5.842629927	P	5.152517729	A	5.242976016	A	5.308365495	A	5.149718401	A	5.483969438	A	5.420838807	A	5.200348862	A	4.697893751	A
1552822_at	4.551325433	P	3.693373839	A	3.694400954	P	3.746128186	A	4.334498788	P	3.517928318	A	3.516057124	M	3.400861742	A	3.405463541	A	6.48382683	P
1552825_at	4.213395046	A	4.199611919	A	4.307985851	P	4.170601072	A	4.081229403	A	3.961811291	A	4.161956414	A	4.172946574	A	4.406635012	M	4.010058359	A
1552826_at	3.460135329	A	3.452800547	A	3.395053615	A	3.353443597	A	3.417559314	P	3.580279028	P	3.505380882	A	3.405356318	P	3.274665125	A	3.467819455	A
1552827_s_at	4.548673498	A	4.489755536	A	4.552112511	A	4.32952198	A	4.661489625	P	4.48924856	A	4.600800806	A	4.91973457	A	4.968884704	A	4.432958849	A
1552828_at	5.008206417	A	5.162122144	A	5.063647279	A	5.170735833	A	5.074300057	A	5.030603807	A	5.181748301	A	5.123769129	A	5.099440085	A	5.117030358	A
1552829_at	4.958810443	A	5.567595989	P	4.790202521	A	5.198756324	M	4.896089109	A	5.002961042	A	5.313173255	A	6.242087729	A	6.421155592	A	5.287267558	A
1552830_at	4.652292807	A	4.514915599	A	4.767853305	A	4.823652463	A	4.90068436	A	4.614007645	A	4.678478885	A	5.053462655	A	4.944570041	A	4.982668888	A
1552833_at	5.277122684	A	5.3359778	A	5.25864587	A	5.346832367	A	5.28905504	A	5.284233621	A	5.589131927	A	5.112060348	A	4.933041133	A	5.762887025	A
1552834_at	6.034686666	A	6.283628286	A	6.125456993	A	6.337873988	A	6.148595953	A	5.988968662	A	6.35878555	A	5.776477718	A	6.232738533	A	6.078463269	A
1552835_at	4.165904453	A	4.436066189	A	4.244109705	P	4.447296029	A	4.444692251	A	4.275764538	P	4.239903141	A	4.319546582	A	4.250345116	M	4.404628061	A
1552836_at	5.770976705	A	7.457995984	M	7.195933927	M	6.946519922	A	6.81648348	A	6.644980467	A	6.278904895	A	7.430552942	A	7.055137066	A	6.902541913	A
1552837_at	3.15228886	A	3.326557597	A	3.364881636	A	3.349125662	A	3.298494103	A	3.340624681	A	3.378586719	A	3.243152003	A	3.224321755	A	3.204095732	A
1552839_at	4.839530344	A	5.236025653	A	5.052362784	M	5.147687819	A	5.062252571	A	5.146219016	A	4.968168543	A	6.420328187	A	6.086655203	A	4.968957692	A
1552841_s_at	3.905839738	A	3.933096702	A	3.999112817	A	3.926654983	A	3.689586919	A	3.862597406	A	3.96042829	A	4.925782709	A	4.997151456	A	4.098666036	A
1552842_at	5.364487236	A	5.695559362	A	5.682324506	A	5.700268202	A	5.569973388	A	5.622864055	A	5.611976481	A	5.242565224	A	5.512262004	A	5.416878657	A
1552843_at	3.995816609	A	4.390059485	A	4.430871788	A	4.207681022	A	4.085209803	A	4.389514349	A	4.325092193	A	4.481322282	A	4.17585952	A	4.013264309	A
1552845_at	6.086963594	A	5.836485274	A	5.774616747	A	6.304463498	A	6.220689834	A	5.932575034	A	6.091736821	A	6.103798857	A	5.594177357	A	6.593853573	A
1552846_s_at	6.665832017	A	6.642877871	A	6.291469491	A	6.244344466	A	6.142345372	A	7.023023165	P	6.36651093	A	6.269995918	A	6.306743896	A	5.374808305	A
1552848_a_at	9.608696688	P	5.425532679	P	4.396865729	A	6.450159484	P	6.827655021	P	4.902039152	A	4.587462518	A	6.970959617	P	4.49115445	A	4.499684445	A
1552849_at	5.525951274	P	3.877128253	A	3.256130103	A	3.423695578	A	3.309653768	A	3.511067657	A	3.284640107	A	3.579076037	A	3.505054285	A	3.435543924	A
1552851_at	3.738031337	A	3.946122119	A	3.679443594	A	3.719189163	A	3.847027843	A	3.974637404	A	4.003513979	A	4.01972768	A	3.711372531	A	3.861474931	A
1552852_a_at	3.555374795	A	3.718194706	A	3.534198761	A	3.898416849	A	3.58324301	A	3.720945507	A	3.922358857	A	4.019423875	A	3.780917369	A	3.5129384	A
1552853_at	5.276176972	A	5.394724287	A	5.677311877	A	5.653835884	A	5.564189537	A	5.740113042	A	6.046198915	A	5.563430614	A	5.145961532	A	5.112540902	A
1552854_a_at	4.533367421	A	4.851405486	A	5.055369391	A	4.88263441	A	4.86056253	A	5.027353594	A	5.160653754	A	4.933890347	A	4.938370338	A	4.952911411	A
1552856_at	3.842008313	A	4.34755217	A	4.171501469	A	4.394521717	A	4.396103779	A	4.654275444	A	4.613967587	A	4.201028701	A	4.426124071	A	4.316781463	A
1552857_a_at	5.298715819	A	5.681485512	A	5.397234857	A	5.72045916	A	5.705651255	A	5.355563456	A	6.129554701	A	5.455965667	A	5.522564082	A	5.535486818	A
1552858_at	3.285775587	A	3.216573761	A	3.187999843	A	3.269367054	A	3.330763174	A	3.323596379	A	3.210811742	A	3.124204749	A	3.226374081	P	3.220699152	A
1552860_at	4.469622746	A	5.192382718	A	4.828256095	A	4.965739429	A	5.000920633	A	4.792320274	A	4.917308116	A	4.725592018	A	5.090309909	A	4.799138059	A
1552862_at	6.737119596	P	5.868527356	A	5.504870138	A	5.749089985	A	6.290222556	A	5.41398667	A	6.198162579	M	6.299336214	A	5.959115282	A	6.970263085	P
1552863_a_at	6.945260591	P	7.319354504	P	7.070520909	P	7.252234594	P	6.978385201	P	7.319212576	P	7.432167744	P	9.19934059	P	8.995855263	P	7.044118158	M
1552865_a_at	5.487454851	A	6.14829797	A	5.630832398	A	5.732713761	A	5.644071831	A	5.767018243	A	6.156542761	A	7.281561112	A	7.009212069	A	5.855704819	A
1552867_at	4.574837373	P	3.748641862	A	3.888954129	A	3.963970404	A	3.913245404	A	3.834465065	A	3.982104693	A	5.042558265	P	3.914495896	A	6.91049287	P
1552868_at	6.25079453	A	6.274040425	A	6.385650793	A	6.554784271	A	6.537984833	A	6.24098773	A	6.782408174	A	7.211978858	A	7.024602181	A	6.210683125	A
1552870_s_at	3.249629434	A	3.668042803	A	3.251049126	A	3.254063211	A	3.456656481	A	3.614410351	P	3.742464416	A	3.669338911	A	3.353286001	A	3.608818077	A
1552872_at	5.42509013	A	5.814200509	A	5.738250638	A	5.895976245	A	5.730645447	A	5.76602206	A	6.275126746	A	6.026602494	A	6.023983321	A	5.063647279	A
1552873_s_at	6.617719405	A	6.79180145	A	6.692813633	A	6.824436447	A	6.647422735	A	6.788509458	A	6.889370031	A	7.600805672	A	7.120603483	A	7.104424685	A
1552875_a_at	3.433565245	A	3.533239977	A	3.733207479	A	3.560081923	A	3.531204615	A	3.531713456	A	3.497337258	A	3.641289469	A	4.037546466	A	3.396823382	A
1552876_at	4.229098825	A	4.228967219	A	4.240084542	A	4.446241393	A	4.225956235	A	4.542503516	P	4.296720005	A	4.674743982	P	4.299233232	A	4.641357463	M
1552877_s_at	5.344722865	A	5.85131021	A	6.090237287	A	6.053818818	A	5.906246793	A	5.794231285	A	6.068173907	A	6.266694735	A	6.288336069	A	5.918885274	A
1552878_at	3.683986693	M	3.462809487	A	3.617262503	A	3.412301308	A	3.661919898	P	3.322347919	A	3.531439989	A	3.218543935	A	3.350314099	A	3.519521463	A
1552879_a_at	5.549133116	P	4.441698326	A	4.56873621	A	4.639439343	A	4.604744944	A	4.250748495	A	4.543266486	A	4.60766176	A	4.949270008	A	4.621098449	A
1552880_at	5.091313052	P	4.8360028	A	4.286300022	A	4.340367743	A	4.035539774	A	4.44404258	A	4.185030819	A	4.253077127	A	4.409323932	A	4.051699718	A
1552882_a_at	5.256442343	A	5.61910643	A	5.746725162	A	5.689405649	A	5.91386432	A	5.799107271	A	5.845788972	A	5.463961199	A	6.167502739	A	5.803994817	A
1552884_at	5.279024828	A	5.769653993	A	5.843788689	A	5.90764658	A	5.720673106	A	5.631518824	A	6.247027319	A	6.176111354	A	6.343040423	A	5.312184165	A
1552885_a_at	7.007415623	A	7.417581832	A	7.164297732	A	7.370940817	A	7.096903498	A	7.155956641	A	7.525593314	A	7.633953595	A	7.354373657	A	6.845057935	A
1552887_at	5.566003026	A	6.102790335	P	5.892985367	A	5.994349429	A	5.840480288	A	5.642276203	A	5.859209052	P	6.026070478	A	6.463323121	P	5.255862885	A
1552889_a_at	7.365247118	A	7.928009526	P	7.741730469	A	7.729908131	A	7.683017951	P	7.533156434	A	8.001768583	A	8.748598576	P	8.10223763	P	7.471992879	A
1552890_a_at	5.059122846	A	5.440447419	A	5.335529591	A	5.496195034	A	5.649799596	A	5.137201856	A	5.525879912	A	5.222528895	A	5.660644567	A	5.228807775	A
1552892_at	6.679840379	A	6.63779928	A	6.644543221	A	6.785843418	A	6.597869561	A	6.587449514	A	6.782499849	A	7.267383073	A	7.34575182	A	6.648392981	A
1552893_at	6.153265025	A	6.583812664	A	6.393509234	A	6.719732059	A	6.396806193	A	6.558287829	A	6.479817224	A	6.670910602	M	6.365562843	M	6.980486355	A
1552895_a_at	3.909493137	A	3.526345425	A	3.679578903	A	3.660009777	A	3.635917088	A	3.77726729	A	3.825516534	A	3.884435111	A	3.923954649	P	3.766259788	A
1552897_a_at	6.021421482	P	6.34490168	P	5.20177485	P	4.54901672	P	6.931240265	P	4.855896527	P	5.122018956	P	4.552369844	A	4.607901908	A	3.82244519	A
1552898_a_at	4.343724337	A	4.836707694	A	4.513496288	A	4.741725984	A	4.8543463	A	4.701562238	A	4.871819538	A	4.574068645	A	4.431253506	A	4.379122981	A
1552899_at	3.669318471	P	3.658485809	M	3.588705848	A	3.774944098	A	3.68260386	P	3.472723061	M	3.673198689	A	5.250096313	P	5.022965995	P	3.047176012	A
1552900_a_at	3.532055105	A	3.975690024	P	3.631482554	A	4.043220455	P	3.726727538	A	3.577460876	A	3.859549653	A	4.59860514	P	4.219320811	P	3.57647003	A
1552902_a_at	4.716967198	A	4.972126719	A	4.882619044	A	4.878891557	A	5.004938239	A	4.739445624	A	5.028607131	A	5.060657582	A	4.575060229	A	4.621098449	A
1552903_at	5.017600753	A	5.369281569	A	5.313053314	A	5.435783142	A	5.423317604	A	5.258783487	A	7.019482742	P	6.067359117	A	5.623762957	A	5.817491055	A
1552904_at	3.423241789	A	3.21521162	A	3.383884558	A	3.202032128	A	3.335696349	A	3.450129438	A	3.506448943	A	3.431748844	A	3.167564528	A	3.351063114	A
1552906_at	3.660825454	A	8.113471563	P	3.626278846	A	3.509475087	A	3.691461834	A	3.862212855	A	3.893328825	A	3.639103619	A	3.536737275	A	3.391638133	A
1552908_at	3.822647742	A	3.893328825	A	3.591766243	A	3.598112348	A	3.442324966	A	3.942077413	A	3.588988945	A	3.737562635	A	3.79269974	A	3.465934282	A
1552910_at	4.203001668	A	4.574847352	A	4.411856464	A	4.522297138	A	4.588750396	A	4.469714005	A	4.675729482	A	4.790241921	A	4.532467589	A	4.57204025	A
1552911_at	5.783507788	A	6.185753627	A	5.874394458	A	6.134477755	A	5.879858529	A	5.883892995	A	6.265880341	A	5.913938232	A	6.313070797	A	5.63139231	A
1552912_a_at	3.453037441	A	4.235740898	P	3.768871123	A	3.488030636	A	3.700264417	A	3.935312772	A	3.882948744	A	3.873489642	A	4.037434268	A	3.503274003	A
1552913_at	3.177822162	A	3.274135072	A	3.196816938	A	3.313678265	A	3.247992327	A	3.451669155	P	3.307760901	A	3.199248545	A	3.250561722	A	3.390572089	A
1552914_a_at	6.022287847	A	6.440968842	A	6.4687613	A	6.306671415	A	6.040867803	A	6.038936664	A	6.315303088	A	7.464146012	A	5.622693275	A	5.969712063	A
1552915_at	4.375288957	A	4.561250216	A	4.964914846	M	4.751193445	A	4.704511239	A	5.648571269	A	4.840055282	A	6.128940214	A	5.758114702	A	3.743732638	A
1552917_at	5.540400488	A	5.610582722	A	5.861918189	M	5.85427574	A	5.230922486	A	5.96820402	P	6.126505534	A	6.547211203	A	6.346172587	A	5.353560368	A
1552919_at	3.959409948	M	5.526329876	P	4.36729996	A	3.660293328	A	4.596614696	P	4.788422146	P	4.393314899	A	4.724414642	P	4.393314899	P	4.216934921	M
1552921_a_at	7.814508094	P	8.031538087	P	8.781785093	P	8.452392096	P	8.040229912	P	8.428892561	P	7.817305364	P	8.292944571	P	7.683268963	P	7.0601376	P
1552922_at	3.333897199	A	3.72838272	A	3.460540461	A	3.478224768	A	3.398544904	A	3.710141655	A	3.381561238	A	3.706840184	A	3.574622996	A	3.638490841	A
1552923_a_at	4.71227957	A	4.816372264	A	4.930783468	A	4.519129156	A	4.616914873	A	4.650283742	A	5.131576936	A	5.259773373	A	4.977462874	A	4.965580502	A
1552924_a_at	5.028443655	A	5.590099129	A	5.589549785	A	5.324120206	A	5.410764973	A	5.2294583	A	5.4890828	A	6.040534673	A	5.53907961	A	6.358234082	A
1552925_at	5.695559362	A	5.463334529	A	5.278110906	A	6.858549587	P	5.130349032	A	5.508627576	A	5.181648855	A	5.743440332	A	5.500632943	A	5.403366278	A
1552927_at	5.210110367	P	6.313644586	P	5.476842741	P	5.661724421	P	5.70423699	P	5.598798629	P	5.562002879	P	5.147224772	P	5.485171565	P	5.100525547	P
1552928_s_at	5.007292979	P	7.387405956	P	5.562737741	P	6.316581772	P	4.700939095	A	5.377012884	P	5.163879022	M	5.889189909	P	5.767263948	P	5.776587912	P
1552929_at	4.082478297	A	3.821622693	A	4.078849076	A	4.084534662	A	4.064259599	A	3.913591266	A	4.57053286	A	4.082627974	A	4.499853737	A	4.015478876	A
1552930_at	7.610034427	P	9.316753364	P	7.735385033	P	6.832734768	P	6.722930674	P	7.318959402	P	7.518712955	P	7.289784721	P	7.293543052	P	6.34499305	P
1552931_a_at	8.085830376	P	8.176777136	P	8.947432985	P	7.847999859	P	8.416785541	P	7.622406614	P	8.17789877	P	6.030180045	A	8.952792681	P	6.548616096	A
1552932_at	4.307140465	A	4.877880036	A	4.825938255	A	5.303330015	A	4.968960034	A	4.723995349	A	5.458772599	A	4.444586446	A	4.723674184	A	4.137681301	A
1552933_at	3.96036439	A	4.075788639	A	3.999112817	A	4.08217577	A	3.621155681	A	4.058890736	A	3.987353387	A	4.261252194	A	4.187958989	A	3.918895463	A
1552935_at	6.008104656	A	6.083852799	A	6.338050307	P	6.355582761	A	6.083502794	A	5.961392593	A	6.141896853	A	6.669740532	A	6.603651188	A	6.242267951	A
1552937_s_at	5.38263799	A	6.087234267	A	5.966461724	A	6.566274776	M	6.846297204	P	6.682145425	P	6.418464225	A	6.818394278	A	7.151039097	P	7.791072631	P
1552938_at	5.840119791	A	5.924504145	A	6.0845286	A	5.901736965	A	6.472299543	M	6.330322472	A	6.598986971	A	5.698557249	A	6.238670324	A	5.276197797	A
1552939_at	8.511489191	P	3.352587648	A	3.458886207	A	3.371144431	A	3.456656481	A	3.591288699	A	3.498323417	P	3.296172669	A	3.381649842	A	3.391638133	A
1552940_at	3.793396564	A	4.032148461	A	4.062114559	A	4.405831191	P	4.227213745	A	4.476521005	A	4.189320246	A	5.492656156	A	4.534144721	A	4.450861209	A
1552942_at	5.544132258	P	5.948302088	P	5.730812525	P	5.821262457	P	5.719065627	P	5.353286067	P	5.881311372	P	6.117279811	P	6.617914798	P	5.531203482	P
1552943_at	3.352054805	A	3.63720931	A	3.323805258	A	3.484176112	M	3.500109097	P	3.534514357	A	3.506448943	A	3.667136255	A	3.449052744	A	3.445544455	A
1552944_a_at	8.29892901	A	8.516172696	A	8.221415094	A	8.750558767	A	8.332435845	A	8.578708885	A	8.925824929	A	8.407433853	A	8.557804803	A	7.785047364	A
1552946_at	4.353073132	A	4.425797919	A	6.842156489	P	5.678083722	P	5.598352322	A	6.043726283	P	5.052521324	A	5.97191549	P	5.770508912	P	4.711120935	A
1552947_x_at	5.238186713	A	4.910025356	A	6.974102448	P	6.065755385	P	5.79088725	P	6.556308599	P	5.864282579	P	5.890155685	P	5.819193674	P	5.063052102	A
1552948_at	5.453249637	A	5.650367359	A	5.824119339	A	5.871290652	A	5.83929705	A	5.696714923	A	6.201931931	A	5.363468132	A	5.76852905	A	5.222132769	A
1552950_at	3.626598528	A	4.139306899	A	3.725270331	A	3.989727093	A	3.812730758	A	4.456625605	A	3.954536242	A	3.951714543	A	4.413112537	A	3.874085623	A
1552952_at	3.901221343	A	3.955268595	M	3.622650159	A	3.939083522	A	3.716721164	A	3.879082685	A	3.77685361	A	4.335708668	A	4.387168571	A	3.936926859	A
1552953_a_at	5.206526105	A	5.567191089	A	5.604880407	A	5.413963617	A	5.598798629	A	5.962008347	P	6.60717976	P	5.852137201	A	5.600917925	A	5.337296901	A
1552954_at	4.524495319	A	5.493315484	P	4.839523874	A	4.469364359	A	4.822696496	A	4.714799257	A	5.411353408	A	8.069201437	P	4.938763718	A	4.501170841	A
1552955_at	5.205003917	A	5.344493231	A	5.453160737	A	5.405205993	A	5.278698528	A	5.445699308	A	5.763870583	A	5.67727908	A	6.250636253	A	5.398915862	A
1552957_at	4.215382329	A	4.411529808	M	4.107485306	A	4.192724236	A	4.197972257	A	4.235438663	A	4.183010694	A	4.058050383	A	4.293461487	A	3.811226099	A
1552960_at	5.45796294	A	5.591329489	A	5.704031926	A	5.81060086	A	5.597638346	A	5.516772621	A	5.674033421	A	5.586230847	A	6.176062826	A	5.630698147	A
1552961_at	4.903608983	P	5.003318812	A	4.851042785	A	5.000413743	A	4.841111277	A	4.916463589	A	5.097478063	A	4.649326693	A	5.185057044	A	4.349886011	A
1552964_at	6.312661173	A	6.463975281	A	6.244970359	A	6.294211901	A	6.301261978	A	6.151505051	A	6.520571074	A	6.560760647	A	6.304526486	A	6.237596623	A
1552965_a_at	5.231121904	A	5.639341522	A	5.622685984	A	5.635215106	A	5.760713941	A	5.818470726	A	6.028664866	A	5.426338462	A	5.591871949	A	5.243353599	A
1552967_at	4.890080746	A	4.995174931	P	4.881982524	A	5.082621308	P	5.174595206	A	4.974323003	A	4.880504068	A	5.860575335	M	4.957177649	A	5.106971258	A
1552969_a_at	4.133900713	A	4.924487498	A	5.363095796	P	5.069758753	P	4.466739036	A	5.02768175	P	4.736272244	P	4.624086764	A	4.652207253	A	4.734033521	P
1552970_s_at	3.725066555	A	4.901206317	P	4.571366828	P	4.477756335	M	4.063174297	A	4.420963234	A	4.005623108	A	4.407915572	A	4.181367502	A	4.577937965	P
1552971_at	4.136985079	A	4.165544954	A	4.133085468	A	4.014571569	A	4.260599897	A	4.029631618	A	4.218758918	A	4.274262023	A	4.552369844	A	3.941894068	A
1552972_at	3.028489228	A	3.068098269	A	3.464055503	P	3.472614007	A	3.082639342	A	3.672640383	A	3.330535907	A	3.399604349	A	2.978915478	A	3.651612171	P
1552973_at	5.436266228	A	5.666302296	A	5.838524273	A	6.021039182	A	5.900672976	A	5.378660918	A	5.871979106	A	5.626877276	A	5.816792342	A	5.627231891	A
1552974_at	3.17718709	A	3.124517073	A	3.346806241	A	3.277877844	A	3.371295273	A	3.268397168	A	3.434839341	A	3.323042804	A	3.61305117	A	3.49391183	A
1552975_x_at	3.341557312	A	3.435459968	A	3.28886146	A	3.330362806	A	3.396203251	A	3.680491483	A	3.202922512	A	3.502568372	A	3.78480978	A	3.426447174	A
1552976_at	5.078313303	P	5.405560362	M	5.216450702	P	5.233281293	M	5.168590472	M	5.155899625	M	5.126152811	A	5.943565827	P	5.811824706	P	5.425400634	A
1552977_a_at	6.719370222	P	6.82249741	P	7.420725061	P	7.075683375	P	7.222448712	P	7.906667103	P	6.508317705	P	7.411495354	P	7.947357932	P	7.33796472	P
1552978_a_at	8.652902264	P	9.273228157	P	8.921108202	P	8.532067983	P	8.911519919	P	8.610643689	P	10.07692526	P	8.624470043	P	9.130527405	P	7.643229233	P
1552979_at	3.961171059	M	3.91765983	A	4.057539907	A	4.045785174	A	4.192576648	A	3.719758923	A	4.079447432	A	3.961103102	A	3.900365401	A	4.149445171	A
1552980_at	5.240810107	A	5.23783396	A	5.769653993	P	5.092671017	A	5.440852432	A	5.782416166	P	5.584560466	A	5.567191089	A	6.142827128	P	5.396918655	P
1552982_a_at	4.848767635	A	5.192933983	A	5.003555222	A	5.125090494	A	5.021572778	A	4.934321286	A	5.259670443	A	5.145885792	A	5.245025298	A	5.198137496	A
1552985_at	4.503439348	A	5.074495672	A	4.910231625	A	5.182378965	A	8.169308214	P	5.038448762	A	4.9865909	A	5.786406419	A	5.007456239	A	4.919718299	A
1552986_at	5.675163794	P	5.698805541	A	5.433835151	A	5.142733984	A	5.503780937	A	5.382192121	A	5.53040424	A	5.964220536	A	5.266912255	A	6.798653588	P
1552987_a_at	3.039553548	A	3.501038247	A	3.518028096	A	3.41909651	A	3.285040748	A	3.199967919	A	3.592312048	A	3.250135022	A	3.234972955	A	3.179767614	A
1552988_at	4.396103779	P	4.145292391	P	3.649408848	A	3.618054132	A	3.71261064	A	3.531713456	A	3.790796688	A	3.379514108	A	3.533767428	A	3.946122119	P
1552990_at	4.385423384	A	4.922531204	A	4.758279192	A	4.743730619	A	4.547246411	A	4.717935925	A	4.622655684	A	4.530265495	A	4.39989776	A	4.483182385	A
1552991_at	4.614947187	A	4.72329943	A	4.70562474	A	4.742687368	A	4.742687368	A	4.750728672	A	4.723271736	A	5.377274502	A	5.365462212	A	5.067808461	A
1552993_at	3.596612379	A	3.686376195	A	3.710936458	A	3.851183065	A	3.976684889	A	3.577460876	A	3.937628311	A	3.528941525	A	3.566661719	A	3.522964804	A
1552995_at	6.798133875	A	7.092493966	A	7.117403923	A	7.107036153	A	7.187690327	A	6.847774954	A	7.317526691	A	7.12481651	A	6.94492163	A	6.736823825	A
1552997_a_at	5.720963225	A	5.845880858	A	5.872173386	A	5.899723451	A	6.057055067	A	6.021271692	A	6.132086827	A	5.224937754	A	5.486738247	A	5.814195185	A
1552998_at	3.66142119	A	4.075209842	A	4.341992829	A	4.08065586	A	4.335214939	A	4.370796647	A	4.308239255	A	4.572002795	A	4.947446931	A	4.188588844	A
1552999_a_at	4.344531181	A	4.755758833	A	4.67374511	A	4.268834122	A	4.725702288	A	4.807000606	A	4.807856018	A	4.783691982	A	5.005377899	A	4.570419934	A
1553002_at	3.808994586	A	4.169960318	P	3.750541288	A	4.279855747	A	4.141356278	A	4.208694651	A	4.414901435	A	4.50403714	A	4.38779019	P	3.912633873	A
1553003_at	4.989182213	A	5.160268979	A	5.148912884	A	5.260573276	A	5.089865011	A	4.930799831	A	5.027787414	A	5.652453548	A	5.920141204	A	4.975052299	A
1553004_at	4.26901484	A	4.441340971	A	4.16279409	A	4.328420336	A	4.507308886	A	4.156573858	A	4.616716007	A	5.05234253	A	4.391831748	A	4.204743408	A
1553006_at	4.039983152	A	4.499802127	A	4.601735955	A	4.773965129	A	4.540628813	A	4.472529668	A	4.667541493	A	4.736383344	A	4.81687131	A	4.499377423	A
1553007_a_at	4.719751034	A	4.892588001	A	5.139183152	A	4.900441183	A	4.963017364	A	4.759467307	A	5.286144701	A	4.833627556	A	4.629627096	A	4.92759277	A
1553009_s_at	4.453949205	A	4.773156596	A	4.862049362	A	4.876571768	A	4.944389366	A	4.92067842	A	5.236633153	A	5.047441973	A	4.825405603	A	4.291614644	A
1553011_at	5.597513837	A	5.898099318	A	5.838662522	A	5.870169615	A	5.754154552	A	5.835081367	A	6.034727533	A	7.173170881	A	6.897722413	A	5.445752683	A
1553013_at	4.221043167	A	4.09619505	A	4.26760642	A	4.193419995	A	4.249136647	A	4.275764538	A	3.860142723	A	4.645612164	A	4.791391008	A	4.192576648	A
1553015_a_at	7.353267829	P	7.471180043	P	8.480628866	P	8.04726803	P	8.702103307	P	9.090365003	P	8.152679896	P	8.478073438	P	9.251976017	P	8.999135857	P
1553016_at	5.392956207	A	6.143271758	A	5.869867764	A	6.068129532	A	5.567017713	A	5.767018243	A	5.835081367	A	6.27505709	A	6.306349636	A	5.46031058	A
1553019_at	6.008023891	A	6.375853195	A	6.11565163	A	6.213603846	A	6.247968099	A	6.024456707	A	6.240968614	A	6.905508849	A	6.573478925	A	6.258176316	A
1553020_at	4.783748476	A	4.897973927	A	4.858816861	A	4.781629209	A	4.721717103	A	4.801825126	A	4.939893464	A	4.985365762	M	4.723424675	A	4.839813831	M
1553021_s_at	5.776850016	A	5.807769703	A	5.645492966	A	5.887339127	A	5.993571539	A	6.338559134	A	5.756879521	A	5.413472479	A	5.385761975	A	6.332309667	A
1553022_at	3.513514225	A	3.68641518	A	3.701535611	A	3.402295503	A	3.617653068	A	3.478497445	A	3.545520155	A	3.591881926	A	3.639847222	A	3.468691657	A
1553023_a_at	4.459301483	A	4.709054212	A	5.266789958	P	4.865981746	A	5.135116446	A	4.966237731	P	5.049918095	A	4.604902878	A	5.09234743	P	6.516447947	P
1553024_at	3.620828744	A	3.49906304	A	3.553805595	A	3.345461764	A	3.409673031	A	3.468239191	A	3.488949857	A	3.911489489	A	3.45582774	A	3.566098346	A
1553025_at	4.622873564	A	4.248480839	A	4.446709264	A	4.065876334	A	4.218770231	A	4.234234699	A	4.615944562	A	4.834193652	A	5.110194233	A	4.377947152	A
1553027_a_at	5.133397186	A	5.253820986	A	4.911512115	A	5.108363929	A	5.146137398	A	5.274236539	A	4.831901118	A	5.16213848	A	5.844647979	A	5.518049722	A
1553028_at	4.665584244	A	4.761743722	A	4.725582378	A	4.830696496	A	4.553528912	A	4.709838448	A	5.343997801	A	4.869922645	A	5.541128746	A	4.629946452	A
1553030_a_at	6.006495711	A	6.869025335	P	6.693027501	P	6.330695856	A	6.527068969	P	6.276933593	A	6.833442051	A	6.639257549	P	7.181115574	P	6.493140816	P
1553031_at	4.795795468	A	6.349524182	P	6.325366826	P	5.064398227	A	4.853566784	A	6.9113613	P	5.362448451	A	5.862160212	A	7.241047009	P	5.749693124	A
1553032_at	4.324113079	A	4.623141445	A	4.267438447	A	4.532982178	A	4.247015719	A	4.424123598	A	4.428062864	A	4.636540154	A	4.632588079	A	4.437045026	A
1553033_at	4.265657677	A	5.56582683	P	5.088338624	A	4.4220307	A	4.192576648	A	4.589831071	A	4.483651104	A	4.769424121	A	7.814555648	P	4.331754292	A
1553034_at	6.880100078	P	7.20274733	P	6.874545205	P	6.657635966	P	7.259205171	P	6.634533447	P	6.880573826	P	6.813139219	P	6.893787564	P	5.993632862	P
1553036_at	3.635154365	A	3.933068409	A	3.844615279	A	3.827972996	A	3.790917864	A	3.693532698	A	3.88719096	A	3.774745454	A	3.671044404	A	3.985978583	A
1553037_a_at	4.402141129	A	4.656897902	A	4.393256577	A	4.636420079	A	4.50415721	A	4.452014058	A	4.874566308	A	4.126308173	A	4.609994772	A	4.92984541	A
1553039_a_at	7.294036123	A	7.4166846	A	7.483150532	A	7.457446103	A	7.3785669	A	7.367390454	A	7.54172464	A	7.811736785	A	7.846765705	A	7.874384476	A
1553041_at	5.396692809	A	5.876719431	A	5.654817108	A	5.603471044	A	5.682483649	A	5.692316842	A	5.887764645	A	6.456803867	A	6.400322092	A	5.470145447	A
1553042_a_at	6.350477621	A	5.993149062	A	6.080559983	A	6.208160026	A	6.309528572	A	6.404395708	A	6.060722708	A	6.208872269	A	6.11715945	A	7.097395623	A
1553043_a_at	5.199065976	A	5.530862282	A	5.426194291	A	5.16801622	A	5.297910646	A	5.413887522	A	5.572451087	A	6.529317609	A	5.753283796	A	5.363924126	A
1553044_at	4.792218015	A	4.921084587	A	5.227458176	A	4.689021725	A	5.031505297	A	5.013729237	A	5.041694989	A	5.783950264	A	5.659682633	A	5.150674106	A
1553045_at	4.60854941	A	4.852932339	A	5.151713665	A	5.000419927	A	5.076027376	A	5.102176979	A	5.181648855	A	4.850030407	A	5.026311753	A	4.826188176	A
1553046_s_at	6.564803732	A	6.432220445	A	6.425354548	A	6.220171817	A	6.332399517	A	6.398444	A	6.889410656	A	6.336585529	A	6.330547879	A	5.938962838	A
1553047_at	6.6602318	A	7.057362369	A	6.976033142	A	7.141778039	A	6.750306282	A	6.82769229	A	7.139388719	A	8.227966027	A	6.528602954	A	6.885858333	A
1553048_a_at	6.028136885	P	5.965614926	P	6.152357831	P	6.003885054	P	6.261912745	P	6.680512865	P	6.03707604	P	8.37483896	P	5.804668016	P	6.363136853	P
1553051_s_at	4.862216265	A	5.276055532	A	5.296802284	A	5.366492037	A	5.228744459	A	5.367808041	A	5.5113901	A	4.847841277	A	5.114463322	A	4.86064889	A
1553052_at	4.56600593	P	4.509266573	A	4.692306436	A	4.477373339	A	4.570799692	A	4.576118949	A	4.903043814	A	4.54874238	A	4.562575807	A	4.255375658	A
1553053_at	5.088093479	A	5.526065943	A	5.334008358	A	5.604155863	A	5.345912698	A	5.287798253	A	6.03651386	A	5.925858669	A	5.447178673	A	5.112502916	A
1553055_a_at	6.949703628	P	6.380300991	P	7.038858378	P	5.990735092	P	6.981311168	P	6.008072774	P	4.847188778	M	5.690672454	P	5.086039494	A	4.63937871	A
1553057_at	5.730981553	A	5.440028143	A	5.432989095	A	5.632585285	A	5.412673019	A	5.615174908	A	5.756879521	A	6.401491218	A	6.157664008	A	5.796243697	A
1553058_at	5.430400423	A	5.512424914	A	5.353323137	A	5.575289351	A	5.339016311	A	5.273556987	A	5.963164149	A	5.216776779	A	5.385206428	A	5.209233846	A
1553059_at	4.015429521	A	4.162129303	A	4.23651411	A	4.417388075	A	4.359721259	A	4.079501544	A	4.415654021	A	4.643445454	A	4.335527089	A	4.724220932	A
1553060_at	6.01192036	A	5.83370102	A	5.682243551	A	5.476397584	A	5.819416813	A	5.751165002	A	5.948206644	P	5.992622807	M	5.871378573	M	5.591978095	M
1553061_at	5.181166336	A	5.423307231	A	5.781365122	A	5.508823102	A	5.55200996	A	5.42908828	A	5.906992148	A	6.338462178	A	5.804139779	A	5.61300067	A
1553062_at	5.87685848	P	5.528244368	A	4.992618723	A	5.405205993	A	5.524215411	A	5.029318064	A	5.453782557	A	5.642629502	A	5.548116013	A	5.084623261	A
1553063_at	6.114808963	P	6.325292228	A	6.523404678	A	6.466317103	A	6.639724687	A	6.309733914	A	6.686390449	P	6.386014178	A	6.446638197	A	6.223908804	M
1553064_at	6.182910148	A	6.49016859	A	6.392346733	A	6.425879414	A	6.518674002	A	6.367526111	A	6.484874447	A	6.11438325	A	6.399818242	A	5.768144067	A
1553066_at	4.034101251	A	4.41943053	A	4.473202001	A	4.524398931	A	4.469018425	A	4.363336989	A	4.567733527	A	4.909227983	A	4.514303634	A	4.647098044	A
1553067_a_at	5.712274129	A	5.638134313	A	5.452597639	A	5.768197498	A	5.762234232	A	5.744975971	A	5.930709202	A	6.215588441	A	5.993441795	A	5.640597205	A
1553069_at	4.373675171	A	4.154109807	A	4.232144682	A	4.709452063	A	4.409052232	A	4.47111183	A	4.659627779	A	5.233419829	A	4.834852914	A	4.26197307	A
1553070_a_at	4.517580378	A	4.957190007	A	4.59201834	A	5.015334423	A	4.783223902	A	4.865951883	A	5.428006604	A	4.843726644	A	4.547032818	A	4.657649425	A
1553071_a_at	4.941563905	A	5.3540464	A	5.47654619	A	5.169024208	A	5.169766813	A	5.147769909	A	5.476061344	A	5.008124283	A	5.888771203	A	5.100445222	A
1553072_at	5.49549132	P	5.382914128	A	4.779201916	A	4.999524326	A	6.300502273	P	4.896791843	A	5.897792893	M	5.106478731	A	5.065917265	A	4.629134786	A
1553074_at	4.58621464	A	4.542647881	A	4.931999827	A	5.272130327	A	4.836831005	A	4.916245975	A	5.254601306	A	4.622660961	A	4.632578335	A	4.700010876	A
1553075_a_at	3.498535097	M	3.386073129	A	3.281224146	A	3.400503531	A	3.445136881	A	3.411415086	A	3.409244765	A	3.376768758	A	3.320707837	A	3.35037184	A
1553076_at	3.899287827	A	3.650716818	A	3.621583241	A	3.659604789	A	3.876415991	A	3.589332931	A	3.948141458	A	3.744502811	A	3.780654837	A	3.764996512	A
1553077_at	4.306585067	A	4.41498092	A	4.248545739	A	4.264382368	A	4.356343402	A	4.470698812	A	4.33053781	A	3.949849606	A	4.362995427	A	4.269658321	A
1553078_at	4.674464191	A	5.338788249	A	5.362866983	A	5.330826746	A	5.449185563	A	5.188209772	A	5.269822173	A	5.728822971	A	5.5405079	A	5.584703655	A
1553079_at	4.998703766	A	4.748426543	A	4.868500194	A	4.695662981	A	4.835433537	A	4.808920022	A	5.245778833	A	4.921460422	A	5.320097881	A	4.600282861	A
1553080_at	3.892493567	A	4.26468874	M	4.097532819	A	4.144361206	A	4.141356278	A	3.959620035	A	4.038226459	A	4.740856784	A	4.42173732	A	4.130723571	A
1553081_at	6.363015096	A	6.489902094	A	6.504938365	A	6.71654131	A	6.489902094	A	7.589035693	P	6.673178992	A	7.415473205	A	7.045058136	A	6.366697429	A
1553082_at	5.346501869	A	5.62960105	A	5.327384232	A	5.358968755	A	5.524588512	A	5.538981458	A	5.912851808	A	5.217602266	A	5.273831037	A	5.45537807	A
1553083_at	5.486473881	A	5.518277559	A	5.416212165	A	5.269804111	A	5.840119791	A	5.242976016	A	5.577205626	A	6.520986955	A	5.932333844	A	6.030284879	A
1553084_at	3.715320893	A	3.756558008	A	3.715839811	A	3.799908322	A	3.65714123	A	3.448283903	A	3.908356978	A	3.889685072	A	3.910541276	A	3.693373839	A
1553086_at	4.032835063	A	4.041258075	A	3.808992366	A	3.865278036	A	3.894701437	A	3.449174635	A	3.689456446	A	3.929150399	A	3.702057383	A	3.530192709	A
1553087_at	4.929436329	A	4.735842333	A	4.756357507	A	5.008600278	A	4.932435781	A	4.821303135	A	5.157485943	A	5.270542105	A	5.631626762	A	4.944588162	A
1553088_a_at	6.517319785	P	6.59071107	P	6.565074436	P	6.514355326	P	6.694815624	P	6.555768005	P	6.897992221	P	8.048818733	P	7.808436369	P	6.146242779	P
1553089_a_at	5.549198526	A	4.949095856	A	4.750544333	A	4.925165701	A	5.061973588	A	5.331628509	A	5.10846438	A	4.88543604	A	4.683994803	A	5.623001482	A
1553093_a_at	4.293692822	A	4.356247043	A	4.289275563	A	4.359537424	A	4.486852908	A	4.353051214	A	4.421831796	A	4.3389639	A	4.634640905	A	4.107387194	A
1553094_at	5.913816027	A	6.023263538	A	6.008774608	A	6.235896235	A	6.354729755	A	5.86178567	A	6.462580168	A	5.618672952	A	6.365414012	A	5.106545858	A
1553096_s_at	9.241361351	P	8.369985881	P	8.351263335	P	7.823186636	P	8.442708869	P	8.321501603	P	8.528020697	P	8.44917052	P	8.626588422	P	8.687517244	P
1553099_at	9.735782986	P	8.918785561	P	7.779994661	P	9.116642436	P	8.28561679	P	8.441446491	P	8.341881424	P	7.17120306	P	7.600946801	P	6.503623752	P
1553101_a_at	8.330041222	P	10.39331188	P	8.646298106	P	8.728564119	P	8.005949677	P	8.816229233	P	7.636447338	P	9.037741248	P	10.06262085	P	10.30345004	P
1553102_a_at	4.739975187	A	5.501667437	P	4.723873566	A	4.169303641	A	4.45335796	A	5.132341518	P	4.633603045	A	4.256841669	A	5.22204826	A	6.159817902	P
1553103_at	8.755692589	P	8.864854245	P	8.858714812	P	8.884918808	P	9.204045341	P	9.743724494	P	10.30087051	P	7.964550419	P	7.82240446	P	9.21933625	P
1553105_s_at	11.2639025	P	8.23613083	P	10.55733044	P	9.502732395	P	11.08971057	P	8.828041288	P	9.457495053	P	7.785508363	P	6.882839009	P	8.795541356	P
1553106_at	6.934129191	P	7.031660881	P	7.857261646	P	7.306379035	P	6.86126226	P	7.79548917	P	7.749597687	P	5.980422946	P	5.770629701	P	7.375759754	P
1553107_s_at	7.68611349	P	7.394599824	P	7.797919072	P	7.802873705	P	6.99553588	P	8.018890169	P	7.697109124	P	8.516540112	P	6.951984815	P	8.2403053	P
1553108_at	7.112069076	P	6.994813146	P	7.697725212	P	7.600110622	P	7.21694736	P	7.353801639	P	7.514013281	P	6.312216294	P	6.690808914	P	6.409514435	P
1553111_a_at	7.475840901	P	5.883934766	P	5.93522362	P	7.639804372	P	7.369583895	P	6.235623053	P	6.105614255	P	5.767018243	P	5.519753319	P	6.02631181	P
1553112_s_at	8.095137686	P	7.960683742	P	8.258950415	P	7.529313584	P	8.170409811	P	8.736818428	P	7.47414503	P	7.305172071	P	8.552917399	P	6.987993677	P
1553113_s_at	8.427700257	P	7.815435424	P	8.202902469	P	7.486394373	P	8.368240539	P	8.707494031	P	7.355473078	P	7.66161645	P	8.540548645	P	8.532508554	P
1553114_a_at	6.953370642	A	8.085175416	A	7.326023948	A	7.471260006	A	7.311551781	A	7.894670383	P	9.102309442	P	9.34171233	P	7.495263528	A	7.841579823	A
1553115_at	6.977777113	A	7.376312309	A	7.090144217	A	7.415681986	A	7.411864139	A	7.156067871	A	7.839238758	A	6.962836052	A	7.762565971	A	6.761502481	A
1553117_a_at	9.303759443	P	9.194502703	P	8.758034574	P	8.089899108	P	8.790652208	P	9.1287745	P	7.794254765	P	8.002092593	P	9.570248922	P	7.178499332	P
1553118_at	7.024868364	P	7.394831173	M	8.093408983	P	6.960015917	A	9.436923592	P	5.649613132	A	8.084384796	P	6.836185765	A	7.365171072	A	7.825222255	P
1553120_at	3.620404686	A	3.931388069	A	4.36729996	P	4.233305058	M	3.933392606	M	4.091067238	A	4.089928004	A	4.565772268	P	3.941654561	A	4.286098352	P
1553122_s_at	4.805984097	P	5.57022759	P	4.728854258	P	4.602770181	P	5.498485041	P	5.680937732	P	5.462509238	P	5.716070865	P	6.040932795	P	4.00687729	A
1553123_at	5.12910948	A	5.552260612	A	5.287315916	A	5.543090843	A	5.445412395	A	5.309764331	A	5.70106496	A	5.569858202	A	6.440268898	A	4.619655301	A
1553125_x_at	5.206432298	A	4.990958394	A	5.242976016	M	5.204680325	A	5.163178979	A	5.176774553	A	5.378028577	A	5.374257088	A	6.151203532	A	4.568252294	A
1553126_a_at	3.564881361	A	3.522640405	A	3.464676239	A	3.579007606	A	3.892358721	A	3.457249087	A	3.574181502	A	3.466845575	A	3.930375132	A	3.56952693	A
1553127_a_at	4.635825688	A	4.659998355	A	4.874929495	A	4.945580965	A	5.402336197	P	5.896062515	P	5.259550748	A	5.077382165	A	6.226607359	A	4.834474284	A
1553129_at	3.363983295	A	3.641410095	A	3.603449143	A	3.71648025	A	3.483107663	A	3.915329705	A	3.598257804	A	3.532600238	A	3.642927744	A	3.752528807	A
1553130_at	6.902640963	A	7.016609034	A	7.158546322	A	7.139963739	A	6.998592411	A	7.073272186	A	7.523119543	A	7.370625321	A	7.637054151	A	6.270033417	A
1553131_a_at	5.983061378	A	6.242030713	A	6.206074837	A	6.32700693	A	6.190154352	A	6.076746488	A	6.441780164	A	8.124027394	M	6.43583521	A	5.963242206	A
1553132_a_at	7.309861894	P	9.733958572	P	6.241220177	P	4.790061801	A	8.895480478	P	8.237467822	P	9.694664267	P	8.397369144	P	8.267026683	P	6.476524783	P
1553133_at	4.556355299	A	5.756469205	P	4.910909585	A	4.977721294	M	5.807769703	P	4.603037631	A	4.633558546	A	4.820669338	A	4.499436729	A	6.494455778	P
1553134_s_at	3.21831147	A	3.58408655	A	3.249800499	A	3.467071979	A	3.456656481	A	3.228020029	A	3.226989516	A	3.471845474	A	3.481121328	A	3.672680843	A
1553136_at	6.664569828	A	6.990187465	A	6.671317974	A	6.858668516	A	6.890666975	A	6.487603217	A	6.934720213	A	7.076091917	A	7.081506844	A	6.73751803	A
1553137_s_at	4.803595236	P	5.27502637	P	5.006219563	A	5.677679696	P	5.635141513	P	5.161495919	P	4.712813311	A	5.268370021	P	4.984317072	M	4.182086861	A
1553138_a_at	4.295899081	A	4.10657076	A	4.258598584	A	4.093713924	A	4.398938001	A	4.23895863	A	4.553405706	A	4.214573536	A	4.257335306	A	4.535908185	A
1553139_s_at	5.101266989	M	6.074139666	A	5.402335527	A	5.642236895	A	5.182983381	A	5.199976537	A	5.987262681	A	6.019548825	P	6.514422173	P	5.668310967	A
1553140_at	3.610345227	A	4.447274821	A	4.424840252	P	4.148315831	A	4.202921461	A	4.396103779	P	4.30461712	A	4.103866137	M	4.291124096	A	4.285148674	A
1553141_at	4.963043827	P	5.609286669	P	5.064396554	M	5.297527686	P	5.760483154	P	5.466424391	P	4.996394673	A	5.434943121	P	5.724388146	P	4.685521065	A
1553142_at	4.29759556	P	4.000231796	A	3.915777077	A	4.292966105	P	4.912762877	P	4.456799507	P	3.736079953	A	3.297006053	A	4.145877682	P	3.925528094	P
1553145_at	5.004949013	P	5.46421765	P	4.995643719	A	4.830735395	A	5.153070436	M	5.168934564	A	4.995614541	A	6.314770605	P	5.056062312	A	6.236483208	P
1553146_at	3.979607369	A	3.804132854	A	4.041651946	A	4.265405897	A	4.118593516	A	3.999642708	A	3.865466841	A	4.594833647	A	4.429751262	A	3.572939069	A
1553147_at	3.486096133	A	3.638619565	A	3.674766312	A	3.64398262	A	3.51934917	A	3.624922453	A	3.58875081	A	4.132172485	A	3.608028297	A	3.549902092	A
1553148_a_at	7.027546863	P	7.310030098	P	6.664025057	P	7.004442344	P	6.818996575	P	6.710981294	P	6.971658722	P	6.169921679	P	6.456804849	P	6.02303266	P
1553150_at	4.320797657	A	4.350703611	A	4.871706052	P	3.966191436	A	4.315996833	A	4.310836698	M	5.199636003	P	5.305835356	P	6.303327968	P	4.42036818	A
1553151_at	3.948714415	A	4.332925795	A	5.254205817	P	5.916873145	P	3.893328825	A	6.787934208	P	4.314222059	P	4.347583581	A	4.385125198	A	4.165090569	A
1553153_at	6.053979716	P	6.323647757	P	6.744058978	P	7.181037695	P	5.768647257	A	7.168669515	P	6.13077874	A	7.880450612	P	7.669871208	P	6.703757771	A
1553155_x_at	5.281962737	P	5.079807576	A	5.724141706	P	6.496156429	P	5.014221593	A	6.304021429	P	5.064871996	A	6.187206586	P	6.348972739	A	5.547474013	P
1553156_at	5.261155283	A	5.479587812	A	5.663255824	A	5.677943132	A	5.630532165	A	5.307738418	A	5.531229991	A	5.506562102	A	5.457016344	A	5.488091297	A
1553157_at	5.142203095	A	5.497324253	A	5.301139484	A	5.762175571	P	5.627520364	A	5.370458966	A	5.681486136	A	5.920453658	P	6.140968301	P	5.163638444	P
1553158_at	6.525503781	P	7.591396746	P	7.50009897	P	6.259932574	A	6.19202357	A	9.148421714	P	5.032246895	A	5.346535502	A	5.940297828	A	6.528254512	P
1553159_at	6.188874885	A	6.643163104	P	6.715177911	A	6.598622053	A	7.622557138	P	6.483049507	A	6.897083681	A	7.58429823	A	7.302310888	A	6.352608413	A
1553162_x_at	7.340384322	P	6.781507214	P	7.678571885	P	7.660752335	P	7.864234029	P	7.39656624	P	7.414714017	P	8.566768454	P	8.245909516	P	7.533467079	P
1553163_at	5.428395467	A	6.34520129	P	5.846818218	A	5.632845022	A	5.9212882	M	6.208422238	P	6.364433417	A	7.791433666	P	6.984600666	P	5.671675688	A
1553165_at	5.345412539	P	5.356168805	P	5.263914722	P	4.978111051	A	5.778366186	P	4.897760802	A	5.49710936	A	6.739989794	P	5.978367011	A	4.936187767	A
1553166_at	6.134149142	A	6.80412178	P	6.722285811	P	6.480265904	P	6.361842448	A	6.68637471	P	6.416329858	A	7.160980206	P	7.550347946	P	6.386763054	P
1553167_a_at	6.210424582	P	6.260466542	P	6.695141179	P	6.717497419	P	6.580310144	P	6.745174189	P	5.650011228	P	4.577859491	P	5.717379623	P	6.556044448	P
1553168_at	5.465211664	A	5.87236628	A	5.799120818	A	5.937042208	A	5.66470644	A	5.871979106	A	5.907419689	A	6.364008688	A	5.799779711	A	5.801716495	A
1553169_at	5.769405884	A	5.917584529	A	5.701094589	A	5.840274632	A	6.050920171	A	6.202240085	A	6.280523652	A	5.738785375	A	5.382604286	A	5.478878303	A
1553171_x_at	4.023463915	A	4.337558887	A	4.458531024	A	4.427336487	A	4.432360349	A	4.870426218	A	4.410020275	A	4.141827073	A	4.085184152	A	3.921190144	A
1553172_at	6.066350846	P	7.328577086	P	6.72875129	P	8.089482181	P	7.75292876	P	7.433977583	P	7.788156819	P	8.374437938	P	7.610356082	P	8.592107601	P
1553174_at	5.590742382	A	6.194475524	A	6.274346034	A	6.233163179	A	6.347793551	A	6.249676438	A	6.638232662	A	5.404950308	A	5.348375921	A	5.676289926	A
1553175_s_at	5.507867838	A	5.981603261	P	6.027153639	P	5.738392037	P	5.545732508	P	5.498139956	A	5.456430114	A	5.413571458	A	5.564766815	A	5.076943973	A
1553176_at	4.297560678	A	4.112792653	A	4.184483217	A	4.325124226	A	4.239198341	A	4.405141363	A	4.272895722	A	4.302927377	A	4.339493574	A	4.442558521	A
1553177_at	4.431617951	A	4.357064988	P	4.164224143	A	4.617936841	A	4.335222373	A	4.740857111	P	4.554015725	A	4.836276694	A	4.716940663	A	4.491428168	A
1553178_a_at	6.83771667	A	6.751999621	A	6.887041036	A	7.239718423	P	6.986321234	A	6.901585309	A	7.155162772	A	6.915600641	P	6.954682579	M	7.295337135	A
1553179_at	4.396103779	A	7.896596891	P	4.242155125	A	4.257432572	A	4.884617354	A	4.41201656	A	4.687654157	A	5.683013329	A	8.369809286	P	4.619990483	A
1553180_at	3.094337319	A	4.768439858	P	3.144567973	A	3.34332942	A	3.463855671	P	3.363802364	A	3.239417699	A	3.889685072	P	7.247851411	P	3.18762552	A
1553181_at	5.527334122	P	5.428291892	P	5.363436648	A	5.769653993	P	5.592671126	P	5.728545597	P	5.775397565	P	6.463637763	P	6.170734829	P	5.842238571	P
1553183_at	3.734979747	A	3.554445519	A	4.05409046	A	3.545756506	A	5.057994722	P	3.726688502	A	4.221875833	A	4.914209131	A	3.939555445	A	3.696097521	A
1553185_at	9.545396987	P	10.77609077	P	7.548087797	P	8.853486763	P	7.401632991	P	9.13734748	P	7.907675692	P	8.87985277	P	9.619492279	P	8.452608146	P
1553186_x_at	8.729413711	P	10.01391844	P	6.976604175	P	8.09833363	P	7.098996351	P	8.201252193	P	7.668453081	P	8.099596828	P	8.93290132	P	7.82030561	P
1553188_s_at	4.895169418	A	4.768899416	A	4.821190088	A	4.86946192	A	4.993139706	A	5.077419373	A	5.17920517	A	5.484364212	A	4.831023192	A	4.711333741	A
1553190_s_at	5.620211053	A	5.921499486	A	6.071311447	P	5.948372012	A	5.952156895	A	5.970170981	A	6.261350377	A	5.804694791	A	5.990234563	A	5.224496318	A
1553191_at	3.739913063	A	3.629893723	A	3.642276437	A	3.739562168	A	3.611053325	A	3.719758923	A	3.641932115	A	3.645192352	A	3.580741001	A	3.75812205	P
1553192_at	4.25956988	P	4.296926531	P	3.560086916	A	3.999149026	A	3.995321903	P	4.250990573	P	4.104804591	P	3.7595129	A	3.498313119	A	3.302369448	A
1553193_at	4.277672742	P	4.302397273	P	3.158290945	A	3.541723261	A	3.55393524	P	4.179137513	P	4.025735764	P	2.967171191	A	3.21608436	A	3.357090981	A
1553194_at	4.115600654	A	4.094023645	A	6.072523074	P	3.97079669	A	4.092681195	A	3.782756598	A	4.23278639	A	4.575714213	A	4.284828085	A	3.97714822	A
1553196_a_at	4.132936657	A	4.261898141	A	4.276936865	A	4.435497584	A	4.155468468	A	4.091973368	A	4.422380522	A	4.69713105	A	4.572920313	A	4.066764264	A
1553197_at	3.652106128	A	4.359792327	A	3.855152599	A	3.934051758	A	3.712099743	A	3.758347407	A	3.934051758	A	3.632604859	A	3.781508912	A	3.514810238	A
1553199_at	3.584659393	A	3.697149205	A	3.688196855	A	3.541690459	A	3.64089841	A	3.656218447	A	3.688196855	A	3.388737204	A	3.809854271	A	3.2224699	A
1553202_at	3.976193261	A	5.658013348	P	5.257435873	P	4.002015392	A	5.824711016	P	4.529700085	A	4.391783075	A	4.055149133	A	4.516023651	A	4.119800443	A
1553204_at	5.652658646	A	6.169667023	A	5.769653993	A	5.830292828	A	5.40226505	A	5.806343153	A	6.074112129	A	6.244195054	A	6.124138835	M	6.270243115	A
1553205_at	6.617650581	A	7.119196659	A	6.833855353	A	7.056452199	P	7.082096775	M	6.780338998	A	7.25769486	P	7.396294933	P	7.139406578	P	6.975979845	A
1553207_at	5.856296397	A	5.87222389	A	5.781712658	A	5.552615795	A	5.413309172	A	6.025826983	A	5.92860646	A	5.717147093	A	5.603102759	A	5.93404742	A
1553208_s_at	4.748780768	P	4.904893801	P	4.518998785	A	4.234631244	A	4.482546029	A	4.310911839	P	4.836707694	M	5.387974969	A	5.055392673	A	4.411813357	A
1553209_at	5.969962643	A	6.303684396	A	6.358455311	P	6.030984304	A	5.900177946	A	6.109325051	A	6.489407141	A	5.857069926	A	5.720104431	A	5.369051582	A
1553211_at	4.840562341	A	4.89523651	A	4.655726887	A	5.112423877	A	4.995205986	A	5.520585458	A	4.663769645	A	5.338825145	A	5.807769703	A	4.937920906	A
1553212_at	6.585376272	P	6.89341291	P	6.180909137	A	6.614912079	A	6.555736648	A	6.556794732	P	6.610512737	A	6.560005733	A	7.269060749	A	6.423318552	A
1553213_a_at	4.100646212	A	4.025721961	A	3.949047632	A	4.12031982	A	3.831066881	A	4.672929583	A	4.136662441	A	4.822776935	A	4.308405563	A	4.190671378	A
1553214_a_at	3.920458235	A	3.889251989	P	3.432164992	A	3.711198699	A	3.54169531	A	3.287459459	A	3.208637431	A	3.389197024	A	3.591987384	A	3.383737023	A
1553215_s_at	5.527334122	A	6.01480747	A	5.800639506	A	5.84533612	A	5.590153646	A	5.89364217	A	6.029096637	A	6.485447122	A	6.556308599	A	5.146780201	A
1553216_at	5.150965453	A	5.735154159	P	6.142244965	P	5.257207815	A	5.657507442	P	6.10149249	P	6.520797579	P	5.320520736	P	6.076414768	P	5.775576241	P
1553217_s_at	5.196124367	P	5.648015469	P	6.127241968	P	5.19811715	P	5.489282393	P	5.944893847	P	6.84942151	P	5.918189185	P	6.475041132	P	5.688501703	P
1553218_a_at	8.763135823	P	6.689618021	M	7.319757945	P	8.756746707	P	5.066687796	A	8.566525242	P	5.467542237	A	7.757490982	A	7.574951622	A	7.873166641	P
1553219_a_at	4.369689341	A	7.531923619	P	6.618899053	A	7.662726276	P	6.256225039	A	7.531120943	P	6.81130799	A	7.656258433	A	7.058162106	A	4.638562062	A
1553220_at	4.970218198	P	6.208669099	P	5.138520416	P	4.930537913	P	6.681596819	P	5.117241548	P	5.515524103	P	5.504932235	P	5.813134663	P	5.878573341	P
1553221_at	5.55084078	P	5.893605272	P	5.149221038	A	5.319791278	A	5.607169682	P	5.468661539	P	5.298368417	A	5.329672111	M	5.307284913	A	5.287394078	P
1553222_at	8.441823941	A	8.489989836	A	8.535013905	A	8.576713635	A	8.615720828	A	8.435208053	A	8.909889544	A	8.944409038	A	9.015621468	A	8.999793705	A
1553224_at	3.879691546	A	3.938851642	A	4.258598584	A	4.443135389	A	4.052760227	A	3.854431749	A	4.333000815	A	4.50506181	A	4.35679536	A	6.005534543	P
1553225_s_at	4.189622177	A	7.947104055	P	6.48301487	P	5.816904286	P	6.302580197	P	6.393195422	P	6.226176724	P	5.486800082	A	6.796911857	P	5.093234318	A
1553226_at	4.649409526	A	5.077680546	A	4.915967473	A	5.005612226	A	4.729546826	A	4.592301573	A	4.92092061	A	5.082592737	A	9.162602514	P	4.437947973	A
1553227_s_at	8.4154691	P	7.756892071	P	6.876583913	P	6.113703534	P	7.062206447	P	6.687549263	P	7.804425624	P	5.782675406	M	7.834319	P	6.596766838	P
1553228_at	3.43249576	A	3.432318978	A	3.393138529	A	3.300361524	A	3.316717914	A	3.781368401	P	3.344059966	P	3.27085892	A	3.444068474	P	3.125242269	A
1553229_at	6.666232295	A	6.966871896	P	6.246687395	A	6.695145303	A	7.72987717	P	8.019298596	P	6.221389686	A	6.525100816	A	8.326572444	P	5.584611199	A
1553232_at	5.047918958	A	5.700977157	A	5.771928314	A	5.474981341	A	5.596275904	A	5.398533687	A	5.832512152	A	5.788580056	A	5.671057528	A	4.758313144	A
1553234_at	5.278204451	A	5.42275646	A	5.379642167	A	5.624664311	A	5.48356241	A	5.454551845	A	5.605252574	A	5.911133177	A	5.638872141	A	5.817183078	A
1553235_at	5.602618602	A	5.711976128	A	5.720472402	A	5.505870149	A	5.809843248	A	5.429307738	A	5.687579431	A	5.498667497	A	5.46833276	A	6.275649887	A
1553237_x_at	5.47877246	A	5.556604635	A	5.270101109	A	5.606281198	A	5.340665675	A	5.326089021	A	5.676390362	A	5.32629495	A	5.439002039	A	5.513028013	A
1553238_a_at	7.023243475	A	7.047291213	A	7.094231575	A	7.394176444	A	7.34795878	M	7.194413245	A	7.356520183	A	7.236084055	A	7.105798342	A	6.924163443	A
1553239_at	6.046851253	A	6.231711835	A	5.91226605	A	6.114939996	A	6.135153988	A	5.997394765	A	6.490340429	A	5.922828111	A	6.262182929	P	5.842292157	A
1553241_at	4.20494972	A	4.434386001	A	4.503588161	A	4.704152625	A	4.678538085	A	4.219552186	A	4.756416759	A	5.02448287	A	4.877178448	A	4.145934797	A
1553243_at	4.24165313	A	4.187782529	A	4.176269128	A	4.285191446	A	4.26749422	A	4.522010088	P	4.248624033	A	4.205555524	A	4.187290046	A	4.290942624	A
1553244_at	4.090013751	P	3.853998808	A	3.878750425	A	4.122148211	A	3.949537267	A	4.471509349	P	4.113450389	P	4.068274301	A	4.209146082	A	5.148917896	P
1553246_a_at	5.249719672	A	5.889883303	A	5.847920234	A	5.950924089	A	5.583012079	A	5.771049991	A	5.751638634	A	6.760124852	A	6.405202153	A	5.925522288	A
1553247_a_at	3.87739212	M	3.744685014	A	3.536361322	A	3.942505176	P	4.076125046	A	3.730846321	A	3.835919885	A	3.719416719	A	3.647575887	M	3.216094717	A
1553248_at	5.336979591	A	5.369373166	A	5.442186812	P	5.448018109	A	5.201064488	A	5.370537189	A	5.501286296	A	5.55083328	P	5.434232308	M	5.905069376	P
1553249_at	4.343724337	A	4.779092966	A	4.661126588	A	4.846254923	M	4.575220368	A	4.275627459	A	4.446720678	A	4.492599387	A	4.314726442	A	4.347766035	A
1553252_a_at	5.699842407	P	6.39332118	P	6.682035692	P	5.198595759	A	5.953411576	P	5.670273914	P	5.862667938	P	5.705651255	P	5.190501202	A	7.693951899	P
1553253_at	6.683779783	A	6.839793031	A	6.672842449	A	7.004708327	A	6.554527084	A	6.925782783	A	7.01775493	A	7.96717961	A	7.647401519	A	7.029613256	A
1553254_at	3.812343179	A	4.132753418	A	3.949407416	A	3.793857738	A	4.080589468	A	3.971093035	A	3.983747179	A	4.243211929	A	4.192576648	M	4.034056783	A
1553255_at	4.021033774	A	4.084381653	A	3.951523413	A	4.162994646	A	4.072121647	A	4.061396663	A	4.168277618	A	4.5471923	A	4.113560097	A	3.965770923	A
1553257_at	6.018216935	A	6.16095034	A	6.028326528	A	6.273439663	A	6.018119181	A	6.065158803	A	6.141936333	A	6.009986911	A	5.951451738	A	6.052414635	A
1553258_at	5.317768329	A	5.618634205	P	5.317768329	A	5.463920129	A	5.376006373	A	6.21369994	A	5.788897654	A	5.591357769	A	5.476655711	A	5.441966579	A
1553260_s_at	3.739443483	P	3.370012964	A	3.230811882	A	3.402155656	A	3.339609108	A	3.137250407	A	3.215051012	A	3.856381773	A	3.666220072	A	3.401975908	A
1553261_x_at	3.340856018	A	3.453518658	A	3.402644282	A	3.598474372	M	3.444262249	A	3.649798979	P	3.466177422	A	3.50234045	A	3.642103634	A	3.574622996	P
1553262_a_at	7.915345597	A	8.283732382	A	8.384754099	A	8.373564152	A	7.88415914	A	8.294908467	A	8.360360268	A	8.541247991	A	8.477289361	A	8.582201757	A
1553263_at	7.38310139	A	7.873654479	A	7.580910742	A	7.738294	A	7.724355922	A	7.530809358	A	7.734663084	A	8.771673839	A	8.195229114	A	8.012004797	A
1553264_a_at	5.985672077	A	6.49159917	A	6.602971901	A	6.543811072	A	6.472079637	A	6.557523373	A	6.766521174	A	6.677864035	A	6.250613838	A	5.608732042	A
1553265_at	4.258451579	A	4.046750035	A	4.258598584	A	4.435497584	A	4.196459916	A	4.188730675	A	4.906697592	A	4.369285698	A	4.687089621	A	4.471911275	A
1553266_at	3.280342065	A	3.252541643	A	3.176189639	A	3.094368034	A	3.259455923	M	3.235412721	A	3.10178417	A	3.14910985	A	3.112501229	A	3.224292096	A
1553267_a_at	4.491601636	M	4.658972958	A	4.312279087	A	4.435026306	A	4.484974927	A	4.087936672	A	4.589118284	A	4.454675211	A	4.43097495	A	4.265602916	A
1553268_at	5.19354342	A	5.420398627	A	5.11367017	A	5.847515829	A	5.930326353	A	5.471457765	A	5.658697932	A	5.445412395	A	5.6982489	A	5.599402727	A
1553269_at	4.042478168	A	4.95284278	P	5.694772099	P	5.206762906	P	6.474626888	P	5.494325734	P	5.871979106	P	5.082366645	P	6.775873948	P	6.085200624	P
1553271_at	3.610345227	A	3.80344597	A	3.553016043	A	3.391942729	A	3.555275668	A	3.48489411	A	3.501989005	A	3.455562073	A	3.655877135	A	3.978128486	A
1553272_at	5.886935483	A	6.406062434	A	6.561390844	A	6.389075843	A	6.341108668	A	6.536431789	A	6.59992477	A	7.457431675	A	7.013451424	A	6.392436668	A
1553274_a_at	8.347644452	P	9.634155948	P	7.814431273	P	9.041079784	P	7.9480492	P	8.435422105	P	6.801977306	P	6.691530821	P	7.034430678	P	8.464343725	P
1553275_s_at	3.82251057	P	3.576718108	A	3.576718108	M	5.103672978	P	3.589845001	P	3.76569642	A	3.441630401	A	3.626680706	A	3.622545467	A	4.718989667	P
1553276_at	4.420199531	P	3.339549485	A	3.207475498	A	3.301122239	A	4.63927987	P	3.47219521	A	3.35634741	A	3.718531228	A	3.508596313	A	3.895573931	A
1553277_at	3.275966795	A	3.471824697	A	3.421963627	A	3.334423951	A	3.398325137	A	3.280698513	A	3.424482953	A	3.523272749	A	3.371144431	A	3.634495075	M
1553279_at	6.398017752	A	6.936188648	A	6.813700735	A	6.621061917	A	6.761926273	A	6.671992656	A	7.032663777	A	7.553616506	A	7.007025765	A	6.417544434	A
1553280_at	6.948317726	P	7.084449308	P	6.815740311	P	7.149886502	P	7.121053954	P	6.92852793	P	6.404579426	M	5.743981503	A	6.312042594	P	5.954748398	P
1553281_at	5.721018327	A	5.807769703	A	5.982345891	A	6.016746513	A	5.513178584	A	5.604228354	A	5.739036053	A	6.170002143	A	6.103790242	A	5.83059155	A
1553282_at	4.80946377	A	4.780590088	A	5.239742689	A	4.9451188	A	4.629243364	A	4.456625605	A	5.177531753	A	5.426366132	A	5.281256789	A	4.77139731	A
1553284_s_at	4.972885623	A	7.052429359	P	5.985278869	P	4.700845425	A	5.578308232	M	5.869573908	P	5.63194238	P	5.800040463	M	5.512819463	M	5.347750998	A
1553285_s_at	4.348125674	A	4.504443816	A	4.537168815	A	4.763964318	M	4.396103779	A	4.548313633	A	4.446412918	A	3.955608335	A	4.308568049	P	4.512154732	P
1553286_at	7.62249629	P	7.357302173	P	6.468114027	P	6.995769471	P	7.258736937	P	7.33050978	P	7.280945728	P	7.125406232	M	6.713732873	A	7.204920011	P
1553288_a_at	5.727060343	A	6.136751366	P	5.738830941	A	5.812787748	A	5.693804635	P	5.409209268	A	6.041345681	M	5.82819829	M	6.212753152	P	5.961436793	A
1553292_s_at	8.965004751	P	6.688191953	P	5.501981956	P	6.048092558	P	6.306622222	P	6.506792506	P	5.582165352	P	5.970277708	P	6.688091184	P	6.589844682	P
1553293_at	4.015051318	A	4.280665904	A	4.434798998	A	4.302784917	A	4.362536264	A	4.309806213	A	4.458576895	A	4.357228351	A	4.361794257	A	4.865508711	M
1553295_at	3.447051034	A	3.761799644	A	3.779210679	A	4.39661863	P	3.454656786	A	3.460781986	A	3.525795019	A	3.468843358	A	3.557973985	A	3.43340483	A
1553296_at	3.637668061	A	4.075735039	A	3.895523107	A	4.062916411	A	3.878442683	A	3.971974743	A	4.449928699	A	4.212157777	A	4.188827609	A	3.7460993	A
1553297_a_at	6.246108071	A	7.674740967	A	6.384964695	A	6.445170725	A	6.368839402	A	6.343195694	A	6.493352408	A	6.86217172	A	6.525503781	A	6.330327487	A
1553298_at	3.402934837	A	3.647298426	A	3.492387947	A	3.600502761	A	3.741687073	A	3.619307286	A	3.925003464	P	3.591881926	A	3.752985017	A	3.490130313	A
1553299_at	8.720933265	P	4.32901786	A	3.812188798	A	4.024907704	A	4.999785539	P	4.422191026	A	3.937223176	A	3.854772802	A	3.639369142	A	5.841338423	P
1553300_a_at	6.382907184	P	5.984502259	P	6.044249089	P	4.977813198	A	5.843860278	P	5.598798629	P	5.355252612	P	5.246481256	P	6.030204466	P	5.702211379	P
1553301_a_at	6.548623888	P	5.052087278	P	6.049670077	P	4.264439723	A	5.165809207	P	5.874308506	P	4.296720005	A	3.947720824	P	4.38224805	P	3.918378973	A
1553303_at	5.569974296	A	5.911469803	A	5.735154159	A	5.802618749	A	5.571323233	A	5.806192795	A	5.721012694	A	6.678264682	A	6.315858843	A	5.174117819	A
1553304_at	5.447044357	A	5.906239291	A	5.634262702	A	5.961641464	A	6.042307579	P	5.815415727	A	6.253101267	P	5.807769703	P	6.227508579	P	5.268539911	A
1553306_at	4.932658675	A	4.814012587	A	4.807060681	A	4.84426056	A	4.672473041	A	4.873884014	A	4.760617458	A	5.705831923	A	4.832517727	A	5.477191581	A
1553310_at	3.824903738	A	4.382820024	A	4.054841375	A	4.018955203	A	4.012817516	A	3.875284419	A	4.164274726	A	3.985445175	A	4.623891626	A	4.051027569	A
1553311_at	3.389175614	A	3.196118255	A	3.324935446	A	3.366288605	A	3.278313409	A	3.32437905	M	3.220941556	A	3.552351653	A	3.46808353	A	3.431564477	A
1553313_s_at	6.615420543	P	5.232835833	M	5.063647279	A	4.918490163	A	5.179612704	A	5.723441056	P	5.372889802	P	4.762571017	A	5.466933092	P	5.882623115	P
1553314_a_at	4.646575548	A	4.781533134	A	4.525674641	A	4.82331738	A	4.715495278	A	4.676478428	A	4.861039636	A	4.736475388	A	4.696434158	A	4.620188717	A
1553315_at	4.107997418	M	3.858370384	A	4.23523881	A	3.987448837	A	4.203022139	P	4.355093585	P	4.278815724	A	4.350222589	P	4.109480117	A	4.112797817	P
1553316_at	5.079048597	A	4.80693469	A	4.859773688	A	4.95255497	A	4.869850034	A	4.907506297	A	4.856762001	A	4.92743691	A	4.911562296	A	5.007643141	A
1553317_s_at	3.459748391	A	3.380044457	A	3.402241422	A	3.203508278	A	3.363431722	A	3.354110656	A	3.471380621	A	3.515205163	A	3.333196526	A	3.179886824	A
1553318_at	4.875514914	A	5.255849137	A	5.121824616	A	5.0324193	A	4.431761661	A	4.863929194	A	5.091347526	A	5.265769313	A	5.315288447	A	5.157344545	A
1553319_at	4.467983133	A	4.270391177	A	4.380874145	A	4.358245163	A	5.635141513	P	4.157976454	A	4.447398395	A	4.800100949	A	4.399451405	A	4.252596748	A
1553320_s_at	3.257911509	A	3.599825704	P	3.24063685	A	3.36987561	A	3.259019062	A	3.324323941	A	3.420132311	A	3.327013415	A	3.253082262	A	3.505621168	A
1553321_a_at	3.994504178	A	4.162894576	A	3.907823293	A	4.256889587	P	4.240066178	A	4.198088397	A	4.089528898	A	4.172946574	A	4.248166952	A	4.131813827	A
1553322_s_at	5.106751304	P	4.633206623	A	5.030565175	P	5.067955182	M	4.707487358	A	5.36033135	P	5.011144803	A	5.112471668	A	5.452353608	P	5.065237321	P
1553323_a_at	5.115674988	P	5.001354505	A	5.24364072	P	5.072420033	M	5.066879816	P	4.824420372	A	5.166492085	A	4.839751355	A	5.033283201	A	5.068917408	A
1553325_at	4.818069566	A	4.861094094	A	4.988864237	A	4.871484007	A	4.857310871	A	4.926228506	A	5.115932553	A	5.21988961	M	4.666372572	A	4.759530963	A
1553326_at	3.322425541	A	3.737943337	A	3.987588141	P	3.543232598	A	3.78674377	A	3.785963916	A	3.876859465	A	4.411642798	A	4.2529216	A	3.927749648	A
1553327_a_at	4.46080184	A	4.67374511	A	4.685834878	A	4.554879503	A	4.440987483	A	4.570585265	A	4.680355163	A	4.74919104	A	5.366209026	A	4.790253074	A
1553328_a_at	4.946728052	A	5.122509359	A	4.966062293	A	5.085225239	A	5.177374328	A	5.020345733	A	5.32838531	A	5.754216526	A	5.733632875	A	5.340015655	A
1553329_at	3.658152663	A	3.874229222	A	3.76358205	A	3.837503687	P	3.852108402	A	3.814475743	A	3.712075981	A	3.907646037	A	3.977006614	A	3.365409806	A
1553330_at	3.777488192	A	3.918609682	A	4.161675479	A	4.128409515	A	3.857658746	A	3.855060964	A	3.878424104	A	3.855408114	A	3.733806562	A	3.72755677	A
1553333_at	3.562506408	A	3.735407363	A	3.682032064	A	3.677841688	A	3.422923037	A	4.349352245	A	3.812184703	A	3.429082398	A	3.349814993	A	3.763938721	A
1553335_x_at	4.668146857	A	4.819170353	A	4.970610784	A	4.798861806	A	4.86794511	A	4.852407049	A	5.142912162	A	5.112427605	P	5.503751568	P	5.035355112	A
1553336_a_at	5.78216134	P	5.109442628	A	5.820118353	A	5.489857485	A	5.903469244	A	5.589147901	A	5.432495418	A	5.561600031	A	5.562816439	A	5.214921597	A
1553338_at	7.682409508	P	6.066486999	A	7.063412528	P	7.190483223	P	7.604289358	P	7.112462143	P	8.086078287	P	6.144279287	M	5.697087585	A	6.056341559	P
1553340_s_at	6.663074156	A	6.591368511	A	6.530310829	A	6.838146868	A	6.775364784	A	6.710598956	A	6.886300388	A	6.94620407	A	6.789121844	A	6.715106702	A
1553341_at	4.677905583	A	4.713715764	A	4.921778626	A	4.871796077	A	4.929522726	A	4.753257952	A	4.944429215	A	4.429475851	A	4.375628546	A	4.846040825	A
1553344_at	3.565913313	A	3.435099712	A	3.460479875	A	3.274777825	A	3.308630436	A	3.452037058	A	3.519736621	A	3.488749681	A	3.477228172	A	3.519736621	A
1553346_a_at	5.270199858	A	5.59208744	A	5.554198125	A	5.626931639	A	5.619401866	A	5.336337254	A	5.624502965	A	5.982124849	M	6.202248475	A	5.978410689	A
1553347_s_at	5.096397991	A	5.143063704	A	5.179578253	A	5.112615156	A	4.956518836	A	5.049218217	A	5.032870839	A	5.415478457	A	5.638255605	A	5.036605377	A
1553348_a_at	6.784207461	P	6.20446873	A	7.053332268	P	6.334127113	P	7.492967537	P	6.690469162	M	7.681161701	P	7.090676647	A	7.181790971	A	6.206421859	P
1553349_at	6.98927596	P	7.201037656	P	4.876778673	P	5.756966804	P	4.559829507	P	4.436905401	A	5.346162685	P	5.486729277	P	5.274331701	M	6.783681845	P
1553350_at	4.932375462	A	5.138698951	A	5.226909023	A	5.229703353	A	5.09972814	A	4.963050022	A	5.279744138	A	5.862799709	A	5.752705519	A	5.063647279	A
1553351_at	4.447541098	A	4.54477285	A	4.67374511	A	4.423674447	A	4.770651664	A	4.570585265	A	5.260850233	A	5.364084199	A	4.753298736	A	4.627346425	A
1553352_x_at	5.113472051	A	5.353758743	A	4.996371282	A	5.092398705	A	5.055674169	A	4.858504681	A	5.143420825	A	4.955502335	A	5.528914347	A	4.338262151	A
1553354_a_at	6.296722651	P	6.546015282	P	7.164299452	P	6.008838681	A	6.207587332	P	5.830624549	M	5.624502965	A	7.173160179	A	7.342366083	P	6.11479996	A
1553355_at	4.695734542	A	5.117173967	A	4.754329652	A	4.745308595	A	4.637929831	A	4.949792894	A	4.787522945	A	5.460384229	A	5.251757842	A	4.519816344	A
1553356_at	3.584671217	A	3.699687942	A	3.674766312	A	3.643266327	A	3.513068755	A	3.595408972	A	3.823652727	A	4.260826419	A	3.987068306	A	3.776000052	A
1553357_at	3.625046206	A	3.860892092	A	3.716718136	A	3.613451981	A	3.806431723	A	3.295581376	A	3.893328825	A	3.918696229	A	4.663539559	A	3.444469388	A
1553359_at	7.678348875	A	8.06794869	A	8.085683489	A	8.055072371	A	7.876408221	A	8.06474624	A	8.404933385	A	8.855892467	A	8.633542875	A	8.118190058	A
1553361_x_at	7.145219673	A	7.437674059	A	7.231679969	A	7.380106712	A	7.269244611	A	7.177496732	A	7.814672737	A	7.878125791	A	7.487295384	A	7.765799636	A
1553362_at	3.065183411	A	3.059363189	A	3.253882522	A	3.170785487	A	3.269656021	A	3.186605687	A	3.328890622	A	3.260808165	A	3.199139335	A	3.200925373	A
1553363_at	5.948206644	P	5.304792002	A	5.62255228	A	5.359090648	A	5.63335212	A	5.601981334	A	5.705651255	A	5.256903413	A	5.370674325	A	5.082837055	A
1553364_at	4.242989459	A	3.899025412	A	4.337694635	A	4.238414346	A	4.15590525	A	3.864153546	A	4.332198339	A	4.335419581	A	4.126244454	A	4.170059585	A
1553365_at	4.125975429	A	4.154988251	A	4.123774441	A	4.036450816	A	4.081668039	A	4.347372869	A	4.397709005	A	4.19548579	A	4.149256388	A	4.100171024	A
1553366_s_at	6.771896514	A	6.919015776	A	6.816390283	A	7.050102764	A	6.953311391	A	7.095172186	A	6.965346566	A	7.35576559	A	7.573680824	A	7.2714907	A
1553367_a_at	6.459809013	A	6.588332081	A	6.726546298	A	6.655796671	A	6.660248186	A	7.00499131	A	6.938094791	A	6.846661173	A	6.653404812	A	6.082828257	A
1553369_at	5.84617526	A	5.79864347	A	5.96737407	A	5.840775932	A	6.086190719	A	5.72314776	A	6.024489173	A	5.879318432	A	5.690255129	A	5.912990836	A
1553371_at	4.223006908	A	4.401070404	A	4.550226529	A	4.415861762	A	4.440827533	A	4.508403736	A	4.944202111	P	5.03713355	P	5.124558814	M	4.442558521	A
1553372_at	5.471466922	A	5.693758368	A	5.614794984	A	5.76893228	A	5.813172686	A	6.011161736	A	6.195107304	A	5.550532254	A	5.973904749	A	5.294910844	P
1553373_at	4.522751342	A	4.7234004	A	4.442174955	A	4.610381575	A	4.428162834	A	4.569413972	A	4.75106695	M	4.599310714	M	4.900882539	P	4.358665695	A
1553374_at	3.538221527	A	3.421878953	A	3.713507859	A	3.369137415	A	3.414605581	A	3.304405699	A	3.419758455	A	3.335528977	A	3.367963183	A	3.645236141	A
1553375_at	4.885781664	A	5.200130858	A	4.932243172	A	4.799152868	A	4.893631916	A	5.195552309	A	4.946593677	A	4.793241827	A	4.716867461	A	4.738485154	A
1553376_a_at	3.851203175	A	3.741136232	A	3.570879056	M	3.572578919	A	3.536623502	A	3.849471105	A	4.003851767	A	3.771193718	A	3.97594002	A	4.073386819	A
1553378_a_at	3.405429792	A	3.762687359	A	3.822257026	A	3.794635307	A	3.373336392	A	3.678065416	A	3.778834858	A	3.945793737	A	4.045122423	A	3.66101858	A
1553380_at	3.546887438	A	3.391022757	A	3.464405723	A	3.488349051	A	3.449296825	A	3.550675888	A	3.568723571	A	3.71135071	A	3.391022757	A	3.391638133	A
1553383_at	3.717169496	A	3.738129929	A	3.893782768	A	3.814859962	A	3.791234458	A	3.764965677	A	3.846339128	A	3.752186903	A	3.889175945	A	3.689439097	A
1553385_at	5.611273125	A	6.081733544	A	5.965014693	A	6.423933728	A	6.170693904	A	6.037654218	A	6.304666932	A	5.997787449	A	6.065875815	A	5.765291644	A
1553386_at	5.62437253	A	5.723930775	P	5.582066794	P	5.80662071	A	5.442361393	P	5.515240307	P	6.085310667	P	5.853028053	A	5.791642901	A	6.463734353	P
1553387_at	5.528153149	A	4.909398482	A	4.906379367	A	4.944277484	A	4.948726601	A	4.943999497	A	4.962289737	A	5.054529178	A	4.943895308	A	5.763803296	P
1553388_at	4.02348788	A	4.474236603	A	4.379368799	A	4.156496235	A	4.09866952	A	3.88969328	A	4.313335081	A	5.411255286	A	4.476093208	A	3.700809449	A
1553389_at	5.060180772	P	4.750071616	P	4.252626043	A	4.446656522	A	4.069769833	A	4.255371871	A	4.285229014	A	5.177247486	A	4.114847878	P	4.577361057	A
1553390_at	4.679516061	A	4.640247536	A	4.783087669	A	4.808322542	A	4.593254458	A	4.776817423	A	4.942188489	A	4.673309573	A	4.767574421	A	4.56404729	A
1553391_at	3.901792299	A	3.764097368	A	3.768617808	A	3.850230432	A	3.999165126	A	4.115959181	A	4.008728679	A	4.785803765	A	4.443767484	A	4.098438096	A
1553392_at	3.875598798	P	5.442186812	P	3.517324793	A	3.717446132	A	3.800992225	A	3.724772833	A	4.483651104	P	5.187583994	A	3.980773383	A	3.881282082	A
1553394_a_at	3.810820588	A	8.977208684	P	4.028520928	A	4.08955527	A	4.178366413	P	3.998334644	A	4.356639403	A	3.84241262	A	4.00171996	A	3.60217659	A
1553395_a_at	5.909518846	A	6.242087729	A	6.073226716	A	6.247084398	P	6.112555802	A	6.210082003	A	6.278904895	A	7.194960456	P	6.843203765	P	5.914628863	A
1553396_a_at	7.007553431	A	7.42202006	A	7.378850511	A	7.200398063	A	6.559199116	A	7.252179994	A	8.297550425	A	8.057820339	A	6.679600901	A	5.641610412	A
1553397_at	6.938390249	A	7.180207995	A	7.08046938	A	7.360360166	A	7.157651318	A	7.159258638	A	7.289253741	A	7.85277129	A	7.387758998	A	7.336217923	A
1553398_at	3.604000085	A	3.602012565	A	3.647846622	A	3.635808163	A	3.620669605	A	3.874858312	A	3.739497395	A	3.996783918	A	3.929014289	A	3.742887236	A
1553399_a_at	7.718171119	P	7.436499689	A	7.609964919	P	7.685509947	P	7.748500591	P	7.649508104	P	8.100016989	P	6.316890634	A	6.946562571	A	6.88463288	P
1553400_a_at	8.271402797	P	5.156850795	P	5.416615957	P	5.061452093	P	6.53530971	P	5.05162841	P	4.822029408	A	5.247687077	P	4.64227957	P	5.796122795	P
1553401_at	3.434337166	A	3.552758523	A	3.430607355	A	3.716680158	A	3.72743807	A	3.478022301	A	3.85512036	P	3.83464391	A	3.900531369	P	3.635808163	A
1553402_a_at	4.740336091	P	5.576356921	P	4.064185121	A	4.278418083	A	4.664108553	A	4.501244797	A	4.101375239	A	4.103618742	A	4.225364173	A	4.33585065	P
1553403_at	4.967679698	A	5.36333127	A	5.21220103	A	4.999197593	A	5.34827547	A	5.41301154	A	5.53040424	A	5.305236435	A	5.087490211	A	5.281522506	A
1553405_a_at	4.40851249	A	5.000517933	A	4.675473409	A	4.993845289	A	4.820989403	A	4.691414493	A	4.907722005	A	4.876571768	A	5.154089732	A	4.69498534	A
1553407_at	5.383877182	M	5.623299039	A	5.562399472	A	5.718823945	A	5.446204529	A	5.284641148	A	5.570101996	A	5.037309258	M	4.767448487	A	6.314322222	P
1553409_at	3.531229713	A	3.585188161	A	3.682921858	A	3.586948989	A	3.606145888	A	3.539329167	A	3.757675984	A	3.570153508	A	3.769187985	A	3.415789527	A
1553410_a_at	4.053964009	A	4.741203261	A	4.613286329	A	4.781264419	A	4.396103779	A	4.711468138	A	5.319941752	A	5.461259049	A	4.579519451	A	4.737611331	A
1553411_s_at	3.987591377	A	4.296385811	A	4.170190193	A	4.464997341	A	4.252855275	A	4.246639392	A	4.137253499	A	4.899638432	A	4.715840913	P	4.115361983	A
1553412_at	5.521478955	A	5.584912079	A	5.321415379	A	5.574702805	A	5.313465671	A	5.419082374	A	6.08694972	A	5.184680104	A	5.596042945	A	5.285080204	A
1553413_at	5.021734083	A	5.057954667	A	5.570076181	A	4.756192558	A	5.028819017	A	4.843252643	A	5.073457901	A	5.012409362	A	4.818221378	A	5.494887835	A
1553415_at	3.33960712	A	3.388804105	A	3.378992132	A	3.46939669	A	3.297425236	A	3.249915618	A	3.401644207	A	3.232904543	A	3.363097144	A	3.368867597	A
1553417_at	4.121856055	A	4.30780035	A	4.206139259	A	4.310645453	A	4.303983355	A	4.252298165	A	4.568782276	A	4.796693345	P	4.518785753	P	4.312429806	A
1553418_a_at	4.936034655	A	5.160294058	A	5.110860397	A	5.097500416	A	5.346504958	A	5.204035006	A	5.029944782	A	5.39769664	A	5.898696508	A	4.842156608	A
1553420_at	3.714593023	A	3.674722135	A	4.071720835	A	3.632689941	A	3.804734892	A	3.856540119	A	3.927620921	A	3.975367716	A	4.040594792	A	3.747081477	A
1553422_s_at	5.865700553	A	6.019034005	A	6.021762457	A	6.186671048	A	6.067984998	A	6.274105363	A	6.365714373	A	6.721218276	A	6.672383846	A	5.757666602	A
1553423_a_at	7.18362552	P	3.746266581	A	5.862377538	P	3.664030324	A	5.089825832	P	4.511040232	P	3.455936345	A	3.37949648	A	3.437906095	A	4.845279078	P
1553424_at	4.408856813	A	4.45392354	A	4.458728538	P	4.586280311	A	4.580586562	A	4.516437498	A	4.684946851	A	5.042127403	A	4.759931324	A	4.039682452	A
1553425_at	5.354608328	A	5.326999754	A	5.322660592	A	5.416843332	A	5.516847041	A	5.101429946	A	5.435465966	A	5.567448908	A	5.611675575	A	5.482698258	A
1553426_at	4.066968202	A	4.365404333	A	4.550325121	A	4.152424624	A	4.38669356	A	4.535527319	M	4.62394706	A	5.00828798	A	5.306540127	A	4.088704432	A
1553427_at	5.612394151	A	6.156577602	A	6.125069387	A	6.14537162	A	6.139370816	A	6.075588109	A	6.269375372	A	5.410281484	A	6.014945272	A	5.874435688	A
1553428_at	3.667000031	M	3.979719316	A	3.667210845	A	3.63895565	A	3.511971751	A	3.879479287	A	3.945676246	A	4.295532296	A	4.658373327	A	4.003513979	A
1553429_at	5.208863184	A	5.565495729	A	5.298750436	A	5.718413024	A	5.540902767	A	5.672739817	A	5.749224285	A	5.343843344	A	5.683593382	A	5.473160951	A
1553430_a_at	4.962096966	A	6.712357745	P	5.183118411	A	5.28622703	A	5.63102492	A	5.710808502	A	11.74943852	P	7.077239765	A	5.976207013	A	4.908084092	A
1553432_s_at	5.142671903	A	5.202730972	A	5.152610286	A	5.387758925	A	5.178489385	A	5.199717931	A	5.41850347	A	5.434509543	A	5.603218032	A	5.460590975	A
1553433_at	3.520472883	A	3.476692089	A	3.449483324	A	3.288866729	A	3.278313409	A	3.246718864	A	3.562348425	A	3.449806965	A	3.570427819	A	3.749578313	A
1553434_at	3.829928867	A	5.49070276	P	4.019001022	A	3.76358205	A	3.784707136	A	3.795531531	A	9.431320579	P	5.891758073	P	4.4513001	A	4.21464021	A
1553435_at	5.204287598	A	5.072816739	A	5.302339212	A	5.228169673	A	5.222597103	A	5.025154407	A	5.338825145	A	5.312960982	A	5.529874192	A	5.938104547	A
1553436_at	4.343025416	A	5.454036819	A	4.500725562	A	4.277383809	A	4.908866069	A	4.45395602	A	8.427819255	P	5.238357141	A	4.950248583	A	5.705651255	P
1553437_at	5.2418512	A	5.544976621	A	5.283367815	A	5.474591141	A	5.336510874	A	5.348411013	A	5.915778838	A	5.629241028	A	5.424789268	A	5.012636538	A
1553438_at	6.723168848	A	6.745194005	A	6.883658341	A	6.930057656	A	6.820056991	A	6.834107898	A	6.979832029	A	8.215965316	A	7.541461917	A	7.643325761	A
1553439_at	5.679563585	A	5.589782123	A	5.655658454	A	5.770051123	A	5.777671791	A	5.609300862	A	5.787716639	A	6.085818107	A	5.907586642	M	5.745477026	A
1553440_at	3.402934837	A	3.504165731	A	3.411993789	A	3.487188914	A	3.84829926	P	3.331641174	A	3.833049036	A	3.713170934	A	3.458910959	A	3.392842981	A
1553441_at	3.250941069	A	3.211117785	A	3.271874133	A	3.126810714	A	3.226008628	A	3.320390551	A	3.186762	A	3.156155388	A	3.0226445	A	3.303820037	A
1553442_a_at	4.128685353	A	4.223998718	A	4.334227501	A	4.286229848	A	4.071812143	A	4.275764538	A	4.33316457	A	4.347282807	A	5.104280204	A	4.26763367	A
1553443_at	4.710680477	A	5.041238171	A	4.953623295	A	5.115999381	A	4.839459095	A	5.087570327	A	5.21183431	A	5.213144708	A	5.186369457	A	4.989041496	A
1553444_a_at	6.69385902	A	6.721583596	A	6.929597536	A	7.042598813	A	6.894696463	A	6.865208096	A	7.394634182	A	6.992232052	A	6.894879012	A	6.475094888	A
1553446_at	3.758482145	A	3.979195911	A	3.637356463	A	3.680236921	A	3.774210742	A	3.955835218	A	3.60546882	A	5.082734144	A	4.56653751	P	3.841965027	A
1553447_at	5.18548437	A	5.08038189	A	5.254408239	A	5.085502168	A	5.101095417	A	4.695127007	A	5.252853589	A	5.305327797	A	5.735488501	A	5.068513545	A
1553448_at	4.486375609	A	5.98945984	A	4.470367827	A	4.327859126	A	4.244424144	A	4.103866137	A	4.547661746	A	4.24477805	A	4.266049811	A	4.171374747	A
1553449_at	4.557750155	A	4.974576716	A	4.68232111	A	4.830735395	A	5.133457695	A	4.456625605	A	4.901023142	A	4.916463589	A	5.216484566	A	4.962096966	A
1553450_s_at	4.017595078	A	4.233421614	A	4.158485729	A	4.461665857	A	4.185686549	A	3.935312772	A	4.411210875	A	4.180507668	A	4.425196005	A	4.066764264	A
1553451_at	4.171019438	A	4.422809084	A	4.944450144	A	4.274878547	A	4.507308886	A	4.412298235	A	4.869488712	A	4.978636969	A	4.56873621	A	4.140823215	A
1553452_at	4.260977055	M	4.492472257	A	4.223965267	A	4.60698004	A	4.581357592	P	4.430045907	A	4.392142463	A	4.6909971	P	4.506347239	A	4.169963048	A
1553453_at	5.094178146	A	5.263117995	A	5.138401693	A	5.323411796	A	5.388268812	P	5.098818714	A	5.331257157	A	6.709417688	A	6.398952085	M	5.632211588	P
1553454_at	3.949849606	A	3.922775712	A	4.174729184	A	3.888310313	A	3.915374888	A	3.743805458	A	4.292885894	A	4.570251357	A	3.97000126	A	3.768716697	A
1553456_at	4.582038723	A	4.882351315	A	4.924901222	A	4.980152045	A	4.791044902	A	5.121505105	A	5.255565508	A	5.811712537	A	5.436154448	A	4.607737621	A
1553457_at	6.717229559	A	6.767063243	A	6.52551939	A	6.94162792	A	6.661352336	A	6.791190237	A	6.762282819	A	6.784871472	A	6.797221227	A	6.764546333	A
1553458_at	5.265012211	A	5.248950891	A	5.138829345	A	5.216513661	A	5.122864138	A	5.274275857	A	5.234754667	A	5.989251545	A	5.573341964	A	5.356057668	A
1553459_at	4.731887267	A	4.507535388	A	4.578454352	A	4.473909895	A	4.670934919	A	4.832528745	A	4.568866233	A	5.516467981	A	4.91551062	A	5.423330146	A
1553460_at	4.887497881	A	4.981023951	A	5.06669747	A	5.283008962	A	5.287798253	A	4.786240579	A	5.264494524	A	4.855123733	A	4.879384655	A	5.022903933	A
1553461_at	3.731870862	A	4.012569269	A	3.967273819	A	3.93094336	A	4.110348546	A	3.783098216	A	4.060876406	A	4.277852387	A	4.308991556	A	3.969844803	A
1553462_at	3.750736755	A	3.615167609	A	3.822157736	A	3.680561871	A	3.811358185	M	3.909495756	A	3.877847254	A	3.602979353	A	3.750318835	A	3.550913554	A
1553464_at	6.891234348	A	7.199521702	A	7.265747073	A	7.311375291	A	7.35719102	A	7.186841154	A	7.396929939	A	7.594740691	A	7.00479159	A	7.36378729	A
1553465_a_at	4.305437913	A	4.335713515	A	4.258387309	A	4.452208846	A	4.287347267	A	4.536743174	A	4.461920277	A	4.731456163	A	4.579828444	A	4.497146237	A
1553466_at	5.756848417	A	5.678085889	A	5.659488265	A	5.712818252	A	5.568093056	A	5.560259483	A	5.631784393	A	6.248683059	A	5.660843059	A	5.763236926	A
1553467_at	4.364564238	A	4.387185152	A	4.438436399	A	4.228189449	A	3.969297187	A	4.004847326	A	4.497035363	A	5.112304838	A	5.338825145	A	4.442558521	A
1553468_at	3.856707692	A	4.119260537	A	4.208831326	A	4.291004279	A	4.124403953	A	3.864678931	A	3.94562158	A	3.967437303	A	3.874360191	A	4.0138271	A
1553470_at	4.57386854	M	4.642026659	A	4.906662276	A	5.222064257	P	4.798466194	A	5.081350812	A	5.254224161	A	4.450381288	A	4.659779718	A	4.921166429	M
1553471_at	4.095237812	A	4.17725653	A	4.112838253	A	4.090104301	A	4.146618995	A	4.007692742	A	4.036016252	A	4.155976969	A	4.406086237	A	4.084820592	A
1553472_at	4.228474013	A	4.726310346	A	4.438007174	A	4.459119248	A	4.405067412	A	4.548774652	A	4.528544738	A	4.757209249	A	4.485580682	A	4.529001027	A
1553474_at	3.468159487	A	3.560081923	A	3.52803936	A	3.611438825	A	3.399649537	A	3.49319119	A	3.552478814	A	3.485622794	A	3.522924213	A	3.752399039	A
1553475_at	4.046051701	A	4.533912779	A	4.725582378	A	4.693968659	A	4.517058957	A	4.556372124	A	4.784199456	A	5.403299731	A	5.011144803	A	4.046538984	A
1553478_at	4.559095022	A	5.24136176	A	5.193599306	A	5.095487323	A	5.279491026	A	5.068512825	A	5.63593862	A	6.13775991	A	5.727677734	A	4.621098449	A
1553479_at	5.032522384	A	5.443138913	P	5.089926482	A	5.668310967	P	5.172025357	A	5.213429488	A	6.225476917	P	5.498520689	A	5.147770327	A	5.996866763	P
1553482_at	3.904876297	A	3.982583341	A	4.025424879	A	4.049484778	A	4.095280537	A	3.829681172	A	4.172050785	A	4.008578708	A	4.077875635	A	3.998615364	A
1553483_at	5.892289787	A	6.309891994	A	6.194076399	A	6.162622914	A	6.339064253	A	6.290279253	A	6.437973769	A	5.862339127	A	5.567587537	A	5.98457993	A
1553484_at	4.217554885	A	4.229721928	A	4.187418205	A	4.252115406	M	4.253873505	A	4.086036521	A	4.143923695	A	4.265303654	A	4.421550458	A	3.992449689	A
1553485_at	4.648893969	A	4.564550501	A	4.675736745	A	4.677905583	A	4.695740056	A	4.615417789	A	4.620109149	A	4.920450752	A	5.124709499	A	4.376564704	A
1553486_a_at	4.475029376	A	4.445473497	A	4.513716957	A	4.759709777	A	4.72705086	A	4.633510547	A	4.796785641	A	5.378558832	A	4.910945483	A	4.607655993	A
1553488_at	5.378896155	A	5.360012392	A	5.635093042	A	5.314775513	A	5.933228882	A	5.688950338	A	5.659259749	A	5.095033597	A	5.418075473	A	5.564086022	A
1553489_a_at	4.904066287	A	5.934850249	A	5.035639801	A	5.057965824	A	5.392983885	A	5.213025676	A	6.580260489	A	4.849882026	A	5.088426026	A	4.740346208	A
1553491_at	5.114335822	A	4.978442926	A	5.012144347	M	5.265496911	A	5.341096417	P	5.273136618	A	5.325104996	A	4.677905583	A	5.100981483	A	4.594887073	A
1553492_a_at	4.844438439	A	5.132240467	A	5.163279979	A	5.021694609	A	4.843544005	A	4.976540758	A	5.527521411	A	6.257503806	A	5.872845768	A	4.989196388	A
1553493_a_at	4.440203554	A	4.660251735	A	4.251280025	A	4.685978435	A	4.669085049	A	4.441694814	A	4.765418815	A	4.798624246	A	5.41852377	A	5.240517712	A
1553494_at	3.577101084	A	4.4523329	A	3.263577327	A	3.167489671	A	3.430771971	A	3.226735607	A	3.532929344	A	4.026643484	A	4.370747918	A	3.228561823	A
1553497_at	3.553387655	A	3.669269791	A	3.65715357	A	3.546427155	A	3.618778023	A	3.548360217	A	4.101349318	A	3.720076922	A	3.648282193	A	3.827558217	A
1553498_at	5.343784505	A	5.287596502	A	5.453483893	A	5.340715543	A	5.092460437	A	5.321289152	A	5.383446075	A	5.571283479	A	5.790673502	A	5.438575615	A
1553499_s_at	6.939064773	A	7.313237707	A	7.082577572	A	7.17560647	A	7.288918923	A	7.241605288	A	7.576212878	A	8.26339087	A	8.211271961	A	6.758629542	A
1553500_at	4.338804153	A	4.268863029	A	4.249515589	A	4.245109554	A	4.192341834	A	4.052049443	A	4.502698804	A	4.836914323	A	4.692977528	A	4.156677113	A
1553502_a_at	4.344306381	A	4.613777586	A	4.447872418	A	4.805962109	A	4.521050456	A	4.305376671	A	4.494748534	A	4.233652926	A	4.627158477	A	3.889685072	A
1553504_at	4.600475255	A	4.804496269	A	4.916463589	P	4.865159145	A	4.828120629	A	4.719837012	A	4.919624643	A	4.859750255	A	5.219480203	A	4.836941163	A
1553505_at	5.582533169	A	5.4382771	A	5.433042269	A	5.772537661	A	5.636254813	A	5.469536139	A	5.817303095	A	6.287246857	A	6.168130298	A	5.777762682	A
1553506_at	4.673488857	A	4.794779865	A	4.90532007	A	4.740742574	A	4.893732292	A	4.855746668	A	4.833397214	A	4.920816757	A	5.286192254	A	4.818914449	A
1553507_a_at	5.499775631	A	6.376354249	M	6.057025173	A	5.921415623	A	5.834933505	A	5.835081367	A	6.145051037	A	6.430674144	P	6.156403167	A	6.946519922	A
1553508_at	4.299080662	P	4.432344743	A	4.635127589	A	4.483311706	A	4.78263964	A	4.448845678	A	4.791358463	P	4.705765728	A	5.147224772	A	4.678637064	A
1553510_s_at	8.39271917	P	9.19334643	P	8.581540035	P	8.984527297	P	8.746993082	P	9.169318289	P	7.582902152	P	8.656826955	M	8.831077917	P	9.096885202	P
1553511_at	5.669558051	A	6.130795683	A	5.83901698	A	6.10379235	A	5.830927141	A	6.006641092	A	6.019034005	A	6.439405913	A	5.751211863	A	5.528651883	A
1553512_at	4.964846718	P	4.837870743	A	5.104022293	A	4.909612091	A	5.369422207	A	4.877364215	A	5.115322192	A	4.997790396	A	4.655874178	P	4.298758013	A
1553513_at	3.610345227	A	3.713907961	A	3.786226651	A	3.666072371	A	3.61389312	A	3.846113839	A	3.706266384	A	3.636159012	A	3.409392137	A	3.80928162	A
1553514_a_at	4.302659652	A	4.464113009	M	4.555648431	A	4.454331686	A	4.460450115	A	4.600803211	A	4.724724872	A	4.280502573	A	4.616305125	M	4.500002486	A
1553515_at	4.777823614	A	4.652055059	A	4.585534278	A	4.973576155	A	4.85230068	M	4.862483234	A	4.954007765	A	4.494118174	A	4.698006415	A	4.337135566	A
1553517_at	5.431940423	A	5.840801429	A	5.505552019	A	5.622775464	A	5.507564999	A	5.752991297	A	5.991724607	A	5.631031686	A	5.762182652	A	5.840119791	A
1553518_at	5.48356241	A	5.899236009	A	5.859702289	A	5.867608196	A	5.948260121	A	5.908364197	A	6.175899684	A	5.971944433	A	6.014995012	A	6.084687637	A
1553519_at	3.316319987	A	3.402750307	A	3.468924741	A	3.628001906	A	3.818944299	A	3.373860873	A	3.652374757	A	3.60460881	A	3.551729325	A	3.45016461	A
1553521_at	4.434824201	A	4.546857274	A	4.69062905	A	4.727794593	A	4.581071614	A	4.557650322	A	4.739300259	A	4.784428832	A	4.897125784	A	4.751420097	A
1553523_at	5.397991755	A	5.000719325	A	5.180764758	A	5.242976016	A	5.29870068	A	5.547664752	A	5.399308528	A	5.812425948	A	5.978367011	P	5.378100947	A
1553524_at	3.360885385	A	3.545899694	A	3.351151573	A	3.549238764	A	3.438715281	A	3.39021275	A	3.602794363	A	3.789239476	A	3.995519742	M	3.635808163	A
1553525_at	5.733484467	A	6.29418312	A	5.835081367	A	6.182609736	A	5.800402324	A	5.88643928	A	6.12484119	A	5.779102554	A	6.170071796	A	6.307528409	A
1553526_at	5.51138855	A	5.779211611	A	5.410266906	A	5.644382078	A	5.620962093	A	5.519187187	A	5.855203461	A	6.059371761	A	6.307880696	A	6.18821689	A
1553527_at	5.130270725	A	5.30420321	A	5.19323221	A	5.207171963	A	5.263796209	A	5.225238966	A	5.272862795	A	5.405411708	A	5.117835297	A	5.444988903	A
1553528_a_at	6.192561494	P	6.508580017	P	6.461964733	P	6.343933225	P	7.50473347	P	6.474606551	P	5.710705754	P	6.924761231	P	7.137619785	P	8.20954455	P
1553529_at	4.605870784	A	4.820666911	A	4.982186382	A	4.799672806	A	4.681999535	A	4.886210173	A	5.118274099	A	5.738017683	A	5.386427531	A	5.506645823	A
1553530_a_at	12.40352848	P	11.40370416	P	12.55539868	P	12.88200884	P	10.60377989	P	12.13521549	P	10.11689065	P	9.534494318	P	10.72871199	P	9.998645551	P
1553531_at	4.400146442	A	4.621355914	A	4.591740375	A	4.757317174	A	4.749435267	A	4.697582691	A	4.716554182	A	4.685884669	A	4.49405556	A	4.67976377	A
1553532_a_at	6.411388853	A	7.091852356	A	6.498908475	A	6.530486918	A	6.622866264	A	6.781279282	A	7.001584196	A	6.40428985	A	6.713120831	A	7.071025178	A
1553533_at	4.695255424	M	4.687061667	A	4.621257593	P	4.969056803	A	5.693213863	P	5.323175916	P	5.410792988	P	5.725932209	P	5.502647879	P	4.816517832	P
1553534_at	5.094526735	P	4.975828249	A	4.820185276	A	4.832442792	A	4.767002577	A	4.908215793	A	5.026251433	A	5.00427255	M	5.3915507	A	4.628231479	A
1553535_a_at	7.632544269	P	8.12281221	P	9.797630516	P	8.568805684	P	8.917203731	P	8.817726512	P	9.252960818	P	9.788846319	P	8.335313392	P	9.392245861	P
1553536_at	4.866175643	A	4.793264771	A	4.259031007	A	4.697232156	A	4.768706073	A	4.601182315	A	4.742814148	A	4.97464572	P	4.542224875	A	4.649311206	A
1553537_at	4.732070493	A	5.171090836	A	5.114872839	A	4.754471303	A	5.203828395	A	5.337294598	A	5.40446522	A	5.238651248	A	4.946715255	A	5.13551455	A
1553538_s_at	14.29006487	P	14.12881928	P	14.03352079	P	14.18924811	P	13.75421432	P	13.85106018	P	14.11625576	P	14.23083398	P	13.78000446	P	14.00130263	P
1553539_at	6.043112316	A	6.351337552	A	6.2985767	A	6.220091882	A	6.209481601	A	6.075913433	A	6.468757852	A	5.93245139	A	6.334994057	A	5.479685645	A
1553540_a_at	6.449160047	A	7.079418058	A	6.686482219	A	6.55323943	A	6.764125279	A	6.869056622	A	6.734109157	A	8.363892592	A	7.438824179	A	7.086821796	P
1553541_at	4.231141059	A	4.924160722	A	4.806263961	A	4.729725918	A	4.558590053	A	4.850633719	A	4.605595345	A	5.251032087	A	5.088214417	A	4.492957013	A
1553542_at	6.673444883	P	7.877294298	P	6.446159562	P	6.215224439	P	6.108604766	P	5.648900699	P	7.923510715	P	8.353748409	P	6.328515424	P	5.89131404	P
1553544_at	5.365017164	A	5.787617147	A	5.519659167	A	5.928590382	A	5.924395808	A	5.61949512	A	5.821863671	A	6.324349774	A	6.410336469	A	5.949739299	A
1553545_at	5.820932016	A	5.567189889	A	5.387142419	A	5.414356584	A	5.372169095	A	5.520444234	A	5.488569139	A	6.16168849	A	5.896264946	A	5.484727406	A
1553546_at	3.095546135	A	3.333484983	A	3.422577699	A	3.211465261	A	3.200320372	A	3.364312433	A	3.402179075	A	3.287368265	A	3.231250874	A	3.197286733	A
1553547_at	4.004166509	M	3.778189417	A	4.066913673	A	4.015584163	A	3.811971736	A	4.068033825	A	4.003513979	A	4.801324182	P	4.018786832	A	3.931637997	A
1553549_at	4.371469814	A	4.435390077	A	4.683561894	A	4.31868024	A	4.608853452	A	4.395397955	A	4.677585672	A	5.655081169	A	5.071487164	A	4.789394768	A
1553550_at	4.355229793	A	4.622560368	A	4.519855198	A	4.456188409	A	4.913551394	A	4.582974245	A	5.027734666	A	5.065206523	A	4.860867295	A	4.687068953	A
1553551_s_at	13.63247974	P	13.6530741	P	13.81759178	P	13.55335799	P	13.45982505	P	13.31868172	P	13.80221238	P	14.06391871	P	13.88048118	P	13.76147457	P
1553552_at	5.276999824	A	5.382808754	A	5.415471576	A	5.424249487	A	5.539303011	A	5.445022173	A	5.526855974	A	5.437483507	A	5.566056567	A	5.568052842	A
1553553_at	4.250683818	A	4.18343119	A	4.163203474	A	4.233134698	A	4.095660165	A	4.456625605	M	4.548600433	A	5.629268595	A	5.42323973	A	4.631697489	A
1553555_at	4.678048349	A	5.009319074	A	4.868424049	A	5.201064488	A	5.016862191	A	4.904301498	A	5.076517367	A	6.323183167	A	5.977810108	A	5.025900311	A
1553556_at	3.761948144	A	3.740941458	A	3.697941805	A	3.817137146	A	3.720473616	A	3.732741048	A	3.749622112	A	3.828420612	A	3.7061515	A	3.40233719	A
1553558_at	4.66443737	A	4.684089675	A	4.931173664	A	4.797715111	A	4.54458845	A	4.916463589	A	4.69690027	A	5.11386545	A	5.350680606	A	5.111650385	A
1553559_at	4.188640871	A	4.812216019	A	4.849581463	A	5.868041898	M	5.008068035	A	5.041424674	A	4.91280466	A	4.65796989	A	5.131132882	A	5.668310967	A
1553560_at	4.492487511	A	4.676900171	A	4.662568868	A	4.547153397	A	4.505432589	A	4.567054209	A	4.905427402	A	4.752905555	A	4.979336785	A	4.88752326	A
1553561_at	3.87237824	A	3.751124868	A	4.103866137	A	4.16441465	A	3.738112994	A	4.003177643	A	4.055056505	M	4.11656154	P	4.184429046	P	3.79528276	A
1553562_at	5.206432298	A	5.259427092	A	5.17441838	A	5.453197112	A	5.302063272	M	5.078558425	A	5.447756961	M	5.72067561	P	5.60930588	P	5.083398096	A
1553564_at	6.769115116	P	5.475504069	A	5.765012793	A	5.535890404	A	5.621179324	A	5.732495671	M	6.08694972	A	6.031228431	A	6.674368533	P	6.040688995	A
1553565_s_at	6.556087955	P	5.994979196	A	5.968676785	A	5.898264891	A	6.533895698	M	6.955636122	P	6.090275437	A	5.911791306	A	5.903780583	A	5.348550512	A
1553566_at	5.995069124	A	6.096350815	A	6.199157237	A	6.356383699	A	6.220818765	A	6.478786528	A	6.387751855	A	6.5615586	A	6.348102088	A	5.983039682	A
1553567_s_at	14.13659379	P	14.51044077	P	14.56806215	P	14.50830078	P	14.43507742	P	14.45437419	P	14.545324	P	14.36900913	P	14.2930505	P	14.05942812	P
1553568_a_at	6.114250282	P	5.181303983	A	5.052123398	A	5.681623958	A	4.943508153	A	4.970337461	A	5.492894637	A	5.675053846	A	5.24415031	A	4.956255227	A
1553569_at	13.81362358	P	14.20016351	P	14.33454838	P	14.15460928	P	14.1701159	P	14.11407822	P	14.2338092	P	14.4514117	P	14.18996653	P	14.21792867	P
1553570_x_at	13.80633252	P	14.20190482	P	14.33063956	P	14.17268314	P	14.16580943	P	14.16752892	P	14.22884204	P	14.39178323	P	14.18796588	P	14.23691828	P
1553572_a_at	6.290642576	A	6.593015688	A	6.714213171	A	6.848937288	A	6.55951781	A	6.739659678	A	6.877186412	A	6.920425461	A	6.757089905	A	6.680464358	A
1553573_s_at	4.412619608	A	4.982768959	A	4.841196897	A	4.904360237	A	4.87346658	A	4.799187659	A	5.255713249	A	4.471613293	A	4.538831592	A	4.438082545	A
1553574_at	3.566772744	A	3.866347617	A	3.603962886	A	5.281310556	P	3.594885031	A	4.177177763	A	3.856642751	A	3.74134539	A	4.022786731	M	3.895012844	A
1553575_at	10.18857206	P	8.672203258	P	9.837143915	P	9.564239079	P	8.732628176	P	9.822811577	P	8.769599241	P	8.736097656	P	7.677493174	P	9.508659237	P
1553579_a_at	3.740719422	A	3.618023924	A	3.630172271	A	3.532110126	A	3.804734892	A	3.655743452	A	3.738215599	A	4.082993588	A	3.855649496	A	3.764049652	A
1553581_s_at	8.893403318	P	9.729236935	P	9.605297037	P	9.057343212	P	9.036705359	P	9.231243113	P	9.200980564	P	8.513522212	P	8.229388669	P	10.21555732	P
1553582_a_at	5.266223918	A	5.519184482	P	5.010693939	A	5.147061706	A	5.121564191	A	5.306147158	A	5.518738523	A	6.016808864	P	6.041489597	P	4.983206071	A
1553583_a_at	5.741540478	A	6.899558411	A	6.087884372	A	6.246550928	A	6.297001334	A	6.102116894	A	6.706883324	A	5.732176462	A	6.560101837	A	5.668310967	A
1553584_at	6.288336564	A	6.419016871	A	6.631592523	A	6.147932635	A	6.731433301	A	6.407765583	A	6.955309579	A	7.595470841	A	7.35805268	A	6.514178281	A
1553585_a_at	4.965122288	A	4.849347412	A	4.775169411	A	5.271588467	A	5.026371294	A	4.952033105	A	4.970091958	A	5.362687402	A	5.246338374	A	4.259235282	A
1553586_at	5.744246463	A	5.982507259	A	6.094015774	A	6.067720493	A	6.089577339	A	6.028171858	A	6.20999283	A	6.836212725	A	7.06669308	A	5.969759579	A
1553587_a_at	8.547738961	P	7.690144582	P	8.975037068	P	9.386768972	P	9.906197766	P	9.743159119	P	8.810841763	P	8.522686781	P	9.938141404	P	10.60227099	P
1553588_at	14.25022156	P	14.42147939	P	14.55746493	P	14.34064243	P	14.40597867	P	14.17265449	P	14.48041838	P	14.42811026	P	14.1975683	P	14.1278363	P
1553589_a_at	7.45975199	P	6.031389761	A	8.409980992	P	6.335679617	A	8.482763947	P	9.661847714	P	6.183645707	A	5.61746614	A	5.576041832	A	6.644661467	A
1553590_at	6.341140009	A	6.7417663	A	6.815700713	A	7.027200065	A	6.70220977	A	6.873037379	A	7.001584196	A	6.318722049	A	6.359396584	A	6.126571024	A
1553591_at	5.599443571	A	5.877360379	A	5.852006221	A	5.819613898	A	5.780451024	A	5.836007086	A	6.016446986	A	5.967058279	A	5.787004997	A	5.884146706	A
1553592_x_at	5.422320994	A	5.624144331	A	5.642475576	A	5.90145165	A	5.630735255	A	5.565075733	A	6.060291045	A	5.892186923	A	5.809221675	A	5.836290224	A
1553593_a_at	4.743952585	A	5.523051781	A	5.084972916	A	5.169713779	A	4.918307555	A	4.898404187	A	5.45651556	A	5.46542364	A	5.340139036	A	4.831327298	A
1553594_a_at	5.426983109	A	6.144462536	A	6.034893282	P	6.229217102	P	6.058761409	M	6.043726283	P	6.497568521	P	6.442414441	P	6.291662854	P	6.217798044	P
1553599_a_at	4.173215234	P	3.748641862	A	3.700831937	A	3.826578606	A	3.928303551	A	3.59966072	A	3.803158594	A	4.121856055	A	3.71746987	A	3.917855214	A
1553600_at	5.948206644	M	6.213324317	A	6.033701647	A	6.334911838	A	6.163448421	A	5.948183587	A	6.145007367	A	6.484106429	A	6.370155754	A	5.7184035	A
1553601_a_at	4.261434869	A	4.516116087	A	4.194962819	A	4.335080895	A	4.282056495	A	4.803907355	A	4.118831145	A	4.590321303	A	4.668818392	A	4.225391583	A
1553602_at	5.092268443	A	9.481681333	P	5.426187465	A	5.841595858	M	6.498992178	P	5.332836789	A	10.6319603	P	12.71156784	P	9.967317745	P	6.323583285	A
1553603_s_at	9.301306281	P	6.824536854	P	7.769735216	P	6.461625382	P	9.415243144	P	7.570562351	P	7.899138328	P	5.869857123	P	6.769768292	P	6.337556332	P
1553604_at	3.222608881	A	5.54453032	P	3.708818432	P	3.316669092	A	3.196915987	A	3.224157863	A	3.210647989	A	3.319568726	A	3.098828703	A	3.322273692	A
1553605_a_at	3.423750215	A	6.523678376	P	4.304533069	P	3.517403921	P	3.34825929	A	3.178856349	A	3.383333677	A	3.259368892	A	3.156381879	A	3.308053121	A
1553607_at	3.145543823	A	3.588576832	A	3.534321835	A	3.48953103	A	3.614814886	A	3.706797818	A	3.66455551	A	3.243967609	A	3.28227961	A	3.344669494	A
1553608_a_at	4.204386896	M	4.161494277	A	4.212727685	A	4.177753013	A	4.087868678	A	4.218784354	A	4.1742208	A	3.646539127	A	3.962811001	A	4.06581103	A
1553611_s_at	5.755813871	A	7.292104335	P	6.012555495	A	6.444005685	A	6.035622251	A	6.27615189	A	6.500282422	A	6.968139401	P	6.987422489	P	5.311531883	A
1553612_at	6.268393542	P	5.74610922	P	5.092044771	P	6.013516948	P	6.275770391	P	6.578416737	P	5.5124274	P	5.782969755	P	5.603926282	P	7.216489895	P
1553613_s_at	11.06133983	P	9.310715722	P	9.033256352	P	8.862339742	P	10.42559937	P	6.31214109	P	5.06865543	A	6.066010763	M	8.841347484	P	9.87467631	P
1553614_a_at	4.24808431	A	4.559498779	A	4.259423678	A	4.270619747	A	4.375317936	A	4.070172339	A	4.411222647	A	4.812897186	A	4.329256658	A	4.065635634	A
1553618_at	5.723693296	P	5.08585371	A	5.101263312	A	5.120959331	A	5.859114589	P	5.525279966	A	5.497436138	A	5.221705246	A	5.518049722	A	5.13271141	A
1553619_a_at	5.395771394	P	4.866556912	A	4.664174185	A	4.84776566	A	5.548868933	P	5.474026101	M	4.995292903	A	5.298143507	A	5.46286325	A	4.563035199	A
1553620_at	3.682380779	A	3.71337822	A	3.803755972	A	3.765466043	A	3.717626535	A	3.863696666	A	4.007405389	A	3.867459122	A	3.950141278	A	3.747506648	A
1553622_a_at	3.696236434	A	5.654599279	P	4.907939004	P	4.101951456	A	3.893328825	A	3.851172885	A	8.324195858	P	4.640048726	A	6.062905094	P	4.980356991	P
1553623_at	4.662057904	A	4.438560909	A	4.514400388	A	4.475577853	A	4.523208847	A	4.777192528	A	4.63154913	A	4.4260803	A	4.489055368	A	4.400382671	A
1553625_at	3.185542932	A	3.007546444	A	3.06316461	A	3.325433807	A	3.095479764	A	3.19776566	A	3.275351463	A	3.045677327	A	3.020244701	A	3.164794739	A
1553626_a_at	4.16413726	P	4.244033361	A	4.518102136	A	4.088164039	A	4.259005837	A	4.212849096	A	4.531951005	A	4.21595247	A	4.28617187	P	4.328882167	A
1553627_s_at	4.119839413	A	4.650957355	A	3.730686737	A	3.732127675	A	4.068206977	A	3.968996357	A	3.791093769	A	3.779685445	A	3.825860648	A	3.604967905	A
1553629_a_at	5.251260331	A	5.842629927	A	5.363998287	A	5.837239346	A	5.640428998	A	5.729890432	A	5.720761155	A	5.796551379	A	5.856163257	A	5.701200499	A
1553630_at	3.442941628	A	3.899004781	A	3.547218117	A	3.411207081	A	3.442900309	A	3.442613939	A	3.497768459	A	3.700945286	A	3.737443932	A	3.507956561	A
1553633_s_at	4.468819643	A	4.152902847	A	4.176132795	A	4.516477242	A	4.295017875	A	4.11014402	A	4.379460061	A	4.484500952	A	4.316071863	A	4.105789361	A
1553634_a_at	4.96068254	A	5.862608995	M	5.597910058	A	5.116397611	A	6.045040911	A	5.113089035	A	5.443601238	A	5.383512657	A	5.334448782	A	5.357115739	A
1553635_s_at	4.049437547	A	3.76969193	A	3.838326111	A	3.798425131	A	3.982268263	A	3.974471265	A	4.156311585	A	4.275278998	A	4.010408736	A	3.664326781	A
1553636_at	3.729938171	A	3.711705939	A	3.790089276	A	3.724668743	A	3.461446582	A	3.61278219	A	3.686022709	A	3.780838862	A	3.880717113	A	3.580810663	A
1553637_s_at	5.034846324	A	5.182791469	A	5.171093703	A	5.222649891	A	5.378619262	M	5.24118921	P	5.351770494	A	5.48356241	M	5.471762949	M	4.787123768	A
1553639_a_at	8.236231718	P	6.579792902	A	6.131250317	A	7.064226344	A	7.535402192	A	7.094231575	A	7.115841921	A	7.237840591	A	6.555541038	A	7.615781249	P
1553640_at	4.578872813	A	4.729725918	A	4.966800266	A	4.687403097	A	4.905704258	A	4.613347744	A	5.336206456	A	4.817515451	A	5.619653964	A	5.898927398	A
1553641_a_at	4.877998118	A	5.445998081	M	5.372590406	A	5.392545513	A	5.412771805	A	5.183006034	A	5.57529278	A	5.366031651	A	5.901875614	A	5.20888218	A
1553642_at	7.062962512	A	7.188689158	A	7.112041683	A	7.23844055	A	7.192505188	A	7.011878433	A	7.397878632	M	7.540120041	P	7.36082918	A	6.742568373	A
1553644_at	5.333733313	P	5.642026801	A	5.557816606	P	5.942349965	P	5.733860226	P	5.64553093	M	5.503322913	A	5.749823098	P	5.588629701	A	6.352317608	P
1553645_at	3.39638687	A	3.353250322	A	3.37522108	A	3.401904513	A	3.283661788	A	3.348024889	A	3.642467843	A	3.392768758	A	3.373263074	A	3.324453405	A
1553646_at	3.804734892	A	4.982831113	P	5.448317106	P	3.157277179	A	4.528551617	P	3.758128749	A	4.729279269	P	4.606279329	P	4.289730846	P	4.677905583	P
1553647_at	6.462142965	M	6.866950671	P	6.368839402	A	6.561305024	A	6.297442412	A	6.52335507	M	6.441774255	P	8.116948932	P	8.547045228	P	7.162573082	A
1553651_at	3.989844421	A	3.940285832	A	4.107525737	A	4.239950463	A	4.118815033	A	3.798201345	A	3.834726623	A	4.104193008	A	3.931807207	A	4.142252982	A
1553652_a_at	4.438363084	P	3.782029123	A	4.790653198	P	5.977361533	P	4.96236994	P	4.019612772	P	3.880027482	A	4.080814854	A	4.288424896	A	4.214334456	M
1553654_at	3.522015662	A	3.436373814	A	4.315835016	M	5.711126938	P	4.092704805	M	6.416374906	P	3.545678243	A	3.644926725	A	3.5862064	A	3.436201675	A
1553655_at	3.961228783	A	5.136661196	P	4.399607701	A	4.329430749	A	4.137036958	A	4.070399181	A	4.27889	A	4.764988633	A	4.571337488	A	4.532909314	A
1553656_at	7.119076453	A	7.465654176	A	7.142092992	A	7.309664475	A	7.347717864	A	7.460571288	A	7.404627166	A	7.542587326	A	7.052813451	A	6.926540415	A
1553657_at	6.674308492	A	7.229358943	A	7.119711577	A	7.148582484	A	7.071314287	A	7.051224569	A	7.342774365	A	9.024893016	A	8.665375148	A	6.403834105	A
1553658_at	4.443201084	A	4.729725918	M	5.109442628	P	4.846703029	A	4.921244675	M	4.895362392	P	4.991553146	A	5.598304229	P	5.54930124	M	5.206478928	A
1553660_at	5.331939103	A	5.675551604	A	5.820983454	A	5.607034638	A	5.823980113	A	5.778585489	A	5.896443464	A	5.683067807	A	5.850479741	A	5.204705887	A
1553661_a_at	4.358390837	A	4.513970888	A	4.397358136	A	4.76840068	M	4.348994435	M	4.456625605	A	4.546613963	A	4.529918543	A	4.632225942	A	4.429566386	M
1553663_a_at	7.420733513	A	7.729681815	A	7.74018126	A	7.767439581	A	7.818574715	A	7.645673384	A	8.03601956	A	9.030774953	A	8.07221776	A	7.53936391	A
1553666_at	4.318065688	A	3.934313515	A	4.36729996	P	4.390364595	A	4.462992989	P	4.275764538	A	3.920694896	A	4.620200356	A	4.787887453	P	5.358707849	P
1553668_at	6.222071971	P	6.027895042	P	6.421195266	P	5.859058638	P	5.909848422	P	6.363679267	P	5.632520758	A	5.871445829	M	6.154717846	P	6.385855957	P
1553670_at	5.104891237	M	4.820153092	A	5.701094589	P	5.057402259	A	4.667632905	A	5.585098246	A	5.040967959	P	5.196051063	A	5.196051063	A	6.595811216	P
1553672_at	5.039786005	P	5.675323242	P	5.854421762	P	7.190224204	P	7.278743409	P	7.25177851	P	6.519815308	P	5.96629615	P	5.076964675	P	6.938424627	P
1553673_at	5.3835059	A	5.119640422	A	5.031900195	A	4.568220206	A	4.953562165	A	4.671871488	A	4.83992156	A	5.050781808	A	4.77685763	A	5.19101682	P
1553674_at	4.09666489	A	4.190692646	A	4.630456843	P	3.931716968	A	4.283928836	A	4.494345971	P	4.352420885	A	4.192576648	A	4.130884481	M	4.22724968	A
1553675_at	4.691634357	A	4.491623535	A	4.850026916	A	4.875201373	A	4.785444585	A	5.014070164	A	4.84573743	A	4.963612919	A	4.666264919	A	4.968460191	A
1553677_a_at	8.730667659	P	7.226129946	P	8.530039593	P	8.641946683	P	9.228359478	P	8.689498258	P	8.74823194	P	8.571758861	P	6.733473012	P	8.248565705	P
1553678_a_at	12.60263437	P	11.58637112	P	12.73113637	P	13.03263424	P	10.74898032	P	12.40192533	P	10.15556393	P	10.15281166	P	11.193385	P	11.42242867	P
1553679_s_at	6.151461102	P	6.343900365	P	5.984021458	P	6.385360959	P	7.302310888	P	6.318809236	P	6.933166934	P	5.807769703	P	5.719529481	P	5.479106298	P
1553681_a_at	6.1986315	A	6.368183834	A	6.248866006	P	6.371368801	M	6.285736441	P	6.35661339	P	6.570343266	A	6.907689856	M	6.412041753	A	6.454951293	P
1553682_at	4.677905583	A	4.891902918	M	4.200903968	A	4.27574924	A	4.50571963	A	4.42124025	A	4.548739128	A	4.58879832	A	4.693953246	A	4.684375277	A
1553683_s_at	5.859764741	P	5.472168956	P	5.148026642	A	5.129585508	A	4.994180608	A	5.288759463	A	4.991706596	A	5.306815621	A	5.415677886	A	4.94789311	P
1553684_at	4.654921113	P	5.521807049	P	5.335275671	P	4.887380449	P	4.767648624	P	4.769131219	P	5.369816322	P	4.801244652	P	4.901579518	P	4.761098696	P
1553685_s_at	8.35268931	P	7.877763028	P	7.558886037	P	7.256087188	P	8.355914894	P	7.513522229	P	8.029103372	P	6.70724186	P	7.138878471	P	6.193445493	M
1553686_at	5.938663019	P	5.892334524	A	5.990338159	P	6.093871204	P	6.108531867	P	5.714501256	A	5.843727872	A	4.943744745	M	5.698666973	P	5.735743664	P
1553688_at	5.964794784	A	5.92724877	A	6.017792254	A	6.048092558	A	5.982159512	A	5.915568102	A	6.081739104	A	6.419407368	A	7.152623107	A	5.412831332	A
1553689_s_at	7.930390127	P	7.655174666	P	8.260981259	P	8.098764232	P	8.899432178	P	8.5645902	P	7.220619095	P	7.949457073	P	8.169640231	P	8.24732572	P
1553690_at	5.39732367	P	5.007904845	M	5.786733904	P	6.611920369	P	7.430038164	P	7.161940111	P	5.354642199	P	6.505635301	P	6.451932931	P	6.414470521	P
1553691_at	5.430267968	P	5.717777361	P	5.646921898	P	5.488803506	P	6.757283826	P	6.52196412	P	6.677565457	P	5.503823668	P	4.669690588	A	4.097229624	P
1553693_s_at	8.098935607	P	8.243764015	P	5.83392322	P	5.976775027	P	6.110674526	P	6.348845868	P	6.127933457	P	5.759089884	P	5.083794505	P	7.41395865	P
1553694_a_at	9.825126065	P	9.021845582	P	8.741890779	P	8.196353454	P	8.698145837	P	8.451780237	P	9.060801528	P	7.377115867	P	7.721210838	P	7.08567592	P
1553695_a_at	6.782561403	M	6.687122142	A	6.490453657	A	6.623343993	A	6.481341792	A	7.181983671	P	6.633584672	A	6.88196227	A	6.40787574	A	7.701364319	P
1553696_s_at	6.825312722	P	5.438924153	P	5.384191283	P	6.954585865	P	8.252697646	P	6.103278918	P	5.478105041	P	5.266088413	P	4.45943065	A	4.576570005	A
1553697_at	5.894208783	P	4.120142954	A	4.197559035	A	4.920371215	P	5.548048699	P	5.443181989	P	6.049409224	P	4.14218344	A	4.868665061	P	4.63509909	A
1553698_a_at	6.358633054	P	3.889255294	A	4.133943203	M	5.118159874	P	6.222274442	P	5.514541044	P	5.70443031	P	4.453172657	P	4.961447776	P	4.405528299	P
1553701_a_at	5.789195516	A	5.914577901	A	6.296788537	A	5.816701276	A	5.732988895	A	5.603329139	A	5.814559749	A	5.735154159	A	5.40926181	A	5.508373032	A
1553702_at	5.967304559	A	5.893665532	A	5.90554759	A	6.069429621	A	5.924327397	A	5.910081258	A	6.606680131	A	6.071285411	A	6.522226776	A	5.685549223	A
1553703_at	9.269451861	P	8.021208264	P	7.886749857	P	9.176278085	P	9.158088128	P	8.418147033	P	8.426062246	P	9.199450284	P	8.346690082	P	9.199760639	P
1553704_x_at	9.194994957	P	7.829461766	P	7.919439408	P	9.111647634	P	9.084900761	P	8.210682954	P	8.337231013	P	9.040373836	P	8.090016107	P	8.918860855	P
1553705_a_at	6.481377669	P	4.526937371	A	5.35227772	A	7.305097599	P	5.78657493	A	4.299788425	A	4.878041417	A	4.93720893	A	4.983642005	A	4.621098449	A
1553706_at	4.712994602	A	4.574381842	A	4.528737491	A	4.700096265	A	4.568993709	A	4.328500231	A	4.456123795	A	4.961453688	A	4.683572396	A	4.729662771	A
1553708_at	3.804734892	A	3.986982939	A	4.763147006	P	4.312802163	P	3.886847767	A	6.002006288	P	3.692735171	A	4.507581614	A	4.97954121	A	6.386851852	P
1553709_a_at	9.312178429	P	10.23138811	P	10.19617689	P	9.53965868	P	10.38907177	P	9.715769087	P	10.13614406	P	9.317149152	P	9.605685823	P	9.007972191	P
1553710_at	7.320087654	P	4.173684359	A	4.103866137	A	6.149133471	P	4.854230231	P	4.507630437	A	4.372854488	A	4.458195311	A	4.653229879	A	5.464338014	P
1553711_a_at	6.485085567	P	4.107790315	A	4.203685271	P	5.322754502	P	4.512010777	P	4.049269573	P	4.399610018	A	4.688091107	P	5.113728952	P	4.367341428	P
1553713_a_at	6.813184208	P	6.709365428	A	7.155674147	M	6.934423846	P	7.730241109	P	7.531224747	P	6.348310005	A	6.527068969	A	6.85108179	A	6.240235773	A
1553715_s_at	8.631897522	P	9.356371657	P	7.714479486	P	8.438530933	P	8.39944014	P	9.04623124	P	8.471677754	P	9.672325582	P	9.956781863	P	9.627233874	P
1553717_at	6.775485945	A	5.863601229	A	6.041496533	A	6.261712089	A	6.506101018	A	6.006321937	A	6.10193359	A	6.137580356	A	5.957643557	A	5.492783301	A
1553718_at	8.955703417	P	9.706853832	P	8.437156944	P	9.093503427	P	8.757625415	P	9.133482536	P	9.12564463	P	10.22969909	P	9.685632321	P	7.311624623	P
1553719_s_at	7.609920237	P	7.6523473	P	5.532708899	P	6.67005705	P	5.442943469	P	7.460571288	P	5.067489013	P	5.562996492	P	4.649997465	P	6.909861616	P
1553720_a_at	5.442186812	A	5.684748679	A	5.724224754	A	5.662276097	A	5.645102037	A	5.518049722	A	5.772644284	A	5.874068583	A	6.016808864	A	5.733222709	A
1553721_at	4.182843939	A	4.564550501	P	4.716543652	P	3.992853625	A	4.269136967	A	4.424039716	P	4.564330808	M	3.905210298	A	3.901306816	A	4.034328995	A
1553722_s_at	4.271200859	A	5.124706274	P	4.106524182	M	4.145929714	A	3.913509866	A	3.925330648	A	4.07508482	M	4.318344069	A	3.909223911	A	4.112160074	A
1553723_at	4.806021801	A	4.920502299	A	4.883113713	A	4.891561155	A	4.948605159	A	4.656996756	A	4.767215416	A	5.060596073	A	4.891934753	A	4.912054857	A
1553725_s_at	9.633611185	P	8.943793471	P	8.555808097	P	8.49039804	P	8.953743967	P	8.891762959	P	7.295421168	P	6.543113866	P	6.754541655	P	6.278480667	P
1553726_s_at	4.566381147	P	5.739825966	P	4.387499634	P	4.422518039	P	5.136336189	P	4.303073222	P	4.173226702	P	4.020276009	A	3.946122119	A	6.003115307	P
1553727_at	5.874327594	A	6.448576579	A	6.352233171	A	6.344733546	A	6.274610474	A	6.317912624	A	6.528631829	A	6.106030609	A	6.362724079	A	6.139900784	A
1553728_at	7.815039921	A	8.013525512	A	7.858626207	A	8.180253959	A	7.943300078	A	7.878759308	A	8.138902824	A	8.938022644	A	8.67962157	A	8.987367587	A
1553729_s_at	4.867971938	A	5.007110903	A	5.146370229	A	5.358968755	A	4.893665796	A	5.005383625	A	5.446952088	A	5.127521716	A	4.866303574	A	4.634831624	A
1553730_x_at	6.614320122	A	6.906668611	A	6.610425147	A	7.006555712	A	6.725434351	A	6.808840965	A	7.007585762	A	7.720201862	A	7.189479744	A	7.132766114	A
1553732_s_at	7.366334105	P	6.573111891	A	6.986718189	P	7.201750707	P	8.478117731	P	6.911781354	A	7.138544104	A	6.058407874	A	7.037330783	A	6.859943796	P
1553734_at	5.038404974	A	6.344028605	P	4.681714032	A	4.832916569	A	4.921522938	A	5.087736473	A	4.812346136	A	4.994104798	A	8.186887406	P	4.643039612	A
1553736_at	3.949849606	P	3.720331037	A	4.233898524	P	4.23202055	A	4.025990149	P	4.047015619	A	3.680184001	A	3.909187162	A	3.825876341	A	3.663461302	M
1553739_at	3.750736755	A	3.697596856	A	3.799439948	A	3.582940276	A	3.793271685	A	3.633641575	A	3.768946086	A	4.098882882	A	3.848830798	A	3.628476889	A
1553740_a_at	5.107126746	A	5.041224084	A	5.210061813	A	5.271279213	A	4.858407852	A	5.275959549	A	5.282268041	A	4.987998788	A	5.221621272	A	4.95553038	A
1553741_at	5.019041313	A	5.088924474	A	5.333412032	A	5.189199044	A	4.887925618	A	5.485566679	A	4.717372985	A	4.926130888	A	5.611134709	A	4.227350921	A
1553743_at	9.903949155	P	8.423226216	P	7.118988709	P	7.637104111	P	7.406899207	P	7.547114836	P	5.849863033	P	6.600652849	P	7.079986413	P	7.406899207	P
1553746_a_at	3.444357616	A	4.462778518	M	3.597287149	A	3.942423754	A	3.804734892	A	3.658916723	A	4.332394707	A	3.995321903	A	3.946118289	A	3.853801938	A
1553747_at	4.172946574	A	4.428523601	A	4.528658253	A	4.37688564	A	4.492222105	A	4.551407761	A	4.87164501	A	4.238967178	A	4.29530837	A	4.239393861	A
1553749_at	5.316467291	P	5.082933815	P	5.292637345	P	5.646937126	P	6.007606903	P	5.348272056	P	5.269539175	P	6.078401359	P	6.104491844	P	7.798619699	P
1553750_a_at	6.864183795	P	5.48128785	P	5.492616104	P	5.707711175	P	5.988778829	P	6.491550749	P	5.003868227	P	5.146585576	P	4.867339027	P	5.253988566	P
1553752_at	5.560435396	A	5.839034085	A	5.701094589	A	6.019034005	A	6.106418646	A	5.930211336	A	6.15467847	A	5.897855808	A	6.079569731	A	5.435792172	A
1553755_at	7.365636223	A	7.383344572	A	7.217113469	A	7.495997495	A	7.201554388	A	7.222448712	A	7.60227087	A	7.523622021	A	6.98075608	A	7.381448572	A
1553756_at	5.14080679	A	5.123580174	A	5.340942201	A	5.840053646	A	5.253732879	A	5.138194314	A	5.690268314	A	5.305388512	A	5.165423978	A	5.687416234	A
1553757_at	4.849263462	A	4.932332625	A	5.356324874	A	5.057942422	A	5.343673708	A	5.24409888	A	5.660398758	A	6.091435642	A	5.697739046	A	5.081754945	A
1553759_at	4.2689878	P	4.053415642	P	3.318708507	A	3.741073212	P	3.60114379	M	3.991924849	P	3.709124944	P	3.275636705	P	3.387934136	P	3.878000528	P
1553761_at	5.348740346	A	5.396692809	A	5.324120206	A	5.524868937	A	5.752697213	A	5.516573669	A	5.681223173	A	5.485952335	A	5.710526053	A	5.554936795	A
1553764_a_at	7.695848304	P	10.53578355	P	9.679781761	P	8.273425419	P	8.441031433	P	9.888591714	P	7.856273048	P	8.600193014	P	9.249852273	P	9.729517231	P
1553765_a_at	3.516849089	A	3.48586112	A	3.558003663	M	3.40492762	A	3.621155681	A	3.714477585	M	3.480863811	A	3.251832478	A	3.482423807	A	3.462801448	A
1553768_a_at	7.865172746	P	6.809373726	P	8.509166029	P	7.902912215	P	6.945074779	P	7.611783542	P	7.23436425	P	6.423549578	A	7.061611819	A	8.583229873	P
1553769_at	5.201484058	A	5.606704935	A	5.233646518	A	5.191689583	A	5.18253789	A	5.307201094	A	5.275603453	A	5.75862894	A	5.335839566	A	5.104726052	A
1553770_a_at	6.703504674	A	7.128741157	A	6.831928531	A	6.963953009	A	7.100229464	A	7.263034049	A	7.488064236	A	7.256836382	A	6.91153476	A	6.799492159	A
1553772_at	5.075606941	P	4.980936947	P	4.313919546	A	4.770768518	P	5.431330023	P	4.430631342	P	4.14159914	A	3.954843699	M	3.945991174	A	4.497670775	P
1553775_at	6.048047344	P	6.788400139	P	6.085666241	P	6.170681584	P	6.101062146	P	6.036332755	A	6.009344882	A	6.117250168	A	6.336064341	A	5.751886907	A
1553776_at	3.250941069	A	3.354649974	A	3.251421287	A	3.501369183	A	3.49124729	A	3.330172184	A	3.424482953	A	3.516731518	A	3.445004267	A	3.371793026	A
1553778_at	6.673295227	P	6.686616025	A	6.517622122	A	6.683272671	A	6.869859713	A	6.69244534	A	6.864748821	A	6.705495604	A	6.626386862	A	6.793107004	A
1553780_at	6.448275097	M	6.740778562	A	7.13821105	P	6.597606782	A	6.896601603	M	6.65448362	A	6.993977065	A	7.072706779	M	7.112406646	A	6.55607741	A
1553781_at	3.567237339	A	3.792483713	P	3.402476087	A	3.508210073	A	3.296618447	A	3.395882785	A	3.68422921	A	3.599502572	A	3.3128355	A	3.568953792	M
1553785_at	4.138140521	A	3.918441656	A	4.188006787	A	4.106308674	A	4.271192145	A	4.17115024	A	4.196595409	A	5.007237931	A	4.378284858	A	4.287913806	A
1553787_at	6.121639424	P	4.859968009	A	5.72399357	P	6.048092558	P	6.812229759	P	7.064324702	P	5.009669542	P	5.26305864	P	5.147224772	P	6.790763157	P
1553789_a_at	5.79477744	P	5.304764332	A	5.610373528	M	6.269481219	A	5.706212377	A	5.972755876	M	4.697129909	A	5.792645243	A	6.081446693	A	5.375288361	A
1553792_at	3.321528154	A	3.609492156	A	3.354649974	A	3.346780714	A	3.245107539	A	3.535765322	A	3.275351463	A	3.391638133	A	3.371144431	A	3.297099417	A
1553793_a_at	4.393667387	A	5.064367922	P	4.56873621	A	4.561148996	A	4.05000153	A	4.548805602	A	4.891301426	P	4.522297138	A	4.671510762	A	4.28503789	A
1553794_at	3.685507381	A	4.467489955	A	4.126062465	P	3.995229842	A	3.9323363	A	4.102695571	A	3.841913636	A	3.915682302	A	3.987885657	A	3.913172598	A
1553796_at	4.043562541	A	5.299416371	A	4.564642342	A	4.693273421	A	4.831010446	A	4.933415402	A	5.40745661	M	5.483170182	P	4.451848302	A	4.376971868	A
1553797_a_at	3.382793422	A	3.813804324	A	3.566858998	A	3.607229394	A	3.345011872	A	3.672640383	A	5.507429071	P	6.216420144	P	3.492618896	A	3.420395263	A
1553798_a_at	7.306717719	P	3.625066165	A	3.690690435	A	3.86392223	A	3.739872933	A	6.400623094	P	3.666834656	M	3.897911111	A	3.768998238	P	3.674854585	A
1553799_at	3.412154402	A	4.234243006	P	3.772077047	A	3.705286141	A	3.693008543	A	3.648419787	A	3.760952606	A	3.69385178	A	3.808699694	A	3.537444329	A
1553801_a_at	5.912851808	P	8.144909009	P	7.09105945	P	7.355446296	P	6.273921145	P	7.161839924	P	6.547388009	P	7.260124076	P	7.532999181	P	7.041911168	P
1553802_a_at	5.874925505	A	5.875455052	A	5.994020456	A	6.133817771	A	5.841261893	A	6.06255423	A	6.373678308	A	5.726049764	A	6.170652429	A	5.764930783	A
1553803_at	8.13932416	A	8.530967919	A	8.719893994	A	8.194971883	A	8.155669395	A	8.110295829	A	8.741841709	A	9.400258568	A	8.805134526	A	7.87321577	A
1553804_a_at	5.369971485	A	5.563277316	A	5.403651406	A	5.722958571	A	5.422206078	A	5.487429735	A	5.705651255	A	5.68467936	A	5.915687838	A	5.228691651	A
1553805_at	4.667714554	A	4.610678789	A	4.583193733	A	4.666397675	A	4.686169724	A	4.721719864	A	4.725582378	A	5.453189775	A	5.393361712	P	4.606845517	A
1553808_a_at	4.366146558	A	4.151956937	A	3.932951942	A	3.912552427	A	4.567802463	A	4.012438601	A	4.324844944	A	4.055239038	A	4.020021026	A	4.095747266	A
1553809_a_at	5.416302488	P	5.664337309	A	5.433673727	A	5.594875288	A	5.678332411	P	5.53429601	A	6.087472191	A	5.920972354	A	6.000078378	M	5.56769053	A
1553810_a_at	4.40626637	P	4.119022343	A	4.87011368	P	4.750512232	P	4.789502006	P	5.427744993	P	4.1769494	P	4.738470403	P	5.002044347	P	5.502857523	P
1553811_at	4.296235952	A	4.415048039	A	4.483271451	P	4.643042663	M	4.56331243	A	4.15221717	A	4.483359198	A	4.211218396	A	4.215851501	A	4.74472963	A
1553812_at	5.277253005	A	6.202761643	A	5.657909018	A	6.517338117	A	5.462527264	A	6.037347392	A	5.967020195	A	4.98272778	A	5.681243819	A	4.962096966	A
1553813_s_at	5.200420309	A	6.554058584	A	5.539828645	A	6.783357559	A	5.397127443	A	5.905759791	A	6.219366451	A	5.57635591	A	5.310119697	A	5.672844142	A
1553815_a_at	5.442218856	P	6.137767737	P	5.583660021	P	5.608095744	M	5.455745621	M	5.941513672	P	6.101289519	P	6.627155532	P	6.116067554	M	5.252765015	A
1553817_at	4.311192081	A	4.529167897	A	4.353428922	A	4.627040483	A	4.604992368	A	4.908116639	M	4.400900875	A	4.161669809	A	4.32787916	A	4.148072531	A
1553818_x_at	4.792218015	A	5.191569325	A	5.538266138	P	5.190080475	A	5.409150443	A	5.478686302	A	5.314239593	A	4.979871222	A	4.981181351	A	5.310629057	A
1553821_at	4.424891928	A	4.635796778	A	4.51278181	A	4.419253148	A	4.814390464	A	4.423371805	A	4.688843149	P	4.764600262	A	4.461280429	A	4.688081624	A
1553822_at	3.52002153	A	3.571952087	A	3.942210448	A	3.651397236	A	3.746527822	A	3.769187985	P	3.962479187	A	3.490704729	A	3.353246227	A	3.619250155	A
1553823_a_at	4.191700233	A	4.444350575	A	4.25742568	A	4.346458514	A	4.513337392	A	4.288164474	P	4.400035366	A	4.46080184	A	4.514251945	P	4.132138644	P
1553826_a_at	6.965699482	A	7.118390026	A	6.913407567	A	7.185287981	A	6.996404468	A	7.028113928	A	7.325788614	A	7.350411749	A	6.982121684	A	7.094186935	A
1553828_at	4.784543348	P	4.847670876	P	4.766841482	P	4.64069856	A	4.62993643	P	4.651677991	A	4.707076164	A	4.979259895	A	4.924626988	A	4.697854527	A
1553829_at	3.88566929	A	4.260212484	A	4.072626925	A	4.233698333	A	4.149939728	A	4.133189058	A	4.46809905	A	4.344334197	A	4.316835001	A	3.879399862	A
1553830_s_at	3.985856157	A	8.814603588	P	4.098428448	A	3.741089356	A	4.463135968	A	4.338315178	A	4.048364874	A	3.930985285	A	4.090292625	A	3.593179707	A
1553831_at	6.048092558	P	6.117160505	P	5.989237474	M	6.135163686	P	6.060149799	P	5.97498486	P	6.405878543	A	6.346330074	P	6.239802452	P	6.019428142	A
1553832_at	6.173556887	A	6.132389626	A	6.027881171	A	6.025186262	A	6.03054658	A	6.077484688	A	6.101909732	A	6.386014178	A	6.354231638	A	6.205495205	P
1553834_at	3.587679929	A	3.761905041	A	3.489644395	A	3.578818361	A	3.573049459	A	3.443175043	A	3.745704591	A	3.647303091	A	3.715197173	A	3.635808163	A
1553835_a_at	3.62368383	A	3.768037651	A	3.591168053	A	3.568051103	A	3.629988816	A	3.59281692	A	3.742476915	A	3.717104865	A	3.902526798	A	3.618985591	A
1553837_at	5.476310602	A	5.996550487	A	5.990766536	A	5.920627251	A	5.828795142	A	6.073048172	A	6.286470351	A	5.741004669	A	5.81596677	A	6.340646036	A
1553838_at	4.278014247	A	4.742861154	A	4.445630001	A	4.561917287	A	4.452083866	A	4.273722019	A	4.459275589	A	4.774075285	A	4.581759795	A	4.453149046	A
1553839_at	6.834876159	A	7.462575901	A	7.350100918	A	7.363074971	A	7.236058505	A	6.950347162	A	7.411228491	A	8.484320396	A	7.860708882	A	7.696951935	P
1553840_a_at	5.990995809	A	6.209906363	A	6.077950702	A	6.09116586	A	6.196619911	A	5.846008115	A	6.195773226	M	6.383059191	A	6.667426076	A	6.543689169	P
1553842_at	4.252577737	A	4.382504815	A	4.487495323	A	4.299156178	A	4.214944552	A	4.303134427	A	4.276318361	A	4.302927377	A	4.548437923	M	4.045220881	A
1553843_at	6.752156162	A	7.331377201	A	6.843706582	A	6.949279295	A	7.125695443	A	7.062218604	A	7.321253863	A	7.194053553	A	7.317384642	A	6.903837188	A
1553844_a_at	4.873156711	A	5.027741949	A	5.522031734	A	4.913712961	A	5.229930113	A	6.460559558	P	5.021348939	A	5.090179627	A	5.648022607	A	5.211539516	A
1553845_x_at	7.201099841	A	7.456260843	A	7.22827976	A	7.282322754	A	7.276424845	A	7.218821119	A	7.515071829	A	7.743295096	A	7.479566257	A	7.126594988	A
1553846_at	5.450534216	A	5.906779777	A	6.042730746	A	6.048092558	A	5.78328924	A	6.015930115	A	5.918997439	A	5.636847033	A	5.978539936	A	5.964243694	A
1553847_a_at	4.919180495	A	5.372517136	A	5.195219374	A	5.29927913	A	5.213152633	A	5.276283146	P	5.442186812	A	5.09397062	A	5.183901319	A	4.708228923	A
1553849_at	3.45794032	M	3.418418569	A	3.349656794	A	3.485319344	A	3.342849478	A	3.403798566	A	3.325957378	A	3.524365796	A	3.406581343	A	3.405305649	A
1553850_at	4.850485284	A	4.426052108	A	4.467988394	A	4.421781528	A	4.095037518	A	4.474967173	A	4.508508631	A	4.733767687	A	4.468190305	A	4.054424427	A
1553851_at	3.450039578	A	3.309010472	A	3.551146182	A	3.244900607	A	3.344059966	A	3.704497267	A	3.117558903	A	3.445670398	A	3.431854914	A	3.275351463	A
1553852_at	6.572917219	P	5.857860457	P	5.668310967	P	5.608745725	A	5.81269485	M	5.853555416	P	5.945497637	P	5.559471265	P	6.095273108	P	4.414832163	A
1553856_s_at	4.928404714	P	6.070445032	P	4.693718867	A	4.918490163	A	4.844094154	A	4.525172776	A	4.960410645	M	5.514324273	M	5.172267808	M	4.952229391	A
1553857_at	6.279416452	A	7.969464435	P	7.228037424	A	7.275997706	A	7.013912601	A	6.898119676	A	7.628813662	P	6.568404479	A	6.736637873	A	6.618898056	A
1553858_at	7.674987638	A	8.155522007	P	7.758230926	A	8.353342872	P	7.568654364	P	7.604385448	M	7.437858716	M	7.471123897	A	7.508896749	A	7.335724984	A
1553859_at	3.803774943	A	3.917346501	A	4.093626645	A	4.184429046	A	3.900903489	A	3.813621933	A	4.126515792	A	4.300343713	A	3.930565257	A	3.716661835	P
1553860_at	5.608905244	A	5.576555156	A	5.744797579	A	5.802618749	A	5.821231121	A	5.541629326	A	6.219835066	A	6.100652302	A	6.27619314	A	6.084017965	A
1553861_at	4.511574551	A	4.739172737	A	4.668569741	A	4.51741145	A	4.30981827	A	4.371089508	P	4.458253261	A	4.335922707	A	5.025154407	A	3.885936199	A
1553863_at	5.014287989	A	4.94098147	A	4.873768463	A	5.324120206	A	5.168240495	A	5.077734657	A	5.286582209	A	5.458009189	A	5.462751413	A	5.174747687	A
1553864_at	4.003513979	A	3.821201287	A	3.922291686	A	4.079243657	A	4.066624327	A	3.902771539	A	4.098044234	A	3.978922962	A	5.231722036	A	4.179609086	A
1553865_a_at	5.253030413	A	5.501411322	A	5.358334142	A	5.500797741	A	5.48356241	A	5.323065774	A	5.629223379	A	6.822071788	A	6.374171995	P	5.75461554	A
1553868_a_at	2.95179695	A	3.693373839	P	3.329908304	P	3.023927442	A	3.384638251	A	3.282644845	A	3.346311379	A	3.11340476	A	3.246006593	P	3.270416987	A
1553869_at	3.767145386	A	3.781637647	A	3.964020288	A	4.21372051	A	3.790125655	A	3.853402034	A	4.005964051	A	4.629320012	A	4.368956971	A	4.144600491	A
1553871_at	6.914497644	A	6.999292243	A	7.226307747	A	7.050282869	A	6.999866865	A	6.987051842	A	7.302310888	A	8.040721635	A	7.133580424	A	6.892577378	A
1553872_at	6.364252196	A	6.853163903	A	6.669650691	A	6.972451879	A	6.862074823	A	6.837900153	A	7.08665476	M	6.755067546	A	6.387953743	A	6.522214006	A
1553873_at	4.673223825	P	3.893470969	A	4.526385486	A	3.841021788	A	3.951400049	A	4.679368795	P	3.818044837	A	3.774623994	A	4.058958546	A	3.709020321	A
1553874_a_at	5.327225656	A	5.423431931	A	5.674561502	A	5.830242661	A	5.564189537	A	5.264649086	A	5.800040463	A	5.197353812	A	4.724440373	A	5.166766576	A
1553875_s_at	5.015194066	A	5.28176855	A	5.108443713	A	5.260172843	A	5.283597098	A	5.428488252	A	5.49940464	A	5.728216367	A	5.588775979	A	5.378160089	A
1553876_at	3.667185728	A	3.827846901	A	3.47037478	A	3.903041532	A	3.865680444	A	3.874018108	A	3.912490368	A	3.970082515	A	3.838762357	A	3.894831767	A
1553878_at	4.397188614	A	4.275764538	A	4.213549859	A	4.318538089	A	4.597295609	A	4.158636173	A	4.491544328	A	4.493023766	A	4.736457454	A	4.234766763	A
1553879_a_at	5.124628576	A	5.259834725	A	5.124438444	A	5.378043331	A	5.161686934	A	5.436553373	A	5.913458312	A	5.217869958	A	5.471762949	A	5.228588414	A
1553880_at	6.203756837	A	6.505212844	A	6.278883707	A	6.188685149	A	6.434582411	A	6.631966902	A	6.527092049	A	6.181487569	A	6.523617955	A	6.372897815	A
1553881_at	4.869293722	P	4.390059485	A	4.687926419	P	4.662462534	P	4.916463589	P	4.697264373	P	4.49695615	A	5.065130392	P	4.849100505	M	5.470168747	P
1553882_at	3.767800927	A	3.872650163	A	3.680979451	A	3.886130162	A	3.774140554	A	3.887882767	A	4.016784344	A	3.89337299	A	4.062058882	A	3.971162674	A
1553883_at	3.520942247	A	3.384226115	A	3.406017423	A	3.476911435	P	3.462067376	P	3.29443273	A	3.262240784	A	3.317528611	A	3.194523553	A	3.262190431	A
1553885_x_at	3.489880889	P	3.321528154	A	3.374162133	A	3.315940424	A	3.410820475	A	3.35699462	A	3.363977587	A	3.319845185	A	3.346660309	A	3.328653502	A
1553886_at	3.445564075	A	3.457241238	A	3.513816332	A	3.455823122	A	3.503335392	A	3.835072426	A	3.506448943	A	3.684902459	A	3.587136151	A	3.597617091	A
1553887_at	4.564383632	A	4.502784737	A	4.702730735	A	4.869695838	P	5.009579257	P	4.386165607	A	4.46115833	A	4.831973417	A	4.457247089	A	4.440537739	A
1553888_at	4.840440236	A	5.215841959	A	5.005553008	A	5.015334423	A	5.026371454	A	4.880701349	A	4.905888711	A	5.108290578	A	5.205138033	A	4.984994784	A
1553889_at	4.671428434	A	4.685628982	A	5.026642534	A	4.95729535	A	4.928348075	A	4.761346601	A	5.066045647	A	5.143502632	A	5.370994259	A	5.53079335	A
1553890_s_at	6.644188944	A	6.348943502	A	6.614242901	A	6.828664455	A	6.371780154	A	6.502253009	A	6.541430048	A	6.56086656	A	6.677658705	A	6.459167227	A
1553891_at	5.485642486	A	5.804204787	A	5.778484538	A	5.685166556	A	5.600823224	A	5.665380436	A	5.857727535	A	5.913172804	A	6.251677188	A	5.881756722	A
1553893_at	5.987198336	A	6.149003515	A	6.092543384	A	5.87033318	A	5.784940924	A	5.928782579	A	6.580635549	M	5.849175069	A	5.830197171	A	5.283708199	A
1553894_at	4.008786778	P	3.771971582	A	3.557134646	A	3.886756897	P	3.982156883	P	3.899381132	P	3.423959055	A	3.591881926	A	3.869208204	P	4.302313333	A
1553895_at	5.11812315	A	5.211719762	A	5.160262841	A	5.152558742	A	5.053811522	A	5.083438723	A	5.528367555	A	5.941036542	A	6.031258599	A	4.630326687	A
1553898_a_at	3.81792727	A	3.911248341	A	3.988528607	A	3.900501634	A	4.09457291	A	4.179293429	A	4.013143064	A	3.685944328	A	3.896613286	A	3.591827863	A
1553900_s_at	6.087238725	A	6.329696106	A	6.164421449	A	6.435348876	A	6.344788523	A	6.188752216	A	6.633221975	A	6.651377547	A	6.677388271	A	6.113237801	A
1553901_x_at	4.33991146	P	4.462537295	P	3.785578568	A	4.217338376	A	4.000080666	P	4.160520245	P	4.026396728	P	4.49060934	P	4.05321186	A	3.88667919	A
1553905_at	4.357671765	A	4.89996582	A	4.825032142	A	4.537116421	M	4.484905391	A	4.503442398	A	4.751372507	A	4.455851955	P	4.474851238	A	4.286110664	A
1553906_s_at	8.335391334	A	8.511523944	A	8.319988909	A	8.609469372	A	10.57546712	P	8.809531261	A	8.877018551	A	9.446684513	A	9.323458618	A	9.18639387	A
1553907_a_at	3.588947616	A	3.85639812	A	3.657481883	A	3.836623851	A	3.884132439	A	3.769187985	A	3.790796688	A	3.772777615	A	3.984350148	A	3.663945841	A
1553909_x_at	5.778799455	A	5.903251282	A	5.797511776	A	5.459568284	A	5.307039529	A	5.326856205	A	5.862242451	A	5.622591553	A	4.698006415	A	6.967426811	A
1553910_at	7.138503619	P	6.714086381	P	6.077277305	A	6.748484356	P	5.817574473	A	5.945992999	A	6.394353943	A	5.917177613	A	7.836243859	P	5.626525858	A
1553911_at	4.443627144	A	4.082674079	A	4.268279465	A	4.012770791	A	4.206001917	A	4.195400416	A	4.164393474	A	4.499054931	A	4.830211237	A	4.174554336	A
1553912_at	3.944721269	A	3.954998421	A	4.213906198	A	4.056676022	P	3.692995358	A	4.334880422	A	4.122401469	A	3.982704071	A	3.863763181	A	3.890008596	A
1553914_at	5.100278907	A	5.598144528	M	5.095465249	A	5.116737816	A	5.242976016	A	5.102479437	A	5.398141895	A	5.249940392	A	5.34213847	A	5.179485902	A
1553915_at	3.1976427	A	3.487477566	A	3.502101695	A	3.431917209	A	3.265301164	A	3.436847765	A	3.825481291	A	3.44132315	A	3.552565979	A	3.361531823	A
1553917_at	5.546413041	A	5.493657435	A	5.431526721	A	5.759232757	A	5.75394215	A	5.699980665	A	5.719066752	A	5.918677738	A	5.840000128	A	5.591586546	A
1553918_at	5.837754582	M	6.035614896	A	6.05515746	P	5.829863152	A	6.213646601	P	6.390171485	P	6.043337514	A	5.96811142	A	5.494597325	A	5.484594862	A
1553919_at	5.63865489	A	5.64488292	A	5.381600471	A	5.55973561	A	5.705054099	A	5.690682007	A	5.538726481	A	6.136828425	A	6.217898282	A	5.955612867	A
1553920_at	3.417664329	A	3.671965723	A	3.395156955	A	3.656665019	A	3.407702532	A	3.358515639	A	3.440585196	A	3.665011989	A	3.386885482	A	3.722150391	P
1553923_at	5.068140882	P	5.025116354	A	4.592386609	A	5.270286193	A	5.153975523	M	5.066790675	A	4.846437249	A	5.054096303	A	5.256530559	A	4.887319115	A
1553924_at	4.064337365	A	9.794257643	P	3.82661805	A	3.966492776	A	3.765750555	A	4.28940222	A	5.157170527	A	4.060024584	A	3.962645007	A	4.002751056	A
1553927_at	5.111291806	A	5.311277914	A	5.313476152	A	5.363092429	A	5.282878208	A	5.167637147	A	5.9996549	A	5.119056331	A	5.733452352	A	5.383586131	A
1553928_at	9.253587414	P	10.43400392	P	8.637521525	P	8.759036458	P	8.069379194	P	9.232802012	P	8.306523078	P	7.765359919	P	8.354975535	P	8.701788355	P
1553929_at	4.947935626	A	5.040097522	A	5.113247083	A	5.071298283	A	5.173635406	A	5.266064606	A	5.323487143	A	5.192915045	A	5.262157359	A	4.654682675	A
1553930_at	3.511767704	P	3.517403921	A	3.360635654	A	3.561115925	A	3.502846286	A	3.522612871	A	3.546444662	A	3.612388721	A	3.870789918	A	3.566984611	A
1553931_at	4.045910335	A	3.967879937	A	3.842197369	A	4.03885218	A	4.018982334	A	4.144197782	A	4.109193318	A	4.077321169	A	4.203880835	A	4.141662142	A
1553934_at	3.863117664	A	3.827194347	A	3.892892	A	3.832888095	A	3.575045592	A	3.761267845	A	3.872606767	A	3.94192978	A	4.006951723	A	3.979856107	A
1553935_at	3.782611589	A	3.964480707	A	3.856354427	A	3.781180326	A	3.891473802	A	3.818838312	A	3.792893941	A	4.973544409	A	4.245044705	A	3.909212684	A
1553936_a_at	5.306502066	A	5.790209614	A	5.481236589	A	5.532514813	A	5.668310967	A	5.610768781	A	5.689567078	A	5.803630996	A	5.752887976	A	5.887041756	A
1553938_a_at	4.43624276	A	4.658218327	A	4.635506504	A	4.586479875	A	4.684690247	A	4.673549183	A	4.900834074	A	4.36856923	A	4.619586927	A	4.404561142	A
1553940_a_at	6.690817138	P	5.467172529	P	6.65885149	P	6.576095822	P	5.295807269	P	4.865843467	A	6.066406998	P	5.190040237	P	6.611026721	P	6.03254147	P
1553943_at	5.989889482	A	6.359822112	A	6.174073098	A	6.311160774	A	6.291497671	A	6.221913944	A	6.793053058	A	6.788782755	A	6.563506635	A	6.749368539	A
1553944_at	3.666632304	A	3.533451844	A	3.682578636	A	3.646692464	A	3.663268269	A	3.865934466	A	3.931000026	A	4.085476642	A	4.905071325	A	3.47581716	A
1553945_at	5.373504815	A	5.771437525	A	5.771475342	A	6.332757308	A	6.009373114	A	6.08700596	A	6.565676461	A	6.091793368	A	6.015953094	A	6.226524576	P
1553946_at	5.80534587	A	5.072495115	A	4.986292841	A	4.863198007	A	5.580793417	A	4.618002172	A	5.544330567	A	5.280892089	A	5.040987129	A	4.935412912	A
1553947_at	5.439697419	A	5.704166579	A	5.238895819	A	5.768852161	A	5.720360742	A	6.031787154	A	5.441461651	A	6.978893423	P	5.279799045	A	6.880568811	P
1553949_at	4.802752804	A	5.194357793	A	5.120767942	A	5.327691252	A	5.142963161	A	5.289800269	A	5.284473453	A	6.570189835	A	6.31024696	A	5.255415779	A
1553952_at	5.710378787	A	5.987262681	A	6.079299013	A	6.006040901	A	6.088437541	A	5.930838188	A	6.219835066	A	5.73127869	A	5.7453774	A	6.296866104	A
1553954_at	8.48103244	P	8.354279331	P	8.538846803	P	9.179584628	P	8.250562137	P	7.90621473	P	9.464719441	P	7.63849815	P	6.641360656	P	9.164748851	P
1553955_at	8.540024184	P	7.699871446	P	9.357118146	P	8.457065342	P	8.886693714	P	7.481664124	P	7.274227587	P	7.385697869	P	8.112636618	P	8.546981563	P
1553956_at	8.897810193	P	8.526053161	P	7.937881765	P	8.573558581	P	8.675081293	P	8.910469673	P	6.862749744	P	8.051280094	P	7.834771995	P	8.729602447	P
1553957_at	8.169118705	P	7.33464805	P	7.35555805	P	7.844051484	P	8.007526792	P	7.710260537	P	7.507127469	P	7.567370949	P	7.22149168	P	7.210459638	P
1553959_a_at	9.149338349	P	11.13945748	P	10.28812505	P	9.617144696	P	10.60331984	P	10.07419026	P	9.693370986	P	9.226016848	A	9.834878751	A	10.10882258	P
1553960_at	7.854670698	P	6.944367625	P	7.859256526	P	7.217985386	P	7.165490761	P	6.419334724	P	7.142000061	P	7.182515364	P	6.902679734	P	7.475069222	P
1553961_s_at	7.804029057	P	7.461601096	P	7.985440679	P	7.691992227	M	7.596311715	P	7.204351933	P	7.781769861	A	7.390322312	A	7.802392602	A	7.465505476	A
1553962_s_at	6.272229928	P	6.570058679	A	6.165298526	A	5.766032278	A	6.616905108	A	6.184504962	A	8.434914902	P	10.03585814	P	6.37678446	P	5.970678948	A
1553963_at	3.272862388	A	3.430361057	A	3.319994445	A	3.248065613	A	3.195746897	A	3.397259189	A	3.406940449	A	3.243472607	A	3.157233616	A	3.58810468	A
1553965_x_at	3.426195394	A	3.692768013	A	3.627585026	A	3.875730713	A	3.639906509	A	3.581632275	A	4.008472685	A	3.935312772	A	3.706127905	A	3.790651903	A
1553967_at	5.697376483	P	5.984207054	A	5.842886026	A	6.241079137	P	6.015893994	A	5.91487029	A	6.192704719	A	6.020035316	P	6.115220458	P	6.744073637	P
1553968_a_at	7.613524926	M	7.811550001	M	7.646764322	A	7.721411855	A	7.710186667	M	7.682832216	A	8.059889511	A	8.693395844	P	8.449722665	P	8.695270022	P
1553970_s_at	4.680799303	A	4.621243283	A	4.608553079	A	4.78020733	A	4.839807803	A	4.75862609	A	4.703252866	A	4.876571768	A	5.544007638	A	6.4042174	P
1553971_a_at	6.027356668	A	5.889582534	A	6.063944483	A	6.162804872	A	6.841052948	P	5.940937353	A	6.586769338	A	7.681870191	A	7.99718828	A	6.373248106	A
1553972_a_at	7.250179344	P	8.909757203	P	9.964006025	P	7.423175725	P	10.30635132	P	8.700884995	P	8.508907422	P	7.650093377	P	9.915626249	P	6.208708138	P
1553973_a_at	4.980685661	P	4.646316176	A	4.813809628	A	6.731598456	P	4.707450439	A	5.859815936	P	4.679053377	A	4.746245177	A	4.803477128	A	4.75596455	A
1553974_at	9.316603825	P	7.395872964	P	8.625376112	P	7.642453617	P	7.952807203	P	9.205616803	P	7.465477332	P	7.83479608	P	7.439407683	P	8.228288893	P
1553976_a_at	8.0435145	P	10.51472006	P	9.12757934	P	9.272720955	P	7.686137212	P	8.548181445	P	9.295239358	P	8.124688524	P	9.243544707	P	9.698614617	P
1553977_a_at	6.368839402	A	6.322719459	A	7.815313397	P	10.05520159	P	7.19772275	P	6.363679267	A	6.086948748	A	5.850500929	A	5.480407718	A	5.52394631	A
1553978_at	5.396692809	A	8.580484047	P	9.32917493	P	8.770675218	P	8.574531248	P	8.960324522	P	8.777032503	P	6.628462655	A	9.040837924	P	8.051489261	P
1553979_at	10.3165035	P	9.9539381	P	10.18505051	P	9.778239341	P	10.86963516	P	10.5230552	P	11.21966492	P	9.592219329	P	9.606177168	P	10.64244805	P
1553982_a_at	4.562134361	A	4.776983695	A	4.963533391	A	5.132539791	A	4.999041381	A	4.861860766	A	4.989206901	A	4.659729252	A	5.112547367	A	5.942403762	A
1553983_at	7.678681691	P	6.621529186	A	7.294837908	M	7.485408212	P	6.995523038	P	6.163688696	A	7.074376215	A	7.066893114	P	7.887819756	P	7.908221954	P
1553984_s_at	10.80055729	P	8.262928269	P	10.56127323	P	10.53176181	P	9.919798927	P	9.326384168	P	10.2956653	P	10.05022139	P	10.72793076	P	11.14020896	P
1553986_at	7.562672921	P	8.580357243	P	7.288464315	P	5.822998596	P	7.718328568	P	8.612076471	P	8.372790385	P	8.254593548	P	8.277732508	P	7.462042421	P
1553987_at	10.15948387	P	9.32691054	P	9.037806251	P	9.29814412	P	9.398827231	P	9.169182923	P	8.250293849	P	8.27156217	P	8.414907187	P	8.679288501	P
1553989_a_at	5.44450323	A	5.993646028	A	5.844993792	A	5.526004035	A	7.253779593	P	6.793861153	P	6.090049253	A	6.309740305	A	6.084538498	A	5.661576461	A
1553990_at	6.368839402	P	6.282824984	A	6.212568853	A	6.048092558	A	6.490816966	A	6.350274297	A	6.535994565	A	6.601338025	A	7.852796935	P	7.108788628	A
1553991_s_at	5.494229399	P	7.464785677	P	5.902714871	P	5.695343838	P	6.759900448	P	6.901264265	P	6.046643918	P	6.681634693	P	7.009180416	P	6.28784604	P
1553992_s_at	6.809440838	P	6.646776484	P	6.39645168	A	6.902303076	P	7.697194002	P	7.491110799	P	6.688903597	A	7.332443473	A	7.776620783	P	7.076689503	P
1553993_s_at	9.552744183	P	8.445888901	P	9.315224665	P	7.664293246	P	8.647753931	P	9.491647072	P	9.030594874	P	8.815188212	P	8.954891565	P	10.05776071	P
1553994_at	4.102010242	A	6.601288083	P	8.91539866	P	4.703432742	P	4.726546504	P	7.886575807	P	4.405263629	A	4.137139292	A	6.035384369	P	9.021472311	P
1553995_a_at	4.20321653	A	6.936645457	P	9.476073226	P	4.718435472	A	4.415924572	A	8.286614964	P	4.446220963	A	4.023916668	A	6.570732577	P	8.873265734	P
1553997_a_at	6.319803228	A	6.707577294	P	7.11618992	P	8.512637868	P	6.668102121	P	8.921595166	P	6.391389256	A	6.174191877	A	7.007179664	A	7.132071634	P
1553998_at	4.015510115	A	4.276480599	M	4.182662385	A	4.494072197	A	4.641600099	P	4.381373944	A	4.433262813	A	4.749280988	A	4.530919132	A	4.374672947	P
1554001_at	8.334671449	P	7.271329118	P	8.726600877	P	6.154263516	P	7.921711641	P	6.432116988	P	7.969673113	P	7.783503138	P	9.599952069	P	6.506052611	P
1554003_at	9.277913311	P	7.227020963	P	7.811988049	P	7.784012423	P	8.67997415	P	7.784195602	P	6.806147786	A	7.526788221	P	7.329541283	P	8.378096872	P
1554004_a_at	7.521943567	P	5.968303758	A	8.269307676	P	6.528631829	P	6.912238015	P	7.306330422	P	5.07759413	A	5.376326403	A	5.368227284	P	6.096047172	P
1554006_a_at	7.758012442	P	7.649974206	P	7.574083098	P	6.791284917	A	7.257436258	A	7.251656411	A	9.72223857	P	8.421608434	P	9.42154757	P	8.06813406	P
1554007_at	8.933103949	P	8.038036025	P	4.173008873	A	6.28396716	P	7.758704451	P	6.737750212	P	5.973893266	P	4.12274936	A	7.84990473	P	8.015307202	P
1554008_at	9.168325968	P	5.098101602	A	7.45913494	P	9.747213994	P	6.803094826	P	10.32645609	P	5.256126265	A	6.410458469	A	7.167811306	A	7.95118966	P
1554010_at	7.303652697	P	7.076725574	P	6.136370263	A	7.695094159	P	6.985843408	P	7.268089257	P	6.917683891	P	7.390862609	P	7.220045388	P	8.645516741	P
1554012_at	3.613943321	A	3.503842469	A	3.539440987	A	4.387624656	P	3.432380702	A	3.62760678	A	3.558252308	A	3.534816253	A	3.491024177	A	3.414845437	A
1554014_at	6.878290853	P	7.068736767	P	6.209650054	P	7.163290193	P	5.848805071	P	7.696019076	P	5.338825145	P	6.06773341	P	7.057617156	P	8.219200571	P
1554015_a_at	8.211713141	P	7.498463875	P	7.457934433	P	7.870430037	P	7.221301906	P	8.29847085	P	6.81200119	A	6.866989199	A	6.795935448	A	7.966564743	P
1554016_a_at	8.342494831	P	7.512550786	P	8.755564944	P	8.609040211	P	8.208494941	P	9.0173394	P	7.420263693	P	8.492562149	P	8.223009493	P	8.719463342	P
1554017_at	6.144605598	A	6.174675353	A	6.127907084	A	6.337048167	A	5.748875111	A	6.209002335	A	6.390606108	A	7.422654735	A	7.027966615	M	6.288207481	A
1554018_at	8.929765103	P	9.047134911	P	6.704802459	P	7.084460048	P	8.516541587	P	3.986319398	A	3.386913023	A	5.508979203	P	3.663268269	A	3.319245407	A
1554019_s_at	5.345844651	P	5.271403526	P	4.851724479	P	5.792578717	P	5.141059435	P	5.317239474	P	4.55172065	P	5.754927088	P	5.051207959	P	6.345705972	P
1554020_at	9.564128691	P	5.74266519	A	6.905244217	P	7.807422019	P	6.64701701	P	7.285183799	P	5.445578508	A	5.651818028	A	7.242754233	A	7.097395623	P
1554021_a_at	9.597594711	P	10.33671752	P	9.042004941	P	9.645568757	P	9.210648231	P	9.553643272	P	9.266638145	P	8.783460244	P	8.864808162	P	7.703748147	P
1554022_at	4.275884683	A	4.59664619	A	4.391421072	A	4.437332568	A	4.424351433	A	4.264540704	A	5.285175508	A	4.708962342	A	4.360815515	A	4.393368065	A
1554023_s_at	6.498490081	A	7.321443379	A	6.978610194	A	7.049935637	M	6.915218489	A	6.87025598	A	7.478328143	M	6.982448075	A	7.055842861	A	6.913565602	A
1554026_a_at	5.826250317	P	5.112628029	A	6.194109767	P	6.14486068	P	6.195533985	P	8.11296701	P	5.135780397	A	6.401081956	A	6.227403289	A	6.906936425	P
1554027_a_at	3.73402374	A	4.017180497	M	3.671003596	A	3.630947436	A	3.74591211	A	4.103866137	A	3.857093679	A	3.732645606	A	3.960021514	A	3.838190986	P
1554029_a_at	6.653002017	P	8.031916298	P	7.814644351	P	6.931381451	P	7.279439324	P	5.154697092	P	8.028040962	P	4.77617854	P	5.56765084	P	5.421208967	P
1554030_at	4.708780507	A	5.398881731	P	5.13486789	A	5.102084268	A	5.087852294	A	4.915672624	P	4.895161484	A	4.645739719	A	4.94570257	A	5.308208989	A
1554032_at	4.069039147	A	3.963753576	A	3.954110435	A	4.078474474	A	4.11104093	A	3.82244519	A	4.065057363	A	4.025746792	A	4.001794049	A	3.946122119	A
1554033_at	5.314327433	A	5.233373343	A	5.287676169	A	5.612545384	A	5.360084112	A	5.286395099	A	5.460048627	A	5.175288591	A	5.66975811	A	4.993291666	A
1554034_a_at	3.641244238	A	3.991879968	A	3.92275759	A	3.915515052	A	4.060262785	A	3.702496075	A	3.784044179	A	3.841701936	A	3.742451007	A	3.830306907	A
1554036_at	5.708754997	P	7.533833318	P	6.902540229	P	7.252070496	P	6.450308362	P	5.96262016	P	6.102722357	P	4.638554085	A	5.962814332	M	6.859017261	P
1554037_a_at	5.316573015	P	6.269636939	P	6.568674619	P	6.186985211	P	6.248087243	P	5.890852072	P	5.847185482	P	4.4902526	A	4.995291619	P	5.100273915	P
1554038_at	5.705091308	A	6.755553823	P	6.151642028	P	6.182641665	P	6.483947479	P	5.958806631	A	6.969224517	P	6.316778337	P	6.691648189	P	6.908507359	P
1554039_at	7.363048759	M	7.533753027	A	7.603380917	P	8.002385713	P	7.360687983	A	7.821032182	P	7.793486862	A	8.027363549	A	7.768755255	A	7.0327631	P
1554041_at	4.790961607	A	4.759077188	A	4.8412057	A	4.903238192	A	5.179078435	A	4.808812366	A	5.301934992	A	4.40726736	A	4.677169921	A	4.60696171	A
1554042_s_at	5.720436914	A	5.885598864	A	5.979607926	A	6.130716627	A	5.937737588	A	6.08766356	A	6.221173858	A	5.515381231	A	6.133696414	A	5.813492014	A
1554043_a_at	7.155061221	P	7.132154513	P	6.199157237	A	5.735154159	A	6.65449002	P	6.60888135	P	6.48307766	A	6.829860421	A	6.734624634	P	5.894770227	A
1554044_a_at	4.799934525	A	4.953852175	A	4.980298977	A	4.940309788	A	4.87580506	A	4.995200152	A	5.036146597	A	4.995656548	A	4.964213507	A	5.063647279	A
1554045_at	6.710981294	P	6.227638826	P	4.775169411	A	6.356214503	P	5.39092374	M	5.378660918	A	5.559580396	A	5.52100149	A	5.147224772	A	5.421167664	A
1554047_at	7.470732275	P	5.71468974	A	6.671792697	P	6.647660536	P	7.960797419	P	7.062206447	P	6.582395979	M	6.006559707	A	6.274751393	M	6.621828032	P
1554049_s_at	4.851770735	A	5.911662392	A	5.557004233	A	5.596364548	A	6.460794948	A	5.659329347	A	5.806384245	A	5.774612922	A	5.669753183	A	6.476802858	P
1554050_at	7.381136461	A	8.225154823	P	8.113208667	A	7.741357432	A	7.788352221	A	7.889102302	A	8.081941285	A	8.854397758	A	8.718686565	A	7.459412846	A
1554052_at	8.353684504	P	8.293732696	M	8.62078478	P	8.615180317	P	8.829209265	P	9.954537922	P	7.668099274	P	7.917298396	A	8.044121192	A	7.838425169	P
1554053_at	6.380992148	P	5.229417008	A	6.92034268	P	6.594994307	P	6.505695281	P	8.36047237	P	5.969460239	P	5.320437433	P	5.769786612	P	6.635582151	P
1554057_at	9.733254899	P	8.254031805	P	6.883724136	P	8.13115505	P	8.696482068	P	7.968685874	P	8.075324028	P	6.823952285	P	7.691645653	P	7.876358864	P
1554059_at	6.717973411	M	7.512061612	P	5.971875591	A	6.348461606	A	5.900756558	A	6.601985755	A	6.248551692	A	7.707172351	A	7.498936874	A	5.893433785	A
1554060_s_at	7.356554406	P	7.507286127	P	5.242226428	A	5.735154159	P	5.294114595	A	6.325450618	P	4.568099167	A	5.478887911	A	6.089907932	A	4.42339403	A
1554062_at	4.108646974	A	3.962672075	A	3.783699877	A	3.769726926	A	4.165271384	A	8.737224994	P	4.075594499	A	4.075772555	A	4.23722231	A	4.080543561	A
1554063_at	9.037220259	P	7.324550493	P	7.569805791	P	8.702671844	P	8.37079121	P	8.549734752	P	7.148017484	P	6.681132671	A	7.700450105	P	7.254939428	P
1554065_at	5.823002557	A	6.149003515	A	5.854562091	A	6.083058305	A	6.079282223	A	5.981372808	A	6.186134849	A	6.113720655	A	6.223574268	A	6.110787341	A
1554067_at	7.564319276	P	6.328746969	P	6.507141317	P	5.221647855	P	6.368672965	P	6.175126212	P	6.281987828	P	6.753996103	P	6.202163099	P	6.398747887	P
1554068_s_at	6.001586468	P	4.504538603	A	5.052110115	A	4.157210171	A	4.767843266	A	4.788262646	A	4.54664293	P	5.62483995	M	5.637468177	A	5.540913678	A
1554069_at	6.597237826	A	6.755241476	A	6.655848562	A	6.879316334	A	7.27017053	A	6.745302245	A	6.928890395	A	6.86196377	A	6.37162925	A	6.874611938	A
1554071_at	3.321528154	A	3.242477439	A	3.357615717	A	3.455021636	A	3.545510111	A	3.386307607	A	3.545902138	A	3.486007201	A	3.565649023	A	3.483291418	A
1554072_s_at	3.313933392	P	3.17097209	A	3.221085691	A	3.26937929	A	3.295319047	A	3.081467656	A	3.201989273	A	3.177665325	A	3.224085001	A	3.5129384	A
1554074_s_at	6.025477035	A	6.269636939	A	6.043002275	A	6.098783647	A	6.245836643	A	6.153238944	A	6.474987172	A	6.300422635	A	6.24141476	A	6.247920158	A
1554076_s_at	7.163543815	P	8.326418645	P	6.786579854	P	7.737771621	P	6.929610439	P	7.821378871	P	6.29431355	A	7.716388887	A	7.694573934	A	8.671177787	P
1554077_a_at	6.979562103	P	6.941833697	P	7.081807463	P	6.812721165	P	6.89739553	P	6.888065032	P	7.154825425	P	6.473734098	A	7.35929848	P	7.758815523	P
1554078_s_at	11.27524519	P	11.74541764	P	11.14456971	P	11.1525873	P	11.22128812	P	11.2739349	P	11.87382175	P	10.9736684	P	10.95036623	P	10.86760558	P
1554079_at	6.789075887	P	5.423236043	A	6.986158807	P	7.479640047	P	7.405657	P	6.698718583	P	7.98706147	P	7.794782203	P	7.223414441	P	9.045463292	P
1554080_at	7.450409766	P	8.28181714	P	7.877921138	P	8.392327668	P	7.898745627	P	8.513884596	P	6.76595111	P	7.269376918	P	7.276532018	P	8.605900359	P
1554082_a_at	6.673862558	P	8.695846907	P	8.620811127	P	8.142306655	P	6.955334627	P	7.814596046	P	7.303272158	P	8.115575319	P	8.242639042	P	8.616056049	P
1554084_a_at	6.763833065	A	7.301834314	A	7.342107278	A	7.194648514	A	7.178490064	A	7.115809384	A	7.19318964	A	8.120919052	A	6.991418486	A	8.414216254	A
1554085_at	5.714199055	P	6.988990868	P	7.339045314	P	6.080983863	P	6.978815427	P	6.601692345	P	7.156946905	P	7.023976719	P	6.901060222	P	8.18313527	P
1554086_at	6.198262094	P	5.224482804	P	5.023383727	P	5.207517978	P	5.35662026	P	6.584200032	P	5.011144803	A	5.605450915	P	6.563853269	P	6.855557447	P
1554089_s_at	10.92867235	P	10.73514181	P	10.29544679	P	10.65109587	P	10.89792694	P	11.10922259	P	11.29832355	P	9.833424648	P	9.668631825	P	9.209333514	P
1554091_a_at	7.147819779	P	7.367077928	P	7.108326299	P	7.051062053	P	6.842309792	P	7.340075287	P	7.420710512	P	8.446434204	P	7.755148545	M	7.112069076	P
1554093_a_at	10.1153465	P	10.60591952	P	10.35241767	P	10.30978475	P	10.44502968	P	10.26310853	P	9.965787421	P	9.631023944	P	10.50410573	P	9.43866522	P
1554094_at	5.510744151	A	5.550422818	A	6.159782753	M	5.461482304	A	5.109667746	A	5.636997433	A	5.244112246	A	6.168969897	A	5.499634453	A	5.546397039	A
1554095_at	5.063647279	M	5.848874386	P	5.768905675	P	8.631446036	P	6.729726729	P	7.980957234	P	6.695054133	P	7.936868085	P	7.175873783	P	7.789726067	P
1554096_a_at	4.134441878	A	3.951735033	A	3.947319534	A	6.447085535	P	4.839877756	P	5.809162937	P	4.818124553	M	4.743882115	P	4.88971375	P	5.225013899	P
1554097_a_at	5.45043971	A	5.483580546	P	6.266409745	P	8.581678583	P	5.66397521	P	8.304567145	P	5.52118036	M	5.803523017	A	5.645107704	A	6.92373448	P
1554098_at	4.121856055	P	3.720845032	P	3.5155607	M	3.725829765	M	3.726418444	P	4.058546431	P	3.894931537	P	3.875141076	A	3.830394317	P	3.93812497	P
1554099_a_at	7.359221222	P	6.163577527	P	5.939703819	P	5.810480386	A	5.844543951	P	6.439538352	A	6.615407796	P	7.186366744	A	7.001318588	A	6.870916748	P
1554101_a_at	6.338022954	P	6.573474619	P	6.461004966	P	6.181360103	P	7.252727647	P	7.395133372	P	6.839043171	P	7.10032334	P	4.868470369	M	6.601288083	P
1554102_a_at	6.579758459	P	6.977749253	P	6.527833744	P	6.640869656	P	7.498515804	P	7.221499171	P	7.192145318	P	7.48509445	P	6.796418331	P	6.898752443	P
1554103_at	5.511367673	A	5.772802062	A	6.066345518	A	6.147567306	A	6.009824737	A	6.351008834	A	6.156617846	A	5.524323165	A	6.642783409	P	5.938941102	A
1554105_at	8.33794751	P	7.691667365	P	6.562194708	P	8.668879744	P	7.36768474	P	7.749117552	P	7.257976399	P	7.884807868	P	8.128690536	P	8.557570074	P
1554106_at	9.366571235	P	7.442493197	P	7.436647558	P	7.377198605	P	7.187423525	P	7.132067291	P	6.454005506	P	6.068570507	P	6.551638547	P	8.15947943	P
1554108_at	3.536823587	M	3.600760004	A	3.255651997	A	3.494396877	A	3.575049649	A	3.264045383	A	3.483867723	A	3.52929945	A	3.468333492	A	4.967564508	P
1554110_at	6.255158981	A	5.280649417	A	5.19532501	A	5.151281585	A	5.483634011	A	5.580044381	A	5.511364181	A	5.465062561	A	5.804769521	A	6.085200624	A
1554112_a_at	6.245241352	P	6.69847858	P	5.653880835	A	5.015334423	A	5.887087171	P	5.862948196	M	5.242803187	A	5.010632203	A	6.140857763	M	6.033863994	P
1554113_a_at	5.774365598	P	5.736930461	A	5.591576984	A	5.8454438	A	5.512931553	A	5.41170209	A	6.249633628	P	6.110957679	A	6.31044787	A	4.703805564	A
1554114_s_at	4.690593973	P	4.603508141	P	4.801058066	P	4.347580446	P	4.715656859	P	5.28114671	P	4.958506897	P	4.741684491	A	4.425952941	P	5.922066769	P
1554115_at	5.111957539	A	5.53533064	A	5.561146803	A	5.537036357	A	5.436869398	A	5.405851783	A	5.899042717	A	6.20038281	A	5.79626635	A	5.459666991	A
1554116_s_at	4.802923451	P	5.080431137	A	5.011200784	A	4.991637701	A	4.808812992	A	5.061651278	A	5.030595985	A	5.166391592	A	5.02344379	A	4.964779287	P
1554117_at	6.186751447	A	6.598389697	A	6.295079374	A	6.64009637	A	6.54943311	A	6.515955531	A	6.696617151	A	7.749796281	A	7.177312271	A	6.900183319	A
1554119_at	5.621019148	P	5.873306282	P	5.800149852	P	5.989533455	P	5.69336423	M	6.335896346	P	5.900484278	A	5.825482291	P	5.980078998	P	6.719920192	P
1554121_at	3.875041908	A	4.292183247	A	3.75147683	A	3.917784326	A	3.838923128	A	4.09290681	A	3.84474938	A	4.104633037	A	3.800414044	A	4.538871335	A
1554122_a_at	5.218506425	A	6.183654222	P	4.985647725	A	5.39226378	A	5.301721035	A	5.602288411	A	4.94942069	A	5.402176994	A	5.490656078	A	5.359893651	P
1554125_a_at	3.601316777	A	3.81516423	A	3.586991281	A	3.683925309	A	3.688454004	A	3.643724747	A	3.725865513	A	3.672764711	A	4.08669258	A	3.552167866	A
1554126_at	7.852881203	M	7.877650994	A	7.768803994	A	8.1513125	A	7.888825623	A	7.529900202	A	8.104493123	A	8.437898964	A	8.280310874	A	8.116594977	P
1554127_s_at	6.565575356	P	5.37974994	A	6.182257571	A	6.861713705	P	5.767925344	A	5.220524523	A	5.490844659	A	5.787241316	A	5.781026354	A	7.821233586	P
1554128_at	6.524360292	A	6.47886103	A	6.433664818	A	6.626302813	A	6.55271856	A	6.678707503	A	6.619980838	A	6.355063139	A	6.504131121	A	7.351726333	A
1554129_a_at	6.479248128	A	6.870884876	A	6.704244866	A	7.014794177	A	6.870848433	A	6.872789508	A	6.959684501	A	7.63184993	A	8.193962964	A	6.110403586	A
1554131_at	6.144259459	P	3.551761313	A	3.357829804	A	3.805177862	P	3.624524464	A	4.0000687	P	3.352992441	A	3.408253906	A	3.232026708	A	3.321040796	A
1554132_a_at	8.306180066	P	7.372708797	P	6.859181734	P	6.720423038	P	6.906354363	P	6.414346962	P	6.3124427	P	6.726087638	P	6.008978037	P	6.93796374	P
1554133_at	3.429078517	A	3.535976291	A	3.344285048	A	3.124554111	A	3.304983416	A	3.351210691	A	3.528397397	P	3.231585976	A	3.331086748	A	3.579278426	A
1554140_at	3.354033091	A	6.650747324	P	5.352628341	P	3.528791761	A	4.553016336	P	3.943792025	P	4.058990418	P	3.690014969	A	3.879919256	A	4.106299174	A
1554141_s_at	3.805549474	A	6.206736373	P	5.032240638	A	4.076059416	A	3.89673068	A	3.788852964	A	4.425645885	A	4.220224496	A	4.741783908	A	3.747662679	A
1554142_at	3.593062564	A	3.238066689	A	3.27792184	A	3.297772654	A	3.373695676	A	3.248463179	A	3.087231352	A	3.207457916	A	3.189170901	A	3.23337738	A
1554143_a_at	4.967921544	P	3.555568267	A	3.786864973	A	3.80162142	A	3.574622996	A	3.994451085	P	3.334289984	A	3.779895012	A	3.830249374	M	3.576440473	A
1554145_a_at	6.793793153	P	6.191843841	P	7.771067033	P	7.114899809	P	7.446434765	P	6.459982812	P	5.959306385	P	6.878732815	P	7.915830161	P	5.935943389	P
1554147_s_at	4.729110044	P	4.536707061	A	4.474640308	A	4.665386483	M	4.563506059	A	4.240349552	A	4.485409747	A	4.535031054	A	4.75413745	A	4.434151088	A
1554148_a_at	9.163128101	P	9.057716797	P	8.909481874	P	7.975212222	P	8.669157495	P	9.026106887	P	7.876101683	P	7.840049343	P	8.154783099	P	7.880664047	P
1554149_at	9.953421436	P	9.294559267	P	10.89143368	P	9.650647072	P	9.904241852	P	9.052650687	P	9.501560809	P	8.783840741	P	8.624400931	P	9.667248625	P
1554151_at	7.123733138	A	6.831624368	A	6.917638582	A	6.859921346	A	7.382449399	A	7.060917583	A	7.060306502	A	6.628014546	A	6.255158981	A	7.042760575	P
1554152_a_at	6.785141703	P	6.550388629	P	7.215870557	P	6.478314003	P	6.796627782	P	6.866273604	P	6.059587155	P	7.840315169	P	5.739190175	A	5.757110726	P
1554153_a_at	6.878290853	M	7.475985569	P	7.11378927	P	7.105973248	P	6.920275816	A	6.997795687	A	6.963953009	P	7.436985573	P	7.035378472	M	7.861325601	P
1554154_at	9.07914837	P	8.489646428	P	7.673408634	P	8.728733738	P	8.113587204	P	8.293972566	P	8.315715889	P	6.731440788	A	6.956149322	A	7.339307537	P
1554155_at	7.971891152	P	6.240820612	P	6.360646399	P	6.96839365	P	6.30858363	P	6.788674087	P	5.891899809	P	5.891729447	P	6.554239852	P	6.496870904	P
1554156_a_at	3.852949236	A	3.680847668	A	3.828298607	A	3.723154774	A	3.856379461	A	3.838052388	A	4.183978988	A	3.501076955	A	3.453071998	A	3.945213266	A
1554157_a_at	4.684368162	A	5.421851215	A	4.988654257	A	5.35864041	A	5.260012355	A	5.267644672	A	5.436517053	A	6.139381652	A	6.120602837	A	5.355555563	A
1554158_at	4.67195812	A	5.21661921	A	5.260893938	A	4.910709392	A	5.050295229	A	5.174970192	P	5.433126412	P	4.457477631	A	4.980543762	A	5.869024152	P
1554159_a_at	8.420050979	P	9.208528322	P	9.199394257	P	8.107159978	A	8.319646403	M	7.924512358	P	8.562067654	M	7.590573064	P	8.306239847	P	6.344674058	A
1554160_a_at	7.179304404	A	7.719189504	A	7.279833926	A	7.253462338	A	6.916613346	A	7.170898601	A	7.254925909	A	7.415514098	A	7.458637527	A	7.578411469	A
1554161_at	5.845159201	P	4.512409348	P	4.19917302	P	4.985150412	P	4.427887406	P	4.176925083	A	3.739497395	A	3.755044234	A	3.876396478	A	4.962096966	P
1554163_at	4.962096966	A	4.996061253	A	4.874665691	A	5.348574429	P	5.045955093	A	4.686937043	A	5.26292961	A	4.933283694	A	5.335102131	P	5.421462237	P
1554165_at	3.910538352	A	4.034098586	A	4.148195011	A	4.22369479	A	4.27169132	A	4.347782547	A	4.479286692	A	4.129100579	A	4.536871048	A	4.035139122	A
1554167_a_at	10.52323474	P	10.45815824	P	10.34271641	P	9.977299385	P	11.1870669	P	10.84689732	P	9.760002575	P	9.006014885	P	9.017276921	P	8.864697643	P
1554168_a_at	7.844894821	P	6.977749253	P	8.719180314	P	10.06199132	P	8.123471571	P	10.27386903	P	6.691559595	P	7.53050427	P	8.433858135	P	12.18743203	P
1554170_a_at	6.64535336	A	6.680400571	A	6.601065483	A	7.247682965	A	6.89094225	A	6.926582651	A	7.177741551	A	7.434029396	A	7.238778681	A	7.265240992	A
1554171_at	6.203586908	P	7.103240161	P	7.236071968	P	7.930539472	P	6.754945201	P	6.612387476	P	6.391101204	A	6.145890809	M	6.957804252	P	6.823138535	P
1554172_a_at	5.978397302	A	6.33034098	A	6.599740751	P	6.746303124	P	6.139335135	A	6.269128409	P	6.611278285	A	6.705495604	M	7.135449061	P	6.751621422	P
1554173_at	6.841703783	A	7.048076698	A	7.076239072	A	7.220515668	A	7.025365878	A	7.048123753	A	7.048436233	A	7.937795399	A	7.582988435	A	7.085298463	A
1554175_at	6.74216948	A	6.596327488	A	6.595119134	A	7.017199767	A	6.76573715	A	6.900526338	A	7.074353551	A	7.082858313	A	7.198535135	A	6.636225517	A
1554176_a_at	4.996217789	P	4.836707694	P	4.376701631	P	3.870014902	A	4.996217789	P	4.50927264	P	4.186229528	A	4.069885391	P	3.665844046	P	4.96541434	P
1554177_a_at	8.492696272	P	8.742273318	P	8.405699931	P	8.004610783	P	7.845301759	P	8.709902459	P	7.532085379	P	7.913452706	P	7.848760775	P	7.736397115	P
1554178_a_at	10.38058567	P	8.987258019	P	7.437460947	P	7.766013693	P	8.417595535	P	8.520686405	P	8.41152073	P	7.379493382	P	7.703755871	P	7.585795104	P
1554179_s_at	6.987217321	A	7.241848317	A	7.308254425	A	6.846517692	A	7.204927369	A	9.631693458	P	7.080379314	A	7.179971475	A	6.92621459	A	6.718648793	A
1554181_at	5.209220516	A	5.109442628	A	5.153732192	A	5.358968755	A	5.394463769	A	5.193524228	A	5.831750247	A	5.189695804	A	5.469161287	A	4.800836387	A
1554182_at	5.085122891	P	4.019790459	A	4.087980319	A	4.007443207	A	4.026222101	A	3.914873614	A	4.039903887	A	4.561142384	M	4.147267656	A	4.250659144	A
1554183_s_at	7.948185847	A	7.874410233	A	7.584210757	A	8.035841766	A	7.870922128	A	7.846119834	A	8.282243868	A	8.037249979	A	8.383169154	A	7.458722708	A
1554185_at	6.089688524	P	6.636274886	P	5.216376171	P	5.398916239	A	5.394396025	P	5.752943939	P	4.959243063	A	5.281214732	P	5.846858638	P	4.962096966	P
1554187_at	5.210327697	A	5.45791332	A	5.385943174	A	5.377557454	A	5.41371504	A	5.366959143	A	5.295504917	A	5.429514744	A	5.842324343	A	5.07802918	A
1554188_at	7.14811382	A	7.66671839	A	7.434152861	A	7.33159837	A	7.407003165	A	7.161416507	A	7.732384436	A	6.921539705	A	7.332502442	A	7.26807781	A
1554190_s_at	3.494234547	A	3.526628122	A	3.76358205	A	3.710564078	A	4.296720005	P	3.387882557	A	3.316334093	A	3.431498453	A	3.450827449	A	3.351050338	A
1554192_s_at	6.337768005	A	6.507988409	A	6.600435762	A	6.591135745	A	6.636049479	A	6.656045477	A	6.900255834	A	6.581939628	A	6.574271118	A	6.69745683	A
1554193_s_at	6.313321336	P	6.380906819	P	6.222042705	P	4.411122811	A	6.207883758	P	5.991983385	P	5.490470374	A	5.32465229	A	5.150721422	A	5.262194928	A
1554194_at	4.83514482	A	5.005544558	A	4.820714271	A	5.204313566	A	5.185863903	A	5.01298719	A	5.206752302	A	5.204313566	A	5.246448736	A	5.244346579	A
1554195_a_at	6.687439298	A	5.742700834	A	10.35891388	P	8.527718181	P	9.517943114	P	6.678073269	A	6.341140009	A	5.99662237	A	6.542036875	A	6.09411995	A
1554196_at	4.171276356	A	4.218087394	A	4.558077207	A	4.042117477	A	4.081105354	A	4.347455821	A	4.477204949	A	3.803591262	A	4.163230678	A	4.10111751	A
1554198_at	6.814421616	A	7.086347922	A	6.813553002	A	7.050118923	A	6.738008248	A	7.073214289	A	7.164898047	A	6.901483567	A	6.915698763	A	6.963841377	A
1554199_at	4.060442601	A	4.043126601	A	4.022625221	A	3.990441415	A	4.159368144	A	3.688034326	A	3.521487436	A	3.962845869	A	4.014036003	A	4.110801017	A
1554201_at	7.378196032	A	7.800171975	A	7.644122829	A	7.81834389	A	7.808146657	A	7.890642262	A	8.148887829	A	8.580056998	A	8.503608973	A	7.790110865	A
1554202_x_at	6.430175828	A	6.778117327	A	6.658758055	P	6.874616019	A	6.640977165	A	6.616773383	A	7.128840807	P	7.734858341	P	7.450298111	M	6.775272335	P
1554203_at	5.06365184	A	5.188870027	A	5.584804958	A	5.531663211	A	5.35298293	A	5.237392581	A	5.396756592	A	4.99716599	A	5.664371221	M	5.228717557	A
1554205_s_at	5.598271996	P	5.30420321	M	5.529224194	P	5.507566229	P	5.674860963	P	5.533701973	P	5.48356241	A	5.242976016	P	5.609851321	P	5.220826443	P
1554206_at	6.274180806	A	4.85831158	A	5.635691868	A	5.230020888	A	5.981450037	M	5.313971648	A	5.228028906	A	5.11358195	A	5.470931622	A	6.241503791	P
1554208_at	6.423884859	A	6.556308599	A	6.362120243	A	6.383308208	A	6.318404364	A	6.277048395	A	6.513000677	A	7.362528981	A	6.989475438	A	6.340682219	A
1554210_at	4.740676786	A	4.743480273	A	4.530842461	A	4.889120358	A	4.785065723	A	4.644329636	A	4.857368946	A	4.716817195	A	4.990811109	A	4.470761288	A
1554212_s_at	6.171086797	A	6.526776735	A	6.36730836	A	6.5625222	A	6.424181639	A	6.348079906	A	6.630795638	A	6.850744106	A	7.642471747	A	6.354776132	A
1554213_at	5.564912553	P	5.429473049	P	4.999627725	A	5.338730725	A	5.097985276	A	4.950725923	A	5.240589873	A	6.112047239	P	5.671915403	P	6.394036622	P
1554214_at	3.642735643	A	3.825222874	A	3.787707085	A	3.685172301	A	3.939279852	A	3.795721822	A	4.254838773	A	3.848617528	A	4.055781931	A	3.686722619	A
1554216_at	3.660878671	A	3.597698788	A	3.594471445	A	5.650282904	P	3.826211298	M	4.226566303	A	3.445052135	A	3.688475855	A	3.512710204	A	3.920497413	A
1554217_a_at	5.601482746	P	4.549433157	P	4.582603797	P	6.755570299	P	5.359265919	P	5.056978625	P	4.642027769	M	4.999641557	P	4.716400235	P	4.5460813	P
1554219_at	4.721502955	A	5.463848937	A	5.402188169	A	5.577624776	A	5.194505594	A	5.419752203	A	5.771834698	A	7.280279606	A	6.94095548	A	4.231289412	A
1554220_a_at	4.899929835	P	5.096547393	P	5.957266063	P	5.150943974	P	4.777841564	A	5.125048566	A	4.986810934	A	5.308257156	M	5.174961267	P	4.921671531	A
1554222_at	7.25775677	A	7.568829849	A	7.388282757	A	7.597589977	A	7.467611931	A	7.325881982	A	7.75474285	A	7.575284876	A	7.425371085	A	6.984564529	A
1554224_at	4.128670671	A	4.343381982	A	4.300024526	A	4.377087131	A	4.481689912	A	4.384794155	A	4.361077156	A	4.627009172	A	5.105457402	A	3.842476048	A
1554225_a_at	3.142795455	A	3.621435389	A	3.641588943	A	3.564879382	A	3.481125017	A	3.662066628	M	3.431172343	A	3.6580834	A	3.460018797	A	3.677701821	A
1554228_a_at	6.056261424	A	6.455399356	A	6.479293832	A	6.383780934	A	6.574289894	A	6.341347821	A	6.680421677	A	6.659390283	A	7.048104227	A	6.563589627	A
1554229_at	7.815000473	P	6.374172246	P	6.608816441	P	6.744941692	P	6.653638678	P	6.334133869	P	5.479469444	P	5.320520736	P	5.836083642	P	4.788338471	A
1554231_a_at	6.12689202	P	5.695282488	A	5.722558608	A	5.675670268	A	5.68021657	A	5.446018323	A	5.902036502	A	5.358968755	A	5.649890141	A	5.277167469	A
1554232_a_at	4.142007987	A	4.458854651	A	4.403641991	A	4.307436851	A	4.440877567	A	4.173803731	A	4.511389739	A	4.887926167	A	4.984280399	A	4.477730285	A
1554233_at	3.493944817	M	3.560081923	A	3.489277541	A	3.368732264	A	3.494110978	A	3.526727624	A	3.670265745	A	3.712868935	A	3.574622996	P	3.75812205	P
1554234_at	6.421667431	P	5.823612627	A	5.498190428	A	5.746117281	A	6.030879952	P	5.437523553	A	5.13612251	A	5.332285558	A	5.499980656	A	5.246488303	A
1554235_at	3.686332969	A	3.956943804	A	3.750306062	A	3.812843595	A	4.090328237	A	3.769187985	A	3.841913636	A	3.887518214	A	3.801158945	A	2.947031191	A
1554237_at	5.826361903	P	5.915454438	P	4.997287218	A	5.825458722	M	5.79074501	P	6.084413444	P	5.235265111	A	5.015020673	A	4.474949051	A	5.063872899	A
1554239_s_at	8.366426442	P	7.46542898	P	8.142306655	P	7.639804372	P	8.49174383	P	7.704174006	P	8.410062235	P	8.85546398	P	8.270412157	P	8.926439076	P
1554240_a_at	4.054515642	A	4.456896964	P	4.203685271	A	4.352114069	M	3.973061063	A	3.991559448	A	4.28662958	A	4.107916344	A	4.158232733	A	3.970099116	A
1554241_at	11.29581763	P	10.18736776	P	10.56593565	P	10.77895864	P	9.854617661	P	10.34284461	P	10.18445145	P	10.12180964	P	9.669978465	P	8.633500549	P
1554242_a_at	8.381797945	P	8.099350479	P	5.735154159	A	5.695328906	P	7.410982365	P	7.998959173	P	4.672445175	A	6.683576625	P	6.60305415	P	4.02735931	A
1554245_x_at	7.24164137	A	6.960803493	A	8.197998349	M	6.776193423	A	8.633602742	P	8.630955402	P	7.270713982	A	7.265526834	A	7.027681137	A	7.619406311	P
1554246_at	7.166371138	P	5.970874227	A	5.993405119	A	4.648850761	A	6.56338819	P	6.470078371	A	5.764067653	A	6.478816876	A	5.153054276	A	4.973024788	A
1554248_at	7.14811382	P	7.060472606	P	6.796659442	P	7.169245363	P	7.080800282	P	7.60168544	P	6.811775226	A	6.664682554	A	6.651727177	M	7.414620634	P
1554249_a_at	9.086370022	P	6.880457753	P	7.77917251	P	7.558770468	P	8.660063882	P	8.098348505	P	7.557536979	P	6.39845381	P	7.377029907	P	6.641026014	P
1554250_s_at	9.048761891	P	6.01808874	M	6.540543507	P	7.461162992	P	7.622529762	P	6.660485989	P	6.312765501	P	6.691552816	P	5.848009538	P	6.577531667	M
1554251_at	7.002166609	P	6.744462652	P	6.862801066	P	9.176395969	P	5.445412395	P	7.29307262	P	4.607196241	A	7.052049161	M	7.671260112	P	8.157167084	P
1554252_a_at	3.709788786	P	3.976098961	A	3.836135346	A	4.053311167	A	4.046017911	A	3.859013868	A	3.955690633	A	4.18600798	A	4.17439128	A	3.897105684	A
1554253_a_at	5.205886218	M	5.302421217	A	5.100377575	A	5.378315043	A	5.375529436	M	4.970337461	A	5.670350366	A	5.820808629	A	6.240145332	A	5.349571043	A
1554256_a_at	6.523141723	P	6.299586028	A	6.74884129	P	6.640652349	P	7.508069734	P	7.078107151	P	8.061813096	P	6.164652053	A	7.112097779	A	6.985978096	A
1554258_a_at	4.905228435	A	5.442186812	A	5.199490486	A	5.164859108	A	5.128047924	A	5.581047247	A	5.466257209	A	6.038722388	A	5.733484467	A	5.269600464	A
1554259_at	6.445135596	A	6.943483614	A	6.716278497	A	6.900087816	A	6.88201125	A	6.791824552	A	7.111887431	A	7.580603217	A	7.512525607	A	7.05698766	A
1554260_a_at	8.210070978	P	7.938045128	P	7.971590534	P	7.938056097	P	7.603916241	P	7.697800954	P	7.656664066	P	6.317342991	M	7.233779399	P	6.673199471	P
1554261_at	4.835917451	A	4.752216419	A	4.683701568	A	5.069516319	A	4.845120566	A	4.876610107	A	4.5433613	A	4.773792143	A	4.990017128	A	6.050803018	A
1554262_s_at	4.988495255	A	4.716190868	A	5.657278851	P	5.21071834	P	5.003231621	A	5.578988347	A	5.152337582	A	5.377428426	A	5.149074957	A	6.448184807	P
1554264_at	7.298407374	P	3.936110678	A	4.948091451	P	5.804606057	P	6.336338998	P	5.376031517	M	4.480359161	A	4.983673177	P	5.166409565	P	5.10888366	P
1554266_at	5.129667561	A	4.863477658	A	4.667643932	A	5.323369728	A	4.914614376	A	5.020118747	A	4.825270227	A	5.009133412	P	5.128794478	A	5.06180515	A
1554268_at	5.085712358	A	5.581538732	A	5.266394406	A	5.375132881	A	5.459200945	A	5.362672879	A	5.809923982	A	5.283069413	P	5.535076636	M	5.145200919	A
1554271_a_at	7.920846952	P	6.592017157	P	8.567297745	P	8.515771075	P	9.459849414	P	9.594584166	P	8.25213041	P	8.396363737	P	7.676937921	P	8.632922047	P
1554272_at	3.425064613	A	3.514350088	A	3.533498549	A	3.750117314	A	3.498313119	A	3.435177633	A	3.552478814	A	3.350207236	A	3.445958066	A	3.864030697	P
1554273_a_at	6.294401797	P	4.619173093	M	4.55243169	A	4.976147534	A	4.308338825	A	6.689635902	P	4.671957531	A	4.31379106	A	4.512975085	A	5.15991663	M
1554274_a_at	5.760190417	P	5.740198358	P	6.109685016	P	6.122607176	P	5.783857583	A	5.99814467	P	6.298945298	P	5.153966619	A	5.892152836	P	6.337097491	P
1554276_at	4.352535974	A	4.648855737	A	4.018397637	A	4.462749409	A	4.265240915	A	4.146688992	A	4.624954138	A	4.728638806	A	5.121535188	A	4.632090126	A
1554277_s_at	6.149732976	P	4.785735486	A	5.513687723	P	5.104070795	A	5.062274344	A	5.179532427	P	4.785735486	A	4.735645092	A	4.956359002	A	4.488615756	A
1554279_a_at	6.169794656	A	6.417915574	P	6.314204562	A	6.414145743	A	6.715422795	M	6.691262299	P	6.097317316	A	6.475940362	A	6.095273108	A	6.987775498	M
1554280_a_at	4.904066287	A	5.160294058	A	5.170297116	A	5.082476071	A	5.301880536	P	5.576130232	A	5.639007303	A	4.843679016	A	5.213748563	P	5.107512556	A
1554281_at	3.170004945	A	3.397467226	A	3.227204708	A	3.359461051	A	3.193239553	A	3.364280215	A	3.348506073	A	3.432221711	A	3.586333655	A	3.643588962	A
1554283_at	5.748491739	P	5.413472255	P	5.027417192	A	5.878247498	P	5.884800214	P	6.033294167	P	6.359662527	P	5.175980948	A	6.604056094	P	6.790787415	P
1554285_at	4.928897819	A	5.078551781	A	4.984381935	A	5.187366333	A	5.339843362	P	4.999495668	A	5.369597471	A	4.893383976	M	5.268603781	P	4.761130024	A
1554286_at	6.17192336	A	6.284375286	A	6.305196491	M	6.572221383	A	6.325875257	A	6.393919965	A	6.540834267	A	6.358951775	A	6.119137424	A	6.308336564	A
1554287_at	6.580359643	P	6.339348502	P	6.700278245	P	7.357332231	P	7.398890965	P	7.239342335	P	7.920213944	P	4.56873621	A	7.483161733	P	6.113237801	P
1554288_at	4.126226382	A	4.155634085	A	4.303042616	A	4.344591895	A	4.293942014	A	4.138548201	A	4.216273565	A	4.396583981	A	4.390316287	A	4.546042276	A
1554290_at	4.129001271	A	4.178685433	A	4.52827558	P	4.577804953	M	4.255957464	A	4.830544972	P	4.647442623	A	4.155107568	A	4.575308543	P	4.379393884	P
1554291_at	4.533507175	P	4.932142675	A	4.197511536	A	5.010652627	P	4.486233453	P	4.269083092	M	4.584102224	P	4.287641423	A	4.790685004	P	4.800090919	P
1554292_a_at	6.246926349	P	6.109196683	P	5.262368946	P	6.206380624	P	5.368149525	A	5.256657201	M	6.075420682	A	4.697192038	A	5.317227926	A	5.176716959	M
1554293_at	4.543659696	P	4.231889814	A	4.271999044	A	3.969187609	A	4.185545559	A	4.101243428	A	4.090994789	A	3.757923308	A	4.932057659	A	4.621098449	P
1554294_s_at	5.063647279	A	3.962207151	A	4.376699977	A	4.113410927	A	4.614148801	A	4.276380007	A	4.002414148	A	4.186720535	A	4.11096448	A	4.896043219	M
1554295_x_at	5.61498882	P	4.464657776	A	4.757546523	A	4.621685748	A	4.788097465	M	4.77125919	A	4.832013322	A	4.533035527	A	5.833475557	A	5.558514974	A
1554296_at	3.331453167	A	3.404729063	A	3.341848361	A	3.517403921	A	3.663268269	A	3.47949178	A	3.442440489	A	3.66189929	A	3.587240922	A	3.467699737	A
1554298_a_at	3.393607137	A	3.38477089	A	3.334333079	A	3.385810664	A	3.231670375	A	3.331641174	A	3.232297137	A	3.237760475	A	3.247455807	A	3.421013964	A
1554299_at	4.362634537	A	4.536160174	A	4.485835873	A	4.486694405	A	4.503100212	A	4.379920309	A	4.830104234	A	4.220210327	A	3.983184099	A	4.593552035	A
1554300_a_at	6.569768205	P	6.308437569	A	5.428412599	A	4.717407404	A	4.736820347	A	5.252764225	A	4.603354488	A	6.234771396	A	4.795761687	A	4.142048272	A
1554301_at	3.463794591	A	3.716045995	A	3.794716491	A	3.648463119	A	3.847589673	A	3.535191042	A	3.734765688	A	3.78642076	A	3.954365214	A	3.496804426	A
1554302_s_at	3.949849606	A	4.076713491	A	4.179173595	A	4.241729499	A	4.199248224	A	4.170568437	A	4.285985684	A	5.048015954	A	4.671913123	A	4.35787168	A
1554303_at	5.02854407	A	5.726926956	A	5.307142026	A	5.154981743	A	5.327363658	A	4.980429046	A	5.469740549	A	6.443247354	A	5.79128757	A	5.299903553	P
1554305_at	5.46422121	A	5.778174402	A	5.597013413	A	5.731882268	A	5.642807289	A	6.223700981	A	5.831036176	A	5.947664179	A	6.57407893	A	6.400459885	M
1554306_at	5.463315516	P	4.438115311	A	4.377951035	A	4.739690601	A	4.940256547	A	4.62778209	A	4.833597977	A	5.741883683	P	4.454357349	A	4.853121185	A
1554307_at	3.985131766	A	4.821063567	A	4.256131278	A	4.268433526	A	4.370698343	A	3.642586106	A	4.27806954	A	4.289253097	A	4.354343954	A	4.287564971	A
1554308_s_at	3.610345227	A	3.692188596	A	3.588495724	A	3.39881634	A	4.086518439	A	3.668827902	A	3.949849606	A	4.015334456	A	3.675132	A	3.542044057	A
1554309_at	5.620115816	P	3.705202088	A	3.694432648	A	3.794234781	A	4.887745831	P	3.813768728	A	3.940492224	A	3.930789272	A	3.616100335	A	4.252329362	P
1554310_a_at	5.536488625	P	5.47945286	M	5.548690106	M	5.653281973	P	5.881685137	A	5.378660918	A	5.527115147	P	5.359863672	A	5.480088959	M	5.078707668	A
1554311_a_at	5.092479718	P	4.568201371	P	4.873469617	P	4.172744967	A	4.605306207	P	5.062721216	P	5.373205355	P	4.331285636	P	3.960938117	A	3.794553585	A
1554312_at	5.903864926	P	6.144809365	P	6.126879366	P	6.135163686	P	6.025238754	M	6.451220173	P	6.244986343	P	6.85527732	P	7.112069076	P	6.479820288	A
1554314_at	4.762386877	P	5.478590097	P	5.34933158	P	4.832382721	A	4.631402472	A	5.192150837	P	4.565189783	A	7.728688484	P	7.297428035	P	6.387253693	P
1554316_at	5.377884385	M	5.296019596	M	5.544951905	P	5.544191414	P	5.490736554	P	5.293355243	A	5.774696099	P	6.825036082	P	5.336658044	A	6.546236159	P
1554317_s_at	6.384024725	A	6.608402739	A	6.789188652	A	6.929021313	A	6.768907194	A	6.853286252	A	7.42058584	A	7.189223711	M	6.730085345	A	7.495381732	M
1554318_at	5.233384651	A	5.658013348	A	5.446522471	M	5.457968004	A	5.566764369	A	5.326137698	A	5.800040463	P	7.647930634	M	6.952696271	A	4.728510118	A
1554319_at	3.695890216	A	3.428875351	A	3.452693882	A	3.551834041	A	3.386198261	A	3.276203183	A	3.569717497	A	3.522528596	A	3.351766238	A	3.444696698	A
1554321_a_at	7.625639182	P	7.456484853	P	8.149159868	P	7.282060853	P	7.74083067	P	7.981317122	P	7.576212878	P	8.321519642	P	7.618137499	P	7.524473877	P
1554322_a_at	5.801628082	A	6.003212902	A	6.116330353	A	5.999218486	A	5.910124306	A	5.803587615	A	6.178197725	A	5.894754801	A	6.081065386	A	5.985782475	A
1554324_s_at	3.843888928	P	3.963913291	A	3.79859922	A	3.940154428	A	3.853662288	M	4.857778081	P	4.061846211	A	3.609618037	A	4.220762891	P	5.026224803	P
1554325_at	4.219551131	A	4.295114314	A	4.046429599	A	4.372698707	A	4.093453771	A	4.33022675	A	4.398622292	A	4.081243529	A	4.335598443	A	4.247950667	A
1554327_a_at	7.357136684	P	7.990878244	P	8.409980992	P	7.292511876	A	6.825489452	A	7.449413342	M	8.642784718	P	8.288303535	P	7.023484315	M	6.457292962	A
1554328_at	3.660310815	P	3.461675252	A	3.51672341	A	3.754816381	P	3.888671768	P	4.109265787	P	3.363463335	A	3.581206184	P	3.764609446	P	4.192576648	P
1554329_x_at	3.919346187	P	3.928036893	A	4.075390746	P	4.120189519	P	4.231069565	A	4.096454729	A	3.641932115	A	3.9524579	P	4.117130736	P	4.588564319	P
1554331_a_at	5.173251245	A	5.142851575	A	5.000323411	A	5.243962791	A	5.258735158	A	5.096743676	A	5.502755663	A	5.452086341	A	5.384882665	A	4.972256161	A
1554332_a_at	6.273948045	P	6.227777616	P	6.531136778	P	6.103026281	P	6.656004632	P	5.987191609	A	6.360892878	A	6.687354498	A	6.225386909	A	5.822580617	A
1554333_at	7.192440393	P	7.205844061	P	6.852738029	P	3.614236534	A	3.527057518	A	6.392224694	P	6.864507885	P	7.113560782	P	5.539177565	P	2.885540203	A
1554334_a_at	9.457477669	P	9.284595105	P	8.865544879	P	5.409977532	P	5.641181164	P	8.61169308	P	9.158057059	P	8.886665349	P	7.842953721	P	4.760759932	A
1554335_at	3.978490858	A	4.203337336	A	4.187474267	A	4.211754623	A	4.360019014	A	3.947254076	A	4.538985453	A	4.41525475	A	4.006706273	A	4.740311231	A
1554337_at	4.558031685	A	4.601968673	A	5.019234642	A	4.566481845	A	4.528119439	A	4.531466549	A	5.053842662	A	4.622524601	A	5.119426552	A	4.274362111	A
1554339_a_at	8.045959937	P	5.736798994	P	5.523903921	P	6.925138736	P	6.462958116	P	6.460559558	P	6.131618508	P	5.243085194	P	5.989659656	P	3.737341171	A
1554340_a_at	4.003901289	A	4.045189558	A	4.56873621	A	4.15853898	A	3.815571528	A	3.937332426	A	4.169013703	A	4.239064743	A	4.295268176	A	3.885796369	A
1554341_a_at	6.016197032	P	5.80035693	P	5.766972991	P	6.041659968	P	5.640369606	P	5.834783042	P	5.221334323	P	5.451872532	P	6.482353125	P	5.514761094	P
1554342_s_at	7.333057809	P	7.127096902	P	7.195821812	P	7.448777122	P	7.135705779	P	7.315556563	P	6.878530083	P	6.872608351	A	7.708135389	P	7.179209756	P
1554343_a_at	3.768657346	A	3.786731727	A	3.648953544	A	3.904728471	A	3.715661461	A	3.769187985	A	3.887271419	A	3.845116593	A	4.150687061	A	3.786590352	A
1554344_s_at	8.4410684	P	9.032740073	P	8.616004115	P	8.957801173	P	8.854605517	P	8.683420975	P	9.171609877	P	8.985668595	P	9.231768577	P	9.110152552	P
1554345_a_at	7.865002306	P	8.130329586	P	8.478595662	P	7.539544166	P	7.536980371	P	7.698093721	P	7.740280057	P	6.406592242	P	7.305854303	P	7.796331582	P
1554346_at	6.401810725	A	6.457292962	A	6.421402044	A	6.673806413	A	6.426163138	A	6.627584855	A	6.44098065	A	6.628031616	A	6.669289215	A	7.168293022	M
1554348_s_at	6.849782105	P	5.846894843	M	5.322841023	A	6.845822989	P	5.150943974	A	6.175668688	P	5.912608718	A	6.500781806	A	6.333165397	M	6.581075185	P
1554349_at	4.842488554	A	5.023028333	A	5.057121056	A	4.964961952	A	5.100176025	A	4.963416191	A	5.12840202	A	5.945322561	A	5.358747196	A	5.600969793	A
1554351_a_at	9.058795387	P	8.635878628	P	9.425733511	P	9.743662024	P	10.09798694	P	9.962049097	P	9.963621859	P	8.776813303	P	8.218633841	P	8.833791721	P
1554352_s_at	7.575866021	P	8.448695722	P	7.861067565	P	8.806235074	P	8.800035574	P	7.51756558	P	8.37005507	P	6.476129715	A	7.622357716	P	7.594012595	P
1554354_at	3.184055491	A	3.11793418	A	3.037275187	A	3.102965531	A	3.09742345	A	3.397104143	A	3.372806298	A	3.235796232	A	3.227675886	A	3.41843194	A
1554355_a_at	3.510739672	A	3.808011346	A	3.6974954	A	4.175012618	A	4.131623067	A	4.11666533	A	4.121856055	A	3.754564554	A	3.698365574	A	4.690877449	P
1554356_at	5.306502066	P	4.839097338	A	5.490073312	A	5.205515605	A	5.463019188	A	5.692968831	P	4.604162824	A	4.885352831	A	4.671171766	A	6.170425916	P
1554360_at	5.24887846	A	4.821305009	A	5.450940825	A	5.094470326	A	6.015824694	P	5.713311771	P	5.752320355	P	5.587723813	A	5.55777703	A	6.658449007	P
1554362_at	3.285605078	A	3.396369658	A	3.209798103	A	3.215067354	A	3.492315011	A	3.205308587	A	3.530839081	A	4.001270276	A	3.809004942	A	3.400381455	A
1554364_at	5.01624741	P	4.691655873	P	5.004132338	P	5.098408666	P	4.187316084	A	5.435748977	P	4.96479288	A	4.644445795	A	5.549152838	P	6.046689288	P
1554365_a_at	10.38911408	P	9.835401863	P	10.3320803	P	11.15848893	P	9.990159411	P	10.78591179	P	10.92720601	P	9.828257151	P	10.26811982	P	9.612535155	P
1554367_at	5.268508783	P	5.631030542	P	5.409667069	M	5.337458348	P	5.359006207	P	5.147412522	P	5.274118183	A	5.35372562	P	5.362381983	P	5.34183835	A
1554368_at	3.396410381	A	3.48510099	A	3.41260368	A	3.546013459	A	3.494421533	A	3.551619393	A	3.828770117	A	3.855286262	A	3.546013459	A	3.771972567	A
1554371_at	4.874481414	A	5.169625191	A	5.203205548	A	5.067801062	A	4.722550863	A	6.676594807	P	5.4090512	A	5.674210688	A	5.863270732	A	5.00423952	A
1554372_at	4.46080184	A	4.780367966	A	4.973695484	A	5.250877429	P	4.916133559	P	4.709816095	P	5.115681359	A	5.441187233	M	4.917624242	P	3.965615983	A
1554374_at	4.352806673	A	4.127436009	A	4.637747441	A	4.704765538	A	4.477148655	A	4.618985949	A	4.567528851	A	4.779406427	A	4.433995413	A	4.60193731	A
1554375_a_at	4.11076464	A	4.199673427	A	3.994939635	A	4.135399763	A	4.081570856	A	3.936774596	A	4.176887576	A	4.237132554	A	4.318921183	A	4.181864531	A
1554376_s_at	6.047199899	M	5.789006541	A	6.014579042	A	6.035478941	M	5.934714178	A	5.741593497	A	6.08602326	A	4.249579596	A	4.435301025	A	5.868140222	A
1554377_a_at	4.752761455	A	5.00653895	A	4.69055326	A	4.945372511	A	5.043449587	A	4.861860766	A	4.851333609	A	4.794539845	A	5.054331265	A	4.854636885	A
1554378_a_at	4.700709004	A	4.188251672	A	4.333064551	A	4.75492022	A	4.140767042	A	4.524127355	A	4.45326034	A	3.98990745	A	4.189686401	A	4.256954404	A
1554379_a_at	6.625118074	A	6.973891359	A	6.816436407	A	6.83853725	A	7.004017502	A	6.750066966	A	7.119510126	A	6.164384632	A	6.383012645	A	6.168642689	A
1554380_at	5.132402637	A	5.219529584	A	4.722239474	A	5.092135594	A	5.063634538	A	5.142414836	A	5.062114314	A	5.106544078	A	5.674268049	A	5.281551892	A
1554382_at	5.654082222	A	6.043625679	A	5.898393058	A	5.976051434	A	5.844416123	A	5.655950832	A	6.394353943	A	6.254162991	A	5.965825418	A	6.296146871	A
1554383_a_at	5.693991064	A	5.997376452	A	5.886737216	A	6.066538732	A	5.827476242	A	6.348079104	P	6.134143443	A	6.249633628	A	5.999166217	A	5.415734891	A
1554384_at	3.894149156	P	4.154390118	M	5.48978011	P	3.982585659	P	3.718755653	A	5.630195458	P	5.070526251	P	4.482557216	P	4.069203321	M	4.291943088	M
1554385_a_at	5.399259717	A	5.764382372	A	5.903904377	A	5.708155629	A	5.145009427	A	6.112549293	A	6.15467847	A	6.193724612	A	5.819194659	A	5.720386484	A
1554386_at	5.933516959	A	5.911571256	A	6.130669981	A	6.080983863	A	6.297001334	A	6.04619611	A	6.168553092	A	5.492747477	A	5.911357196	A	5.412337592	A
1554388_at	6.920106143	M	6.774847258	A	6.607126654	A	6.819922208	A	6.869932496	A	6.878529571	P	6.624754845	A	7.495586643	P	6.660842703	A	7.44552818	M
1554390_s_at	9.061702642	P	9.288099606	P	9.724469287	P	9.230458908	P	10.08246545	P	10.04594949	P	9.552834828	P	9.00731724	P	9.351061099	P	7.887148444	P
1554391_at	4.586399858	A	4.468521282	A	4.871293573	A	4.918490163	A	4.690976228	A	4.923776702	A	5.365316197	A	4.857792953	A	4.811343779	A	5.00492113	M
1554393_a_at	7.910171729	P	6.49766461	A	6.710981294	A	6.874616019	P	6.634759364	A	6.236822741	A	6.739352847	A	6.68136514	A	6.548633274	A	6.634114941	A
1554394_at	4.530235732	A	4.200243619	A	4.514231423	A	4.200901286	A	4.319853498	A	4.432165706	A	4.477748027	A	4.453574078	A	5.081114574	A	3.844359294	A
1554396_at	5.364269001	M	5.745435143	P	5.456311711	A	5.867450411	M	5.455922653	A	5.598049215	A	5.864199998	P	6.630947993	A	6.351536921	A	6.171518732	M
1554397_s_at	8.172164946	P	8.048500406	P	9.614674229	P	8.248602202	P	8.889379838	P	8.714803461	P	9.345483168	P	8.397028724	P	8.092802671	P	7.952167688	P
1554398_at	5.236913095	A	5.290882018	A	4.969991921	A	5.078292909	A	5.266125488	A	5.378796291	A	5.631345415	A	5.092902984	A	4.858858518	A	5.084236738	A
1554400_at	6.475080087	A	6.937119601	P	6.739286578	A	6.773480903	A	6.843308113	A	6.715420394	A	6.99723512	A	8.541247991	A	8.865830534	A	5.698831282	A
1554401_a_at	4.384460202	A	4.130635216	A	4.301788446	A	4.452105438	A	4.225736494	A	4.297730838	A	4.287678668	A	4.197954011	A	4.207533784	A	4.583438595	A
1554403_a_at	4.024170892	A	4.039149575	A	4.234497059	A	3.91468316	A	3.861005176	A	4.103866137	A	3.953987984	A	4.302927377	A	4.007701005	A	3.991277967	A
1554404_a_at	5.991234644	A	5.895134899	A	5.600577611	A	5.568529254	A	5.496865188	A	5.829410129	A	6.021636666	A	5.826394866	A	6.030259963	A	5.499015781	A
1554405_a_at	4.262311209	A	4.304602528	A	4.492159265	A	4.390157093	A	4.412099851	A	4.296753234	A	4.491938226	A	4.780447285	A	4.668412341	A	4.257835499	A
1554406_a_at	5.831320114	M	5.573207097	A	7.98979691	P	5.915849843	A	6.427090494	P	7.152551803	P	5.534791856	A	5.87524789	A	5.802212648	A	5.869716305	A
1554408_a_at	9.309285721	P	7.408481374	A	11.34030135	P	9.828720813	P	10.00283257	P	10.80742068	P	9.318093517	P	9.540248639	P	10.34796202	P	9.684578883	P
1554409_at	3.998134077	A	3.810007639	A	3.947769009	A	4.000126859	A	3.744898771	A	3.858462128	A	4.188743622	A	4.45070669	A	4.539621	A	4.499853737	P
1554410_a_at	7.85214763	P	7.905321334	A	7.367087533	A	7.632081933	P	7.734408495	P	7.735127794	P	8.00596422	A	9.080652319	P	8.293686256	P	7.915823583	P
1554411_at	3.861560233	P	4.507150466	M	4.46080184	P	4.455360912	P	4.54630912	P	3.848308501	A	4.483651104	M	5.021046213	P	4.54899347	A	7.652633693	P
1554413_s_at	3.98527378	A	4.02488282	A	4.020143642	A	4.291172648	A	4.284611304	A	4.143532267	A	4.558100119	A	3.989623784	A	4.452020087	A	4.234582087	A
1554414_a_at	10.59562919	P	10.38459328	P	10.22548839	P	8.696569963	P	10.77934106	P	10.36242505	P	9.690939236	P	8.390337025	P	9.908892313	P	8.34384968	P
1554415_at	9.336765176	P	7.025497358	P	6.813890229	P	7.923997901	P	8.2583872	P	8.697988979	P	8.626033196	P	6.087047019	P	7.34555672	P	8.193962545	P
1554417_s_at	8.054300056	P	7.897215484	P	7.622338037	P	7.339870553	A	8.852936425	P	7.038509741	M	8.567300605	P	8.418956801	A	8.349537556	A	8.3017935	P
1554418_s_at	3.554978998	A	3.517403921	A	3.718791382	A	4.448347467	P	3.716993704	A	3.307646271	A	3.635072103	A	3.66914292	A	3.668708983	A	3.714826055	A
1554419_x_at	5.220880818	A	5.571381571	A	5.206891879	A	5.521134569	A	5.445412395	A	5.194802823	A	5.855645799	A	5.400893767	A	5.334712619	A	5.466882334	A
1554420_at	6.500878071	A	6.119867708	P	6.526383319	M	6.090495611	A	6.32618363	P	5.52321877	A	6.015055872	A	5.242976016	A	6.225461855	A	5.116890964	A
1554423_a_at	9.923966355	P	10.74276936	P	10.78218063	P	11.12920491	P	9.752103455	P	10.19154274	P	9.073030921	P	9.988513722	P	10.33424503	P	10.50591967	P
1554424_at	7.826225726	P	7.345942843	P	7.451129007	P	7.104639999	P	7.129557974	P	6.669959669	P	6.630436024	P	5.317322127	P	5.542111849	P	5.294910844	P
1554428_s_at	6.88213922	M	6.782883703	A	7.043368317	A	6.98248533	A	6.919304228	A	7.274870529	A	7.279844676	A	8.081081729	A	8.066198818	A	7.269585031	A
1554429_a_at	7.237665955	P	7.356116538	P	7.556333359	P	7.253035575	P	7.005010912	P	7.488936881	P	7.78003604	P	8.395810744	P	8.383791013	P	7.68067432	P
1554430_at	6.829569949	A	7.138867815	P	7.099056129	A	7.115670425	A	7.108383648	A	7.140621701	P	7.668453081	A	6.887405723	A	6.865943491	A	6.903160119	A
1554432_x_at	7.99373183	M	8.265610075	P	8.492758259	P	8.392819256	P	8.389684273	P	8.261485123	P	8.625646275	P	8.321653446	M	8.16107688	M	8.745066326	P
1554433_a_at	10.67947734	P	9.034949154	P	9.738207358	P	9.575425794	P	11.26929566	P	9.860054373	P	9.6274721	P	8.823434701	P	8.856034709	P	7.429663957	P
1554436_a_at	4.045859186	A	3.931085937	A	3.999112817	A	4.44900667	A	4.284838567	A	4.052779361	A	6.773788129	P	4.209370544	A	4.097644885	A	4.335343078	A
1554438_at	5.009772234	P	8.337456244	P	7.007892174	P	5.125484977	P	5.055419719	A	5.587698623	P	6.623802935	P	6.124201626	P	5.063784615	M	5.840119791	P
1554440_at	3.966301104	A	4.029909781	A	4.054817333	A	3.983334995	A	4.008797795	A	4.780854462	A	4.386849363	A	4.505088135	A	4.702579224	A	4.782717741	A
1554441_a_at	9.042802613	P	10.16634861	P	8.821915277	P	8.91248871	P	9.394041293	P	8.518529999	P	9.148846193	P	8.032473453	P	9.151458469	P	8.646952701	P
1554442_at	7.495460956	A	8.240477647	A	7.851993135	A	7.967051441	A	7.796714371	A	7.791843834	A	8.322754027	A	8.769802147	A	8.079202201	A	7.753882705	A
1554443_s_at	5.481888295	A	6.212155683	A	5.89831252	A	5.435908374	A	5.374425946	A	5.615414367	A	5.624575152	A	6.217898282	A	5.644020609	A	5.294910844	A
1554444_s_at	7.172606119	P	7.701172361	P	7.549961977	A	7.73970695	P	7.585914393	P	7.576303433	A	7.839373344	P	8.354202169	A	7.938735384	A	8.026324478	P
1554445_at	5.988057089	A	8.900504211	P	4.998268269	A	6.129159446	A	8.524154625	P	6.13003227	A	4.533847672	A	5.983963387	A	6.423568155	A	7.328577086	P
1554447_at	7.039135458	P	7.08257064	P	8.295839932	P	6.316581772	P	6.201462169	P	7.078556897	P	5.867771091	P	7.235717979	P	6.236003518	P	5.563020764	P
1554448_at	4.948027671	P	4.92248747	P	5.241696073	P	4.729725918	P	4.812005757	P	5.233834431	P	4.697642368	P	4.724930702	P	4.761788658	P	5.096603516	P
1554449_at	4.792218015	P	4.208048847	P	4.571692064	P	4.13266117	P	4.507308886	P	4.193476182	P	3.845369578	P	3.773853374	P	4.167094041	P	3.448283903	M
1554450_s_at	8.383673903	P	7.256838593	P	7.579233612	P	7.147162788	P	7.666511839	P	7.241774634	P	7.198082039	P	6.704923341	P	7.32213601	P	6.45861113	P
1554451_s_at	6.195779044	P	6.729800708	P	6.822546864	P	6.206693541	P	7.445224721	P	6.426863339	P	7.285158888	P	7.316851823	P	5.379395076	A	7.488910531	P
1554452_a_at	9.503595527	P	11.28571635	P	8.0335752	P	9.067025248	P	9.93781852	P	8.707598342	P	10.21735209	P	11.34372475	P	9.160491412	P	8.87895508	P
1554453_at	4.678070603	A	5.20525845	A	4.816924629	A	4.966685992	A	4.959615676	A	4.921556838	A	5.157377554	A	4.922760528	A	6.013358893	M	6.416098756	P
1554455_at	7.742256527	P	6.253787099	P	7.112386266	P	7.280571427	P	6.978893423	P	5.202444984	P	7.023310485	P	5.650248625	P	6.971000883	P	6.528832978	P
1554456_a_at	8.604474446	P	7.547842797	P	7.995939318	P	8.113841608	P	7.825525443	A	6.375408634	A	7.831804832	M	6.432837948	P	7.69315473	P	7.010215294	A
1554459_s_at	5.031798344	A	4.607186223	A	4.404915455	A	4.539837152	A	4.396103779	A	4.513526188	A	4.450468747	A	4.89412575	A	4.807000606	A	4.848489262	A
1554460_at	3.264221702	A	3.570003571	A	3.444635086	A	3.232472514	A	3.350831331	A	3.313392849	A	3.26268519	A	3.283034504	A	3.340432348	A	3.383586854	A
1554462_a_at	10.27665289	P	8.974911726	P	7.416041942	P	9.021491854	P	8.648874992	P	8.44835459	P	9.84241177	P	7.955004845	P	8.868569166	P	8.158169108	P
1554464_a_at	8.260540292	P	9.556620395	P	8.355834346	P	9.632035329	P	7.919827918	P	7.599713702	P	7.742430481	P	6.397448266	P	4.201628242	A	8.92127138	P
1554465_s_at	5.58836983	P	6.064085779	P	6.319303937	P	6.256061909	P	4.158780051	A	6.601438477	P	5.416606254	P	5.038191021	P	5.315874886	P	5.079322688	P
1554466_a_at	8.48215646	A	8.588463652	A	9.161054363	P	7.558949096	A	9.438302633	P	9.32640303	P	8.996757952	A	8.84557038	A	9.978985654	P	10.49518583	P
1554468_s_at	6.860112577	A	6.432775818	A	7.303723334	M	6.788747649	A	6.604708985	A	7.23903006	A	7.141391956	A	7.064927967	A	7.534741943	A	7.102540771	A
1554469_at	5.022351056	P	3.786798958	P	4.232010933	P	3.982627094	P	4.559829507	P	4.013351179	P	3.460987928	P	3.781944652	P	3.698430215	P	4.021859726	P
1554470_s_at	7.294306259	P	6.823555699	P	7.107701327	P	6.536842785	P	8.731803705	P	7.694350798	P	7.017394267	P	6.272204787	P	6.446453177	P	7.713189881	P
1554471_a_at	7.081866454	P	7.98446764	P	8.336011459	P	6.987320631	P	7.878153606	P	7.92028703	P	7.755816184	P	7.071016195	P	7.56718086	P	7.493428177	P
1554472_a_at	6.611550905	P	7.064625208	P	7.468014298	P	8.494547199	P	7.635778673	P	8.492987981	P	7.365260564	P	6.156212036	P	6.553819851	P	6.929267247	P
1554473_at	5.329051925	M	5.822899398	P	4.809329141	A	4.861593631	A	3.946024806	A	4.805181712	P	4.202749958	A	4.543953975	A	4.796197186	A	5.239046272	A
1554474_a_at	5.682610742	P	5.100947171	M	5.020292657	P	5.72713591	P	5.075511641	P	4.704464001	P	4.681193559	A	5.105661041	A	5.265942545	M	4.417572535	A
1554475_a_at	5.933278491	A	6.150277766	A	5.877963505	A	6.413247415	A	6.589480541	P	6.158611653	A	6.244425445	A	6.76123509	A	5.807100802	A	6.284493568	A
1554476_x_at	4.447987757	P	5.206328889	P	4.466349956	A	4.57478406	A	4.797744444	M	5.087580017	P	4.789099351	M	4.267638339	P	4.979812022	P	4.046687218	A
1554478_a_at	5.690077361	M	5.735154159	A	5.855658897	P	6.301725953	P	6.019982167	P	6.621859422	P	6.377394444	P	6.974522264	P	5.239419703	A	6.771653701	P
1554479_a_at	9.15902715	P	7.622747642	P	7.49048637	P	7.740248854	P	7.10407041	P	7.029861876	P	4.652009075	P	7.955919816	P	7.37798345	P	7.163290193	P
1554480_a_at	9.201484602	P	8.786371772	P	8.702535196	P	9.444618926	P	9.558050862	P	8.823027353	P	9.349723998	P	8.70186943	P	8.857281922	P	10.05691089	P
1554481_a_at	5.528436956	A	6.126185158	A	5.741060511	A	5.498682357	A	5.868943066	A	5.520336239	A	5.894647402	A	5.715556832	A	5.656226812	A	5.465744837	A
1554482_a_at	10.61483781	P	10.73839138	P	10.26976024	P	10.00817698	P	9.165273532	P	10.83060769	P	11.51369754	P	8.487856442	P	9.774027776	P	9.304554589	P
1554483_at	7.394627653	A	7.240573227	A	7.056636027	A	7.184756378	A	7.402864466	A	7.255103863	A	7.301359363	A	7.750804419	A	7.831298585	A	7.88519878	A
1554485_s_at	4.671038338	A	4.206835994	A	4.18193812	A	4.140833821	A	4.122087925	A	4.653587237	A	4.29135219	A	4.315809818	A	4.748725948	A	4.555834075	A
1554486_a_at	5.820109198	P	3.915202427	A	6.221472018	P	4.551427386	P	4.769096205	P	7.282060853	P	4.358760718	P	4.178782188	P	4.904306791	P	4.879484086	P
1554487_a_at	4.850485284	A	4.99737995	A	4.901406436	A	4.927381275	A	5.109442628	A	5.080061908	A	5.119056331	A	5.124034388	A	4.460168301	A	4.824413663	A
1554488_at	5.6809715	P	5.82184043	P	5.59248298	A	5.633073355	P	5.789550428	P	6.127031976	P	5.241852293	P	5.742038159	M	5.692761038	P	5.824895085	P
1554489_a_at	10.12053116	P	8.667214276	P	9.095763813	P	8.936629899	P	9.797668641	P	8.928026516	P	6.451812656	P	7.131710498	P	6.984668105	P	6.854055581	P
1554491_a_at	4.146149564	A	4.459108829	A	4.252527748	A	4.327859126	A	4.425130505	A	4.578869487	A	4.421282668	A	4.991287345	A	4.437549487	A	4.467446508	A
1554492_at	3.381566848	A	3.742697036	A	3.285605078	A	3.683206123	P	3.697773482	A	3.407005055	A	3.310035576	A	3.22957308	A	3.271448383	A	3.778292178	A
1554493_s_at	7.627286495	P	7.520553828	P	7.622661762	P	7.850743719	P	7.755711349	P	7.576748712	P	7.515034616	P	5.729313851	A	6.945712802	P	7.20030052	P
1554494_at	4.539049005	A	4.634827426	A	4.861152131	A	4.677905583	A	4.859170859	A	4.807000606	A	4.779064464	A	4.002116194	A	5.035296577	A	4.372334924	A
1554495_s_at	5.083690628	A	4.761683193	A	5.011346758	A	5.015334423	A	4.829861442	A	5.287798253	A	5.327339126	A	4.860905787	A	4.966134461	A	4.908084092	A
1554496_at	5.392341413	A	5.65810615	A	5.412168458	A	5.675325011	A	6.918572227	P	5.449643949	A	5.253493198	A	5.433151997	A	5.546578553	A	5.291899931	A
1554499_s_at	5.698943555	A	5.848201895	A	5.823217477	A	5.862663969	A	5.668310967	A	6.020366308	A	5.886655754	A	6.241954787	A	6.227447628	A	5.829727132	A
1554500_a_at	3.804734892	A	3.844695582	A	4.375573739	A	3.845103546	A	4.087300311	A	4.348377366	P	3.82030516	A	4.399686226	P	3.914730127	A	4.066764264	A
1554501_at	5.469105146	P	5.241857695	P	4.994753947	P	5.561355388	P	5.405205993	P	5.334376984	A	5.567327687	P	5.660236155	P	5.395600341	P	6.545116413	P
1554503_a_at	4.121369311	A	4.458955399	A	4.568175233	A	4.543227098	A	4.660200014	A	5.005282219	A	4.845176336	A	4.62967053	A	4.789378799	A	4.704468955	A
1554504_at	3.249111986	A	3.175334026	A	3.129413832	A	3.151323928	A	3.173903054	A	3.100690268	A	3.260537276	A	3.396744036	P	3.265166875	A	3.190154595	A
1554506_x_at	3.265794274	A	3.29448919	A	3.392889833	A	3.296902242	A	3.19015913	A	3.303901343	A	3.505809733	A	3.432906798	A	3.57140316	A	3.160861929	A
1554507_at	3.201653138	A	3.211465261	A	3.255787437	A	3.173045313	A	3.116105284	A	3.165912007	A	3.263292779	A	3.181217098	A	3.137346992	A	3.383737216	A
1554508_at	3.552718008	A	3.997216094	A	4.043269082	A	3.687832659	A	3.855790872	A	4.249825961	A	4.135430741	A	4.121856055	A	4.003906915	A	3.687832659	A
1554509_a_at	8.650115024	P	9.140413031	P	8.919978541	P	7.546733129	P	7.959676651	P	7.645121269	P	8.985071407	P	6.670981003	A	7.442520978	A	7.281365917	P
1554510_s_at	11.34892258	P	11.63529353	P	11.11107948	P	11.14828224	P	11.49527411	P	10.71535186	P	11.71589298	P	10.67388909	P	11.57542538	P	10.16042929	P
1554511_at	6.050291177	A	6.014643793	A	5.967941057	A	6.215956349	A	5.917097671	A	6.104943548	A	6.341140009	A	6.632817511	A	6.305960748	A	6.140857763	A
1554512_a_at	5.017174333	A	4.612049199	A	5.052723885	P	5.351118584	P	6.254539098	P	4.864434072	M	5.088478725	A	5.134069509	A	5.48725023	A	4.621098449	A
1554513_s_at	6.102221942	P	4.958863933	P	5.490153074	P	6.027254419	P	7.651821914	P	5.572485265	P	5.563138087	P	4.826333119	A	6.189957192	P	6.074154415	P
1554514_at	4.14917171	A	4.220825068	A	4.067718678	A	4.117005962	A	4.29520069	A	4.014319677	A	4.240066178	A	4.632611917	A	4.449427672	A	4.280066024	A
1554516_at	7.040817526	P	7.234812697	P	7.218186823	A	7.561369273	A	7.26092257	P	6.983443411	A	7.601039237	A	8.045176016	A	7.588337928	A	7.135711868	A
1554517_x_at	7.25775677	A	7.532920932	A	7.514928041	A	7.477355882	A	7.375251071	A	7.375732516	A	7.464038852	A	8.082617056	A	7.713932366	A	7.542663761	P
1554518_at	6.340762169	P	6.597914362	P	6.658259914	P	7.005578071	P	6.916420266	P	7.040882772	P	6.983461015	P	6.963953009	P	6.430644335	P	6.183847241	P
1554519_at	4.681172683	A	4.822914427	A	4.749925647	A	4.548922677	A	4.999759	A	4.791652525	P	4.794024466	A	4.783057189	A	4.970910464	A	4.776591722	A
1554520_at	6.256627607	M	6.364713916	A	5.960682522	P	6.612524006	P	6.113626223	A	7.811127958	P	5.526400576	A	5.169174584	A	6.037219244	M	6.16649841	A
1554522_at	4.034759657	P	3.83047645	A	3.689582446	A	3.789432835	P	3.60142056	P	3.75941716	A	4.059003681	A	3.638473907	P	4.112647428	P	4.595415505	P
1554523_a_at	6.234464184	A	6.121155742	A	6.139272637	A	6.38126365	A	6.164974706	A	5.998186714	A	6.325405887	A	6.985381015	A	7.148735282	A	7.029467537	A
1554524_a_at	3.612402987	A	3.635519793	A	3.445963514	A	3.709923498	A	3.718301508	A	3.758290209	A	3.782499912	A	3.727335829	A	3.644758932	A	3.767142573	A
1554526_at	3.346353531	A	3.704602975	A	3.432164992	A	3.366974028	A	3.353473123	A	3.535688675	A	3.552478814	A	3.455245814	A	3.453530269	A	3.305135978	A
1554528_at	4.022807306	A	4.196437894	A	3.87029918	A	3.96143606	A	3.753034798	A	3.862521371	A	4.330566164	A	4.066462228	A	4.252802948	A	3.867090126	A
1554530_at	4.015883718	A	4.086424179	A	4.07391704	A	4.024962501	A	4.048001271	A	4.019721648	A	3.985104074	A	4.184020741	A	4.28717029	A	3.821673303	A
1554531_at	6.233901769	A	6.48917272	A	6.271960423	A	6.298500797	A	6.245701049	A	6.131715886	A	6.514056237	A	6.620366176	A	6.937270854	A	6.14555309	A
1554533_at	4.115320017	P	4.343544836	A	4.174340094	A	4.109952207	A	4.195344773	A	4.144592381	A	4.483651104	A	3.784518968	A	4.461908779	A	3.77749422	A
1554534_at	5.34690245	A	5.006308215	A	5.479133925	M	5.63734155	P	5.023669869	A	8.844235328	P	5.327436129	A	5.993518094	A	5.849981535	A	5.818287042	P
1554536_at	3.808040993	A	3.722151031	A	3.788621302	A	4.021227624	A	3.299518788	A	7.236867056	P	3.552478814	A	3.423453003	A	3.480864344	A	4.319422878	A
1554537_at	5.004522335	A	5.592668434	A	5.283001101	P	5.301411271	P	5.272259231	A	5.969599477	P	5.393381485	P	6.04218728	A	5.933684053	P	6.054571521	P
1554538_at	6.436513415	P	6.544785231	P	6.131572074	A	6.421318866	P	6.506979214	P	6.767815388	P	6.570701709	P	5.591793976	P	6.403245761	P	6.856366429	P
1554539_a_at	5.621795284	A	6.389595319	P	5.586444684	A	5.88176616	A	6.121596034	P	6.730103551	P	6.380624183	A	6.287333929	A	8.140773988	P	8.345939739	P
1554540_at	3.321528154	A	3.338852494	A	3.415010702	A	3.28837182	A	3.501561343	A	3.407827253	A	3.366351204	A	3.439376497	A	3.493263593	A	3.452272293	A
1554541_a_at	5.981816157	A	5.91080336	A	6.512399337	A	5.329238818	A	5.934714178	A	6.113267997	A	5.855647175	A	5.183931908	A	5.371596385	A	5.741493302	A
1554542_at	6.310508782	A	6.603321966	A	6.461030265	A	6.830184318	A	6.652638685	M	6.460559558	A	6.596271142	A	7.619108201	P	6.743453865	A	6.456874312	A
1554543_at	5.823417936	P	5.341003776	P	4.715558913	A	4.815317662	P	4.906854011	P	5.254833144	P	4.919006894	A	5.817737535	P	5.198296331	P	6.339443579	P
1554544_a_at	8.123092482	P	5.531039111	A	9.289388278	P	5.856212591	A	8.795669696	P	6.485200983	A	6.547622554	A	6.620366176	A	6.814421616	A	7.71210096	P
1554545_at	4.093178698	P	4.512659824	A	4.487479487	A	4.279855747	A	4.481119567	A	4.299438307	P	4.475038294	A	6.077582832	M	5.835081367	P	4.366880066	P
1554547_at	4.782941311	P	3.955056498	A	3.659825723	A	3.581968059	A	4.329284199	A	3.761052785	A	3.967101263	M	5.091181407	P	3.746285968	M	3.697869158	A
1554549_a_at	4.460428862	A	4.684212791	P	5.150943974	P	5.548447721	P	4.724866619	P	4.970337461	P	5.095665417	P	4.536656534	A	5.926987253	P	5.816280905	P
1554550_at	3.277962318	A	3.46930002	A	3.245286479	A	3.537413617	A	3.391162885	A	3.559877013	A	3.364069662	A	3.372288537	A	3.436745297	A	3.381340522	A
1554553_s_at	8.21119767	P	7.23646842	A	8.054205158	P	8.272546642	P	8.595919371	P	7.850883519	P	8.356574969	P	8.915429405	P	8.532559009	P	9.363107189	P
1554554_at	5.772702868	A	6.120227337	A	6.011859259	A	6.038865152	A	5.975302163	A	5.948430448	A	6.274246576	A	6.699946887	A	6.505884622	A	6.098029666	A
1554555_a_at	7.61276908	P	8.165605921	P	8.02873758	P	7.535499254	P	9.05511724	P	8.650609068	P	8.279091966	P	8.042420783	P	7.586740659	P	8.454774526	P
1554556_a_at	7.170853917	P	9.027067002	P	7.33918497	P	7.226744316	P	7.742793371	P	7.995098528	P	6.990987003	A	8.239553049	A	7.840079766	A	7.968594296	P
1554557_at	5.67761658	P	7.677887621	P	6.023344525	P	5.200429605	P	6.762145643	P	6.327726178	P	4.43282661	A	5.893637507	P	6.045035449	P	7.218042397	P
1554558_at	5.153558385	P	4.268148538	P	3.639257163	P	4.246326871	P	3.785645733	M	5.160313257	P	3.89690133	A	3.514269128	P	4.500304258	P	3.889685072	P
1554559_at	5.717050215	A	6.269636939	A	6.091117822	A	6.316581772	A	6.401787761	A	6.22538013	A	6.570514893	A	6.658501928	A	6.951238238	A	6.191983225	A
1554560_at	3.819975047	A	3.852127888	A	3.611866016	A	3.544301633	A	3.450392883	A	3.525794487	A	3.790796688	A	4.279855747	A	3.913201094	A	3.78079494	A
1554564_a_at	5.521393343	A	5.430982566	A	5.240790333	A	5.327450121	A	5.791888624	A	5.210738127	A	5.453362758	A	4.839840444	A	4.93958382	A	5.397312384	P
1554565_x_at	6.521771132	A	6.615272443	A	6.24972456	A	6.617181801	A	7.104330796	A	6.23978076	A	6.541761336	A	6.8691318	A	6.947455388	A	7.339764238	A
1554566_at	6.032912972	A	6.333944086	A	6.01487954	A	6.140919576	A	5.881775363	A	6.01543896	A	6.393083091	A	6.73955334	A	6.538130958	A	5.958275259	A
1554568_at	3.92644245	A	4.503889742	A	4.266024508	A	4.356851003	A	4.135525654	A	4.355002046	A	4.368800131	A	5.586666979	P	4.635200474	M	4.634512256	A
1554569_a_at	4.4858679	A	4.564314085	A	4.819676028	A	4.62613558	A	4.624996502	A	4.610587093	A	4.348905318	A	4.998960296	A	4.850990505	A	4.339587642	A
1554571_at	3.95885417	A	4.188563541	A	3.73133296	A	4.006829725	A	3.89063158	A	3.942168556	A	4.073606832	A	4.427113126	A	4.414665947	A	4.059510015	A
1554572_a_at	9.801920568	P	10.61856071	P	10.43867762	P	9.863925962	P	10.4751936	P	10.24987795	P	9.519850979	P	9.439153992	P	9.819210448	P	9.541645758	P
1554574_a_at	9.397518422	P	8.604142088	P	9.715791807	P	10.23152174	P	9.205905312	P	9.087005326	P	9.062518371	P	9.893128277	P	8.115993846	M	8.949415899	P
1554575_a_at	7.790790717	P	7.738083835	P	7.675385693	P	7.410346625	P	8.351856103	P	7.864113473	P	9.264455909	P	7.472744637	A	6.436866906	A	7.988080125	P
1554576_a_at	6.45869688	A	7.467626152	P	6.64576565	A	7.28020734	P	6.72357507	A	7.181834837	A	6.709035319	A	7.190797472	A	7.190974432	A	8.478529373	P
1554577_a_at	11.44901401	P	11.56273885	P	10.219586	P	11.56092662	P	12.15535276	P	11.2618856	P	10.86142744	P	10.34073854	P	10.78414392	P	9.578711084	P
1554578_at	6.981621018	P	6.730011767	A	6.852540531	A	6.744562681	A	6.910206955	A	6.866108937	A	6.927199726	A	6.950060256	A	6.828362039	A	6.495573126	A
1554579_a_at	4.62680086	A	4.943116143	A	4.768078408	A	5.112244502	A	5.048798969	A	4.801741642	A	5.282992138	A	4.9621846	A	4.875015768	A	4.68956505	A
1554580_a_at	7.040670851	A	6.652339833	A	6.269855684	A	6.960814173	A	6.449548819	A	6.755829018	A	6.729061438	A	7.309287824	A	6.695341642	A	7.164292738	A
1554582_a_at	4.362123905	A	5.602247421	P	4.579926821	A	4.672908831	A	4.814928385	A	4.625490957	A	4.962619221	A	5.53595955	M	4.749703733	A	4.73177197	A
1554583_a_at	5.42681244	A	5.398037309	A	5.21977001	A	5.234526457	A	5.32398411	A	5.249300619	A	5.486643746	A	6.569728047	A	6.67653507	A	5.574720701	A
1554584_at	4.799933707	A	4.865441073	A	4.706966104	A	4.727768745	A	4.705012418	A	4.578857546	A	4.781484976	A	4.727132975	A	4.949170211	A	4.665364557	A
1554586_a_at	5.594378369	A	6.852896731	A	6.211455376	A	5.997471927	A	5.721035762	A	6.029211107	A	6.114253663	A	6.38793145	A	6.356964241	A	6.889265447	M
1554588_a_at	5.883163061	P	7.236762043	P	5.607864515	P	5.340400569	P	5.201064488	P	6.092775244	P	4.647438872	P	6.13585333	P	5.241929206	P	5.675515962	P
1554589_at	6.286198614	A	6.453428918	A	6.350492825	A	6.328451184	A	6.253746617	A	6.461803281	A	7.007613329	A	6.341612314	A	6.533962778	A	6.71856423	A
1554591_at	5.130272107	A	5.00457678	A	5.022449801	A	5.228762441	A	5.164556325	A	5.045336678	A	5.138036632	A	6.847782424	P	6.51004791	M	5.725346645	A
1554592_a_at	3.423797998	A	4.728327414	P	3.672312803	A	3.645447825	A	3.651547445	A	6.830815283	P	3.84464248	M	3.714247339	A	3.765538112	A	3.677474479	A
1554593_s_at	3.730414363	A	6.400937752	P	3.561332309	A	3.745911568	A	3.344059966	A	8.258743471	P	3.29468468	A	3.921205956	A	3.725911509	A	3.5272857	A
1554594_at	4.98169627	A	4.791100454	A	6.526847716	P	4.378284858	A	5.352090427	P	5.425424861	P	4.68648001	A	4.439667143	A	4.944557125	M	6.872059604	P
1554595_at	9.127711465	P	7.8775584	P	8.382061703	P	7.799800219	P	8.127793925	P	8.116849904	P	8.459853548	P	7.814007815	P	7.986876607	P	8.155901368	P
1554597_at	9.667825935	P	7.988338664	P	7.658087349	P	7.947843201	P	8.966406217	P	7.163102713	P	9.665484844	P	8.38354719	P	7.170211328	P	8.206368863	P
1554599_x_at	10.083791	P	8.393834572	P	8.19365458	P	8.415891275	P	9.325031522	P	7.900701224	P	9.986942765	P	8.959879878	P	7.630731611	P	8.618012007	P
1554600_s_at	9.048334477	P	8.742280385	P	9.399469838	P	10.07654911	P	10.09241239	P	10.29878447	P	9.266355799	P	10.06761004	P	8.966762351	P	10.77852413	P
1554601_at	3.852870617	A	4.135994614	A	3.968172457	A	3.985984589	A	4.194590999	A	4.240338419	M	4.166452346	A	4.519233974	A	4.144286539	A	4.203073703	A
1554602_at	7.032379899	P	7.012509011	P	6.561315374	P	7.060054109	P	7.019057729	M	5.741826296	A	7.272240284	P	6.82762138	A	7.513641444	M	7.231095875	P
1554604_at	3.726963782	A	4.029533638	A	3.953957349	A	4.036450816	A	3.942584605	A	4.052563546	A	3.985745927	A	4.104978949	A	4.400527812	A	4.309143233	M
1554606_at	7.800386919	P	7.027437017	P	6.744941692	P	6.528631829	P	5.783337974	P	5.516369189	P	6.278904895	P	4.060919305	A	5.939844748	P	5.776587912	P
1554607_at	3.960641216	M	4.152489336	A	4.411193987	A	4.183899929	A	4.632700878	A	4.642114543	P	3.970666318	A	4.896901271	A	4.604047856	A	4.105055585	A
1554608_at	9.745070094	P	5.781740833	A	6.590171632	P	5.942231486	P	6.487980643	P	6.830352616	P	6.481345296	P	6.579228623	P	6.742568513	P	5.985730593	P
1554609_at	6.872244379	P	7.505928543	P	6.101813616	P	5.967423241	P	6.55679691	P	7.283640339	P	6.072883831	P	5.522378077	P	5.293924721	P	5.879259412	P
1554610_at	5.018319011	A	5.343111187	A	5.297888893	A	5.229584646	A	5.206281657	A	5.192539539	A	5.53040424	A	5.230270421	A	5.223329106	A	4.676436131	A
1554612_at	4.067139798	P	4.114979306	A	4.423386741	A	3.865449474	A	4.179938082	A	4.477175121	A	4.122484485	A	3.866842833	A	4.266187833	A	4.1677726	A
1554613_a_at	6.97086234	A	7.23399486	A	7.274039462	A	7.238778681	A	7.26830871	A	7.222448712	A	7.489446987	A	7.253035575	A	7.202852448	A	7.086821796	A
1554614_a_at	5.730524217	P	5.447763705	P	4.735096905	M	5.420795992	P	6.785974089	P	6.98810243	P	5.125217126	P	5.735778051	P	6.544025453	P	5.493839118	P
1554615_at	5.174368211	A	5.435562978	A	5.216741717	A	5.304578873	A	5.201740551	A	5.201775545	A	5.613442111	A	5.223788666	A	5.09914546	A	4.608492911	A
1554616_at	6.239316675	A	6.693891652	A	6.532340074	A	6.482647506	A	6.565402182	A	6.335752709	A	6.848396194	A	8.605192619	M	8.317523273	M	6.83698757	P
1554618_at	4.594195537	A	5.059426611	A	4.750536467	A	4.873435264	A	5.006971848	A	4.976630788	A	5.160925356	A	6.511558189	A	5.591629457	A	5.617296399	A
1554619_at	3.164050693	A	3.516817892	P	3.432701467	P	3.586432385	P	3.675965567	P	3.371144431	A	3.700965791	P	3.140268762	A	3.350460729	P	3.694634662	A
1554621_at	5.718894834	P	5.732712327	P	5.623456804	P	5.367066164	P	5.513433222	P	5.355214897	P	5.39485932	A	5.03591365	A	6.170071796	P	5.293636924	P
1554623_x_at	5.266536738	P	4.855608034	A	4.916463589	A	5.100041058	A	5.120804735	A	4.871714771	A	4.920289321	A	4.88995799	A	5.675832392	P	4.727770453	A
1554624_a_at	3.768391206	A	3.722172835	A	4.09124976	A	4.220008386	A	3.756406265	A	5.471327882	P	3.944899289	A	4.746704257	A	4.104536	A	4.130723571	A
1554625_at	5.9176343	A	6.477633141	A	6.193911028	A	6.169996023	A	6.278353111	A	5.877059252	A	6.379052623	A	6.988496851	A	6.812942977	A	6.411896997	A
1554627_a_at	10.07365422	P	9.336280368	P	10.67973269	P	10.33172891	P	9.647691356	P	9.678726653	P	8.781487868	P	8.632987008	P	10.0589531	P	10.09683813	P
1554628_at	8.00851242	P	8.183084928	P	7.67610261	P	7.960781562	P	8.52639432	P	8.174333327	P	9.495470743	P	7.112069076	P	7.42396122	P	7.867966532	P
1554629_at	3.543592551	A	3.845489317	A	3.718910201	A	3.65410897	A	3.423283928	A	3.735923805	A	3.669886169	A	3.645192352	A	4.141356278	A	3.062835863	A
1554631_at	5.559415189	P	5.60872469	M	5.331150129	A	5.440834144	A	5.47303986	P	5.362739008	P	5.402672883	P	5.878846993	P	5.458464262	P	5.808667348	P
1554633_a_at	3.649957177	A	3.900514582	A	3.666077507	A	3.826367119	A	5.214822339	P	3.939473717	A	3.7596651	A	4.053164379	A	3.808694853	A	3.941068032	A
1554634_at	3.478480126	P	3.399076279	A	3.313644992	A	3.403932407	A	3.364652719	A	3.371144431	A	3.504828207	A	3.935312772	A	3.598882522	A	3.767760957	A
1554635_a_at	6.414333513	A	6.930182141	A	6.651578158	A	6.835037111	A	6.40432627	A	6.767952599	A	6.86211693	A	6.563199541	A	6.232892142	A	6.46463594	A
1554636_at	4.098348327	P	4.659384848	P	3.380439425	A	3.286767482	A	3.465266462	A	3.721531516	A	3.332362993	A	3.266216113	A	3.151243438	A	3.476015083	A
1554637_a_at	8.375933536	P	7.274480488	P	6.954728156	P	6.272941078	M	7.902930268	P	6.630058798	P	6.258444606	P	6.669519989	A	6.193718937	A	6.321845439	M
1554638_at	6.00995734	P	5.546168264	P	5.808793373	P	5.796411041	P	4.968519562	P	4.889130313	A	5.731099916	P	5.081655931	P	4.808951807	A	6.27139101	P
1554640_at	5.849004763	P	6.841085283	P	5.104313016	A	7.441131311	P	5.253165407	P	5.10057532	P	4.375574688	A	5.111908648	A	4.836707694	A	5.924697948	P
1554641_a_at	6.368839402	A	6.49473883	A	6.567111432	A	6.766263612	A	6.677180226	A	6.107625497	A	6.744742797	A	6.250410657	A	6.302783691	A	6.483085908	A
1554642_at	4.506398408	A	4.902054149	A	4.845510017	A	4.876571768	A	4.778964011	A	4.805901751	A	5.146911108	A	6.091374915	M	5.857910996	P	5.241089532	A
1554643_at	4.241799942	A	4.149661746	A	4.267164603	A	4.172027333	A	4.616914873	A	4.328943317	A	4.684963644	A	4.267513007	A	4.137341793	A	3.946122119	A
1554646_at	5.420358069	P	5.623564076	A	5.145062778	A	6.194898623	P	6.290862306	P	5.734848436	P	5.78069938	A	6.32920289	A	6.506901573	A	6.77957464	A
1554648_a_at	5.910801493	P	5.872967002	A	5.328613536	A	5.590313767	A	5.603233796	A	5.945642888	A	5.529539016	A	5.445432186	A	5.389994756	A	5.812980495	A
1554649_at	4.399207106	A	4.588185016	A	4.840943836	M	5.049780437	M	4.738051941	A	4.716618002	A	4.900834074	A	5.264125802	A	5.091751509	A	4.892955866	A
1554650_a_at	5.983631491	A	6.35211597	A	6.145264219	A	6.296538765	A	6.050712488	A	6.276756047	A	6.557221319	A	6.291467049	A	6.591654784	A	6.265380565	A
1554652_s_at	5.113144334	A	5.823495833	A	5.491771183	A	5.765786294	A	5.662687633	A	5.619696722	A	6.076730028	A	5.705651255	A	6.0562844	A	5.393381485	A
1554655_a_at	5.549807574	A	5.934015505	A	6.231098837	A	5.676743589	A	7.119050904	P	5.818560831	A	5.90729979	A	4.87638582	A	5.055403053	A	4.990046157	A
1554657_a_at	6.000390329	M	6.359154204	A	6.311953565	A	6.323777168	A	6.151933625	A	5.945124066	A	6.321233742	A	6.199511792	A	6.289105454	A	6.029424942	A
1554659_at	5.41217632	A	5.30420321	A	5.432634701	A	5.469928955	A	5.260130913	A	5.430138831	A	5.546373412	A	5.821572893	A	5.632795166	M	5.859499116	A
1554660_a_at	7.282965925	P	7.15269737	P	6.79458528	P	7.173065381	P	6.221807934	M	5.909528633	A	6.385334521	M	6.148707054	A	5.728124673	A	5.19057676	A
1554661_s_at	8.255603153	P	8.110888298	P	7.702812116	P	8.038562855	P	7.073286739	P	6.491848069	P	7.465481763	P	7.961906437	P	7.478439122	P	6.371342992	P
1554662_at	4.822673186	A	5.05390277	A	5.030978258	A	5.070397227	A	5.114127311	A	5.164812195	A	5.118694903	A	6.346330074	A	5.992690777	A	5.13835705	A
1554663_a_at	3.738189228	A	6.898347347	P	3.80433382	A	4.050489318	A	3.846946519	A	3.965641002	A	4.157146419	A	4.253156063	A	4.042903445	A	3.546701279	A
1554664_at	4.581147862	A	4.610555565	A	4.54179697	A	4.789057307	A	4.31354966	A	4.83587128	A	4.844480385	A	4.684856767	P	4.738407788	A	4.807527906	A
1554665_at	4.809685443	P	3.87492033	A	3.841750169	A	3.743184303	A	4.085420244	A	4.383471528	P	3.819493368	A	4.219538969	P	3.86491657	P	4.073912791	P
1554666_at	5.498991843	A	4.894647743	A	5.16424087	A	5.364966174	A	5.161503558	A	4.9629508	A	5.29414225	A	5.603417582	A	5.540399091	A	5.382416213	A
1554667_s_at	8.417343955	P	7.984350289	P	8.996789289	P	9.282911741	P	9.100461927	P	9.133897028	P	8.915612252	P	7.810182734	P	8.167725195	P	9.101912191	P
1554668_a_at	5.090699608	A	5.123186923	A	5.468520834	A	5.564245101	A	5.464337258	A	5.304514521	A	5.520686592	A	5.440770414	A	5.570605413	A	5.315908973	A
1554670_at	5.631662731	P	5.006308215	P	6.534546788	P	5.486954282	M	6.453991352	P	5.290443365	P	6.121200676	P	5.229027526	P	4.435942759	P	5.897115579	P
1554671_a_at	6.751621422	A	6.881134956	A	6.434444851	A	6.761741398	A	6.278459339	A	6.54656689	A	6.579901256	A	7.624114978	M	6.368359084	A	6.453762481	A
1554672_at	4.67441567	P	5.017460224	A	4.916254188	A	5.25709635	P	5.034020716	M	4.982041368	A	5.254692177	P	5.487558437	P	5.464841244	P	5.325768914	P
1554675_a_at	3.951561552	A	4.449253614	A	4.394348729	A	4.08217577	A	4.208427396	A	4.110534483	A	4.258700665	A	4.271859264	A	4.533393834	A	4.070279019	A
1554676_at	3.70879473	A	3.626380801	A	3.465723847	A	3.627380828	A	3.483716036	A	3.690976195	A	3.888634501	A	3.61305117	A	3.36890023	A	3.495004768	A
1554677_s_at	7.419660382	P	7.099680841	P	6.87104374	P	6.040643721	A	6.865202043	A	6.715542933	A	6.239340963	A	6.486979081	A	7.165942417	A	6.481064907	A
1554678_s_at	10.07682875	P	10.42923839	P	10.37248183	P	10.78699506	P	11.31158186	P	10.45420145	P	10.65110412	P	9.861582471	P	9.678162689	P	9.803064076	P
1554679_a_at	11.44845932	P	11.9733038	P	11.5172469	P	10.9733779	P	11.72004538	P	11.91819497	P	12.05002601	P	12.58880576	P	12.11814834	P	10.52811892	P
1554680_s_at	4.973207691	M	4.825421348	A	4.733110963	A	4.948772885	A	5.232869361	P	4.901709142	A	4.870647119	A	5.329591544	A	4.879496527	A	5.148993639	A
1554681_a_at	5.943631324	A	6.302698841	A	6.32767711	A	6.343737991	A	6.599304835	A	6.14506259	A	6.944214057	A	5.890950989	A	5.741946653	A	6.300188705	A
1554683_a_at	5.637788459	A	6.063744791	A	6.014579042	A	6.225762459	A	5.98963086	A	6.193445493	A	6.375565429	A	6.274380697	A	5.978916804	A	5.984907564	A
1554685_a_at	6.012082315	A	5.849913566	A	6.167383113	A	6.41132911	A	6.662685771	A	6.374894524	A	6.462989962	A	6.506671591	A	6.355670485	A	6.3082049	A
1554686_at	3.86749035	A	3.568719854	A	3.654622558	A	3.786213077	P	4.017804346	P	3.967121065	A	3.514009439	A	3.645185302	A	3.8639543	M	3.904617319	P
1554689_a_at	5.063647279	A	7.599629031	P	5.735154159	A	5.767933797	A	5.871979106	A	5.587239722	A	6.426100838	A	5.773709214	A	5.771490051	A	5.15227177	A
1554690_a_at	6.294353989	P	6.348102088	P	5.786776248	P	5.683605106	P	5.096294985	A	5.395039309	A	5.537174714	A	5.205076851	A	5.802180968	A	7.675674635	P
1554691_a_at	8.356578122	P	8.090165212	P	9.493648047	P	8.443114577	P	8.201474703	P	8.353174471	P	8.448071224	P	8.528270587	P	7.361225153	P	7.70139726	P
1554692_at	4.131565566	P	4.403225312	P	4.214228867	P	4.337375401	P	4.326464065	A	4.047114311	A	4.262375829	A	4.366137546	A	4.330416745	A	4.090350837	P
1554694_at	4.312925809	A	4.428490687	A	4.467866185	A	4.729725918	A	4.470544948	A	4.414140053	A	4.478680771	A	4.208673632	A	4.431850245	A	4.420515731	A
1554696_s_at	9.3636114	P	9.094688168	P	11.34933383	P	10.74989455	P	10.60100867	P	10.22344558	P	8.348527146	P	10.40486003	P	10.18213625	P	10.55900965	P
1554697_at	4.384177674	A	4.828330431	A	4.915546878	A	4.869255029	A	5.195702043	A	5.866552284	A	4.624524048	A	4.257271259	A	4.860760855	A	4.551485941	A
1554699_at	4.980138603	A	4.091896079	A	4.278059378	A	4.302483999	A	4.502062547	A	4.160819267	A	4.015893741	A	5.748773088	A	5.143036253	A	4.344556842	A
1554700_at	3.530555646	A	3.569282487	A	3.546132165	A	3.563400934	A	3.516396282	A	3.672640383	A	3.70644289	A	3.334384251	A	3.440086405	A	3.391638133	A
1554701_a_at	6.415308547	P	7.313339801	P	6.429056244	M	6.977552076	P	6.791983887	P	6.710525391	P	7.161945865	P	7.661344062	M	7.454847755	M	7.50067918	P
1554702_at	4.519119786	A	4.571787037	A	4.686478301	A	4.375017142	A	4.415586471	A	4.555663504	A	4.542284134	A	4.600261794	A	4.253795711	P	4.834529617	A
1554703_at	8.415203965	P	6.4890889	A	6.626445757	P	6.581944852	P	6.008482421	A	6.262506667	P	6.133997386	A	5.952250787	P	5.393621578	A	8.220070448	P
1554704_at	5.528430994	P	4.886351049	A	5.245411507	A	6.98685693	P	5.54296881	P	5.055337275	M	4.867929475	A	5.196483543	A	5.222009221	A	5.716796413	P
1554705_at	5.650408149	A	6.002808077	A	5.983072122	A	5.840647434	A	6.068027528	A	5.937499593	A	6.477404562	A	5.751687964	A	5.797582151	A	5.742314127	A
1554706_at	3.362471908	A	3.353018923	A	3.559450866	A	3.353432413	A	3.458822649	A	3.461584466	A	3.448116868	A	3.261286983	A	3.455549778	A	3.35971009	A
1554707_at	4.484473732	P	4.673953954	A	4.569953848	A	4.676583088	M	4.589729221	A	4.691456352	A	5.238067242	M	4.287457169	A	5.052326128	P	4.003513979	A
1554708_s_at	4.857188641	A	5.360332274	A	5.280654633	A	5.295185655	A	5.058700045	A	5.348903336	A	5.577657455	A	5.77550548	A	5.713126924	A	5.302562158	A
1554710_at	4.164158445	A	4.203192689	A	4.325980009	A	4.244412913	A	4.32092057	A	4.085859649	A	4.53264526	A	4.621683824	A	4.284840189	A	3.95153958	A
1554711_at	4.831291368	A	5.172318816	P	4.870877677	A	4.845813138	A	4.982503976	A	5.097228401	P	5.011144803	A	4.627085421	A	4.829127254	A	4.592575055	A
1554712_a_at	5.147945444	A	5.470431113	A	5.56225594	A	5.852753395	P	6.781746987	P	6.041903562	P	6.134322072	M	5.650427679	A	5.484398578	A	6.128163149	P
1554714_at	4.773256172	A	4.989082708	A	5.066223519	A	4.933925076	A	4.866303574	A	5.000633658	A	5.442186812	A	5.21812308	A	5.318332041	A	5.139337923	A
1554715_at	4.05822025	A	4.190021442	A	4.176571676	A	3.946184159	A	4.023160962	A	4.033061033	A	4.451197183	A	4.299701247	A	4.137155741	A	4.075970573	A
1554716_s_at	4.406228772	A	4.643723877	A	4.299118073	A	4.174526732	A	4.428864847	A	4.417801254	A	4.7756022	A	5.017721621	A	5.021575411	A	4.499814724	A
1554717_a_at	3.62171648	A	4.515976064	P	3.920794296	A	4.098508459	P	4.271468232	M	3.915732089	A	7.881461926	P	3.995321903	A	3.946449493	A	4.319422878	P
1554719_at	5.700001759	A	5.658013348	P	5.517492661	A	6.23676399	P	5.598798629	A	5.795274576	P	6.216193158	P	5.58697938	A	6.129235824	P	6.609815839	P
1554721_a_at	8.988227629	P	8.982990286	P	9.738049353	P	9.311511023	P	9.239371547	P	9.464654762	P	8.806192541	P	8.934943809	P	8.946555215	P	7.606463061	P
1554722_at	3.579631858	A	3.826579661	A	3.819068321	A	3.946122119	A	3.946315814	A	3.7590251	A	3.93289413	A	4.203391228	A	4.282668328	A	4.255375658	A
1554723_x_at	3.312338017	A	3.53434456	A	3.561809658	A	3.411702748	A	3.691657112	A	3.497207286	A	3.650873899	M	3.546845692	A	3.733016423	A	3.385269231	A
1554724_at	3.797117362	A	3.547322007	A	3.486545206	A	3.531871793	A	3.952299469	A	4.720871241	P	3.728534636	A	3.964522179	P	3.588559771	A	4.610135689	P
1554725_at	4.363836292	A	4.046623881	A	3.952818369	A	3.867222011	A	4.606361429	A	4.438915492	A	4.042271671	A	4.118385702	A	4.333047853	A	4.346331089	A
1554726_at	6.452015336	P	4.271375951	P	4.687271201	P	5.663101537	P	3.171579546	A	4.693256837	P	3.578768461	A	3.880271532	A	3.647779747	A	4.904769045	P
1554728_at	4.034387935	A	3.824670406	A	3.965862784	A	4.300636049	A	3.988394595	A	3.972044072	A	3.753189638	A	4.161738551	A	4.772187752	A	4.211353307	A
1554730_at	4.98810661	P	4.475432228	A	4.80732541	A	5.216178616	P	4.590979286	A	4.750262899	A	4.529668881	A	5.299759806	A	5.299211796	A	5.304390447	M
1554732_at	4.885102659	A	5.223119458	A	5.313326085	A	4.961467649	A	5.131001874	A	5.277692458	A	5.121654858	A	6.082826617	A	5.758029565	A	4.594029638	A
1554733_at	3.238291185	A	3.670994768	A	3.222913173	A	3.387114922	A	3.303091197	A	3.465817965	A	3.398102346	A	3.497500041	A	3.468116339	A	3.388466331	A
1554735_a_at	7.245013041	A	6.880166908	A	6.955706964	A	6.750376495	A	7.082142045	A	7.039302862	A	7.204171121	A	6.872711038	A	6.612054679	A	7.478414839	A
1554736_at	4.644664991	P	4.268893472	M	4.205856319	A	4.434216198	A	4.944246649	P	4.719012784	P	4.362771043	A	4.260767338	A	4.805085643	A	4.725628838	P
1554737_at	4.305017817	A	4.24828487	A	4.255652337	A	4.494506179	A	4.324044639	A	4.272683633	A	4.372162652	A	4.262707335	M	4.732084313	A	4.394718669	A
1554739_at	4.382731657	P	5.129122259	P	4.459454357	P	4.085294987	M	3.981949782	A	4.038909555	A	4.108458384	A	3.601315544	A	3.653313366	A	4.14221125	A
1554740_a_at	7.557687712	P	8.518994897	P	7.875637924	P	8.037676359	P	7.963859205	P	7.46829708	P	7.409357495	P	7.528108938	P	6.552700217	P	6.826132983	P
1554741_s_at	4.597598433	P	5.520064992	P	5.829364369	P	4.945922446	P	4.270531954	P	5.313657605	P	5.121859591	P	3.865409314	P	4.631068584	P	4.59505211	P
1554742_at	5.388509656	P	3.813387528	A	3.407602931	A	4.774157474	P	3.903555663	A	4.393729766	P	3.7069794	A	3.67679497	A	4.243556162	P	5.484009172	P
1554743_x_at	6.449160047	P	4.808022249	A	4.725582378	A	5.993573988	P	5.106430289	P	5.523392735	P	4.660694339	A	4.985805385	A	5.61671089	P	6.857227268	P
1554744_at	3.427870819	A	3.438359745	A	3.766973708	P	3.397703799	A	3.485460443	A	3.565560357	P	3.332400798	A	3.623319577	A	3.879082685	A	3.577648931	A
1554745_at	4.742539764	A	4.797683797	A	4.709347371	A	4.795006453	A	4.987614332	A	4.458819109	A	5.104348665	A	4.727748711	A	5.226172593	A	4.525670051	A
1554747_a_at	9.954280454	P	8.928631254	P	10.59146539	P	11.20380126	P	10.09589177	P	9.058049159	P	9.863279706	P	9.518309102	P	9.866542912	P	8.610822449	P
1554748_at	6.413289367	A	6.155532795	A	6.368839402	A	6.359914556	A	6.250039845	A	6.498280767	A	6.368839402	A	6.085992526	A	6.357027436	A	6.1282844	A
1554749_s_at	6.640444634	A	6.825349631	A	6.783081228	A	6.866378124	A	6.739761906	A	6.531821405	A	6.874539731	A	7.032823682	A	6.593571021	A	6.284199593	A
1554751_at	3.503337212	A	3.503104821	A	3.516111181	A	3.86842676	A	3.573786681	A	3.913567369	A	3.74607128	A	3.83714534	A	3.781854521	A	4.151968827	A
1554752_a_at	5.667931965	A	5.941836648	A	5.861006566	A	6.201297631	A	5.995043318	A	6.193445493	A	6.187538027	A	7.114140807	A	6.749957021	A	7.101256446	P
1554755_a_at	5.169785345	A	4.727039982	P	4.730200254	A	5.123206988	A	4.757475914	A	4.667336303	A	5.033838942	P	4.827247665	M	4.93752701	A	4.84373913	A
1554757_a_at	7.539951949	P	6.702668805	P	6.522583477	P	6.562885648	P	6.57884091	P	7.680590635	P	7.09009135	P	5.445412395	P	7.186557454	P	5.121303467	M
1554758_a_at	4.615089177	A	5.372909851	A	5.04546501	A	5.354477442	A	5.253826574	A	5.137201856	A	5.337784612	A	5.212438092	A	5.122438896	A	5.21348194	A
1554759_at	5.930906576	A	6.55879689	A	6.404690873	A	6.419544073	A	6.235037977	A	6.305603886	A	6.656168548	A	6.569165908	A	6.632510568	A	6.158198525	A
1554761_a_at	6.475034801	P	6.846557973	P	6.601749248	P	6.798649336	P	7.588624464	P	7.107029442	P	7.619271652	P	7.301151619	P	8.165855707	P	7.770950684	P
1554762_a_at	8.691416791	P	8.777570449	P	9.091975157	P	7.9579093	P	7.955332362	M	8.448582794	P	8.494303914	M	7.496704848	A	7.426784204	A	7.76658509	P
1554763_at	4.677828327	A	4.616982796	A	4.962195898	A	4.631994644	A	4.628512445	A	4.437431315	A	5.167062595	A	5.068293853	A	4.822129688	A	4.637996329	A
1554764_a_at	3.309972004	A	3.32965987	A	3.430895274	A	3.546936659	A	3.233251444	A	3.282696651	A	3.438490906	A	3.244121398	A	3.371152465	A	3.493156755	A
1554765_a_at	4.623948775	A	4.781405132	A	4.815176664	A	4.695633906	A	4.802475288	A	4.724234996	A	4.92359685	A	4.868217725	A	4.671342539	A	4.908432935	A
1554766_s_at	3.760513823	A	3.795121786	A	4.231360875	A	4.252144541	P	3.803996647	A	3.744482978	A	4.158423359	A	4.464139017	A	3.991379912	A	4.116780247	P
1554767_s_at	8.89731534	P	7.780349606	P	8.757020201	P	8.053687044	P	8.48880052	P	7.368585673	P	8.014238598	P	7.042491419	P	7.031488522	P	6.983495124	P
1554768_a_at	10.46396458	P	9.291689358	P	10.05025967	P	11.35563369	P	10.8133799	P	11.00894614	P	10.13150186	P	9.269685614	P	10.11079529	P	9.7265281	P
1554769_at	5.592234344	P	4.762360415	P	4.619962991	P	4.839944808	P	3.604813904	A	4.286757495	P	4.945722768	P	4.908724286	P	4.571720006	P	6.454311426	P
1554770_x_at	5.159170491	P	4.669348285	P	4.253379891	P	4.803969114	P	3.705378326	A	4.850209352	P	4.952626556	P	5.297965775	P	4.400905524	P	6.357437515	P
1554771_at	6.979561533	P	4.376413493	A	5.360677302	A	5.878713184	M	5.137659144	A	4.737889214	A	5.335311025	A	5.072837308	A	4.849323774	A	5.566365703	A
1554772_at	4.32616821	A	4.442558521	P	4.154806253	A	4.143139703	A	4.189139613	M	4.092625311	A	4.597683201	A	4.53117934	A	4.421082378	A	4.31654783	P
1554773_at	5.197695893	A	5.353758743	A	5.668870158	A	5.720961726	A	5.445412395	A	5.871435497	A	5.619814998	A	5.507679761	A	5.395052425	A	5.920530841	A
1554774_at	6.418859555	A	6.775900401	A	7.011555158	M	6.185043194	A	7.597023371	P	7.510486011	P	7.206908673	P	7.024836878	A	6.356552484	A	6.871133213	A
1554776_at	3.818271204	A	3.607142936	A	3.96781518	A	3.732346888	A	3.836352127	A	5.762773601	P	4.008603925	A	3.68963616	A	3.876285629	A	3.978019682	A
1554777_at	3.936961625	A	4.256518947	A	4.040176568	A	4.206176711	A	4.068806811	A	7.62630234	P	4.186173401	M	4.200789123	A	4.327581148	A	3.93474313	A
1554778_at	3.286401854	A	3.5207697	P	3.455933517	A	3.319016608	A	3.149889563	A	3.413965547	A	3.392607399	A	3.329403352	A	3.274949833	A	3.376058473	P
1554779_s_at	4.962096966	P	4.437129289	A	4.825197206	A	4.48534913	A	4.408494734	A	4.853629224	A	4.607353338	A	5.532139992	A	4.750597382	A	4.769647931	A
1554780_a_at	9.503301368	P	6.773941925	A	7.004282158	M	9.284400661	P	7.302310888	P	8.370248209	P	6.851448034	P	7.348007375	P	7.880954952	P	6.992950282	P
1554781_at	3.566146519	A	3.814466657	P	3.749956042	A	3.560081923	A	3.623917836	A	3.785344498	P	3.691827272	A	4.803575097	P	4.184429046	P	3.844995856	A
1554782_at	5.324508273	A	5.253820986	A	5.595825941	A	5.783215835	A	5.730696446	A	5.615197952	A	5.756879521	A	6.167419584	A	5.730900775	A	5.8738811	A
1554783_s_at	5.262123114	A	5.574778653	A	5.762117141	A	5.619920657	A	5.98629515	P	5.450922305	A	5.756879521	A	4.198287648	A	4.198287648	A	5.768488279	P
1554784_at	3.954611733	P	4.190349077	A	4.046184474	M	3.866227959	M	4.207058482	A	3.893232772	A	4.522926373	A	4.103866137	A	3.729458647	A	3.437753599	M
1554785_at	5.847007476	P	4.024183913	A	4.202754999	A	4.097570232	A	3.689836273	A	5.450944967	P	3.99336175	A	3.707050046	A	4.108277932	A	4.652541921	P
1554786_at	3.739622138	P	3.831340307	A	3.850258975	A	3.789780551	P	3.681739295	A	3.534521272	A	3.525290801	A	4.179839727	P	3.861892641	A	3.725637053	A
1554787_at	4.194749553	A	4.220140702	A	4.156466923	A	4.222251186	A	4.103427216	A	4.321991455	A	4.623328005	A	4.796359457	A	5.377820912	A	4.727545094	A
1554789_a_at	4.735816409	A	6.216993982	P	5.015241972	P	4.07870324	A	4.532461685	A	4.273092678	A	7.305831287	P	4.286219433	A	4.557477626	A	4.016534464	A
1554790_at	4.751518371	A	5.213497324	P	4.974480899	A	4.851425181	A	4.916463589	A	4.879524547	A	4.848262302	A	4.48578536	A	4.997710546	A	6.107653655	A
1554791_a_at	5.136932862	A	5.371991617	A	5.308235919	A	4.956396854	A	6.542550108	P	4.670490474	A	5.419338284	A	6.365496536	A	5.440115359	A	5.291933869	P
1554793_at	3.134411821	A	3.427019242	P	3.171982676	A	3.946122119	P	3.435210721	P	3.199438082	P	3.506448943	A	3.416132826	P	3.49813232	P	3.627963845	A
1554794_a_at	6.309158384	P	6.882261872	P	6.57558622	P	8.767984165	P	7.266760184	P	7.493349738	P	8.109957049	P	6.836105662	P	7.204526327	P	6.553281021	P
1554795_a_at	5.736493276	A	5.661192871	A	6.318378518	A	5.625413938	A	5.857618202	A	5.863077413	A	5.38449285	A	5.361606876	A	5.71863061	A	7.848867563	M
1554796_at	5.073956157	A	5.66684466	A	5.429963993	A	5.680707774	A	5.712944142	A	5.738074048	A	5.854048254	A	7.011583709	A	6.815646144	A	5.371664519	A
1554797_at	3.280323441	A	3.440329303	A	3.2266019	A	3.159622787	A	3.33108614	A	3.595697796	P	3.301316621	A	3.562307	A	3.338377808	A	3.448283903	A
1554798_at	5.17808675	A	5.386062755	A	5.768150718	A	6.096430944	A	5.372981411	A	5.444029073	A	5.522889504	A	6.112207531	A	5.938198543	A	5.552133093	A
1554800_at	5.551610008	P	5.458624258	A	5.360677302	A	5.706447286	P	5.612294989	M	5.558134723	A	5.754730739	A	6.320118246	P	6.027672134	P	5.402019614	A
1554801_at	4.060442601	P	3.893328825	P	4.117600571	A	3.995321903	A	4.045122423	A	3.779758866	A	3.899636549	A	5.116667481	A	4.641397445	A	3.82244519	A
1554803_s_at	5.567191089	A	5.694061136	A	5.570013859	A	5.651242574	A	5.569218938	A	5.857372577	A	5.808158332	A	6.066060281	A	6.040018897	A	5.741457345	A
1554804_a_at	7.24211747	A	7.757363632	P	7.438395619	A	7.642444799	A	7.519106676	A	7.513757836	A	7.930032657	P	8.197589186	A	8.188812289	A	7.58250765	A
1554805_at	5.539391304	A	5.691617487	P	5.957266063	P	5.825130711	P	5.598798629	A	5.705638643	A	6.228559879	A	5.695711728	A	5.787608808	A	5.747584082	P
1554806_a_at	9.258007047	P	9.411883329	P	8.599686332	P	8.341803829	P	8.300377832	P	9.382645743	P	9.050515517	P	7.504800051	P	7.299070887	P	8.328930272	P
1554807_a_at	8.846994943	P	10.08314209	P	8.592795647	P	8.588252192	P	8.535612674	P	8.171756248	P	8.246399341	P	7.744308985	P	8.533402312	P	7.796848664	P
1554808_at	4.813406893	A	4.107614266	A	4.228608005	A	4.328699727	A	4.584269393	A	4.353232631	A	4.672412286	A	4.748286196	A	4.45335796	A	4.575409483	A
1554809_at	6.852306074	P	7.19155556	P	6.977425142	A	7.271513536	A	7.157036143	A	7.008735739	P	7.524802462	P	7.321488606	A	7.186828207	P	6.235997428	A
1554810_at	4.722488556	A	4.302601388	A	4.320066232	A	4.404041233	A	4.508808769	A	4.727597744	A	4.351898786	A	4.386313057	A	5.448672568	A	4.643646984	A
1554812_at	4.480078472	A	4.342701264	A	4.322710023	A	4.424338288	P	4.255907912	A	4.105148606	A	4.770709102	P	4.720086609	A	4.554042315	A	4.176168593	A
1554813_at	4.126279395	A	3.985698804	A	4.12311228	A	4.018353871	A	3.709228032	A	3.959655676	A	4.431505027	P	4.256599709	A	4.084154131	A	4.488056719	A
1554814_at	6.247722434	A	6.795896996	A	6.766790592	A	6.931573212	A	6.833023594	A	6.513748378	A	7.062729567	A	6.988121102	A	6.919529089	A	7.090837053	A
1554816_at	3.635025244	A	3.562470811	A	3.587749313	A	3.517177692	A	3.751426904	A	3.681643922	M	3.641932115	A	3.845489317	A	3.716232844	A	3.666101153	A
1554818_s_at	4.96664358	P	4.953852175	A	5.077374862	A	4.436295999	A	4.686348204	A	4.595621364	A	4.741058735	A	5.066720549	A	5.830638998	A	4.525063579	A
1554819_a_at	6.370617772	A	6.63549886	A	6.598317837	A	6.729824876	A	6.586018364	A	6.622553073	A	6.81775142	A	6.508900895	A	6.395058697	A	6.360783778	A
1554820_at	3.356772414	A	3.311207182	A	3.277710036	A	3.406479721	A	3.317193548	A	3.520944599	A	3.315162768	A	3.618399292	A	3.736209708	A	3.518483057	A
1554821_a_at	4.825470567	A	5.414184817	M	5.233647694	A	6.334073779	P	4.828829941	A	5.35290172	A	5.13150424	A	7.60113494	P	5.289432625	A	7.469008989	P
1554822_at	5.415920873	A	4.266392258	A	4.357801614	A	5.989533455	A	4.62042152	A	4.905596209	A	4.414932056	A	4.542352628	A	5.246049253	A	5.18478537	A
1554824_at	6.663985521	P	3.956919567	A	3.66703018	A	4.788069248	P	4.563443697	P	3.883026504	A	3.805340095	A	4.464725158	P	4.173591825	A	3.852533273	A
1554825_at	3.804734892	A	3.805174678	A	4.229572929	A	4.240605531	A	4.202998675	A	4.062950175	A	4.24657783	A	4.641527356	A	4.590016075	A	5.700079123	P
1554826_at	5.082835153	A	5.231222773	A	5.060948032	A	5.568073664	A	5.299559604	A	4.935026614	A	5.526834895	A	6.150508229	A	6.334710294	A	5.476486105	A
1554827_a_at	6.572643477	A	6.762881306	A	6.604635862	A	6.732591858	A	6.584202422	A	6.87379783	A	6.969345476	A	7.066618418	A	6.819262014	A	6.970711272	A
1554828_at	4.222671543	A	4.220827121	A	4.312279087	A	4.43018541	A	4.42458274	A	4.273509576	A	4.270047298	A	4.812897186	A	4.290884163	A	3.98277012	A
1554830_a_at	5.927742624	P	4.914894498	A	5.84739167	P	5.467942057	P	6.530567848	P	5.67913018	P	6.049998746	P	4.81251565	A	5.043972479	P	6.854825649	P
1554831_x_at	4.065835999	P	3.493715101	A	3.885684981	A	3.681721213	A	3.663268269	A	3.708338991	A	3.466831004	A	3.914189663	P	4.080053218	A	3.688066543	A
1554833_at	4.210837784	A	3.92729362	A	4.017962736	A	3.928669795	A	4.22771252	A	4.347142883	A	4.176297332	A	5.242976016	A	5.080322385	A	4.995798035	A
1554834_a_at	5.271466531	A	5.676428689	A	5.846113248	A	5.612199505	A	6.063886418	A	6.574088033	M	6.052445669	A	6.387476037	A	6.302723711	A	5.612658631	A
1554835_a_at	6.797190664	P	6.149003515	A	7.003698358	P	5.652589893	A	7.826031712	P	7.06872508	P	5.62359751	A	6.542636994	P	5.411749836	A	6.251058846	A
1554836_at	5.03423546	A	5.329461749	A	4.749623036	A	5.063647279	A	4.580185703	A	4.890864766	A	4.962096966	A	5.144726409	A	4.944926709	A	5.241159562	A
1554837_a_at	5.567784174	A	5.835906266	A	5.583890056	A	6.224958131	A	5.705651255	A	5.897839966	P	5.890760918	A	6.192186997	A	6.371280297	A	6.078801125	P
1554839_at	5.806350447	P	5.397447538	P	5.922348233	P	5.757442105	P	6.151939413	P	5.792280463	P	5.534796314	P	5.898148744	P	5.677703488	P	5.988306881	P
1554840_at	4.98522906	P	4.983512522	P	4.784222844	A	5.073431768	A	5.04456041	A	4.784497999	A	4.962096966	A	6.149111282	P	5.972054041	P	5.715633606	P
1554841_at	4.60124576	P	4.797042487	P	4.917250742	P	5.676243779	P	4.934758676	P	4.496851744	A	5.056450031	P	4.855173191	P	4.693117385	P	6.877536411	P
1554842_at	5.255092272	A	5.543580853	A	5.308446822	A	5.674989105	A	5.840056861	A	5.767018243	A	5.624502965	A	5.697885036	A	6.809329505	A	5.200042871	A
1554844_at	4.110541763	A	3.629754494	A	3.762837786	A	4.140516975	M	3.731260419	A	3.604921326	A	3.781053091	A	3.52858284	A	3.725197877	A	3.914759472	P
1554846_at	4.033954172	M	4.107790315	P	3.975035042	A	4.056015056	A	4.159178984	A	4.032839891	A	4.365456435	A	4.090290299	A	4.203731814	A	3.99883701	A
1554847_at	6.136579249	A	6.023718935	A	5.987262681	A	5.887337283	A	6.650735131	A	6.381542561	A	6.225504805	A	5.892265585	A	5.830608933	A	5.920245343	A
1554849_at	4.850485284	A	5.314650082	A	4.89717368	A	5.28934652	A	5.201064488	A	5.431211724	A	5.335454754	A	5.302517246	A	5.559239997	A	5.288521814	A
1554850_at	4.903389651	A	5.392743342	A	5.434948435	A	5.627224933	A	5.293043687	A	5.567117558	A	5.683258579	A	5.581143201	A	5.915381643	A	5.246546863	A
1554852_a_at	4.68568562	A	4.910635324	A	5.16287906	P	4.921648007	A	5.250355883	P	5.137455151	A	5.246253646	A	5.578050594	M	5.588859941	A	4.955132824	A
1554853_at	3.945666181	A	3.957823622	A	3.880219279	A	3.832991184	A	3.893328825	A	4.08041438	A	4.525254277	A	4.192576648	A	4.189491437	A	3.99646362	A
1554855_at	3.903337037	A	4.014500019	A	3.874785041	A	3.647340361	A	3.862989644	A	3.933723507	A	4.028742515	A	4.347798433	A	4.237160383	A	3.690133262	A
1554857_at	5.999099912	A	6.109872659	A	5.928590382	A	5.98752064	A	5.835413427	A	5.627191862	A	5.809433142	A	6.217898282	A	6.346961648	A	5.710090399	A
1554860_at	5.292411378	P	5.396692809	P	5.253972965	A	5.262460718	M	5.285746082	A	5.335409712	A	5.642401141	P	5.54919221	P	5.398155926	P	5.897120064	A
1554862_at	3.572492976	A	3.606112715	A	3.546639843	A	3.433943488	A	3.541727874	A	3.592710727	A	3.732149294	A	3.943599995	A	3.685087301	A	3.612457938	A
1554863_s_at	5.961627414	A	6.085200624	A	5.731306237	A	6.288035775	A	6.571401016	P	5.943546867	A	6.313750002	A	8.072204933	P	5.79141077	A	5.417316361	A
1554864_a_at	5.377505051	A	5.272753961	A	5.353913413	A	5.777822979	A	5.662656131	A	5.315268395	A	5.810465771	A	5.340244338	A	5.961654733	A	5.41806978	A
1554865_at	3.348857439	A	3.435099712	A	3.474937565	A	3.554175266	A	3.514298434	A	3.746056959	A	3.689663268	A	3.616924667	A	3.382242095	A	3.390072891	A
1554866_at	3.440723496	P	3.509400421	A	3.62516272	A	3.592002588	M	3.466358911	A	3.439041545	A	3.591881926	A	3.789423744	P	3.546396428	A	3.397036761	A
1554867_a_at	7.267028491	P	6.432349491	A	7.603714752	P	8.281339661	P	6.266155579	A	6.274054323	A	5.587733382	A	5.358968755	A	5.424511109	A	6.011707779	A
1554868_s_at	10.69203926	P	9.98979239	P	10.77131225	P	10.50331468	P	11.30912798	P	10.93180016	P	10.35569207	P	10.15805829	P	10.32383992	P	9.812400492	P
1554869_at	6.169815394	P	6.128352275	A	6.190141768	P	6.205721807	P	6.203492071	P	6.078408789	P	6.451499714	P	6.384867525	A	6.663598167	M	6.479820288	P
1554871_at	3.663914794	A	3.615231878	A	3.755493109	A	3.591257418	A	3.644538917	A	3.684365874	A	3.800516954	A	3.524412907	A	3.679061424	A	3.665967714	A
1554872_a_at	5.812759347	A	8.007526792	P	5.122741142	A	5.510734278	A	5.269486354	A	5.293594088	A	5.338850303	A	5.528334611	A	6.680824458	A	5.191799641	A
1554873_at	5.695559362	P	5.807769703	P	6.615095979	P	5.69708532	P	7.260802665	P	6.179600956	P	6.38522612	P	5.264424604	P	5.295845079	M	4.865564224	A
1554874_at	3.399635133	A	3.570304458	A	3.57109799	A	3.6124264	A	3.42881338	A	3.554705654	A	3.552415145	A	3.995321903	A	3.742229914	A	3.492150908	A
1554875_at	3.698445564	A	3.892683319	A	3.808253741	A	3.885196061	A	4.616914873	P	4.334880422	P	3.683634743	A	3.627792691	A	3.770430061	A	4.30418655	A
1554876_a_at	4.395260383	A	4.541161058	A	4.459953282	A	4.663487166	A	4.558530177	A	4.533221314	A	4.491897847	A	4.556289304	A	4.646750263	A	4.844581421	A
1554878_a_at	8.844110301	P	9.168683275	P	8.564176507	P	9.38282835	P	10.01005099	P	10.35109859	P	8.261951649	P	6.34619858	P	7.310201957	P	9.247861551	P
1554880_at	6.368201683	A	6.551154264	A	6.573724877	A	6.67405306	A	6.527068969	A	6.599612619	A	7.054974515	A	6.905291001	A	6.589436701	A	6.191897047	A
1554882_at	4.170730895	A	4.128650073	A	4.019050907	A	5.305747805	P	4.2099477	A	4.878519638	P	4.478572302	A	3.734505929	A	4.045122423	A	4.98655409	P
1554883_a_at	7.222372863	P	7.472253184	P	8.424166392	P	8.511619432	P	7.811447433	P	8.569177257	P	8.134398572	P	6.48651678	P	7.33838976	P	7.498081417	P
1554884_at	3.653666066	A	3.540247142	A	3.34123542	A	3.568579885	A	3.351538655	A	3.539863243	A	3.589647788	A	3.849551807	A	3.630172271	A	3.989372936	M
1554885_a_at	5.805200145	P	8.270168286	P	5.07438803	P	6.415078979	P	7.047798532	P	6.994813146	P	5.935272402	P	6.302066228	P	5.443059166	P	6.492078954	P
1554886_a_at	5.280479863	A	4.93917486	A	5.183755317	A	5.569138713	A	5.324120206	A	5.167940323	A	5.492340733	A	5.379031895	A	6.247466321	A	4.522698649	A
1554887_at	3.857764086	A	3.966488095	A	4.029502311	A	4.113477312	A	4.442953625	A	4.204335213	A	5.418901726	P	4.158318927	A	4.239333041	A	4.830547187	P
1554889_at	4.071899322	P	3.469203336	A	3.699104311	P	3.684272224	P	3.776226714	P	3.705563387	A	3.749141508	P	4.416189562	P	4.095845514	P	3.746020037	A
1554890_a_at	9.20038169	P	8.619064169	P	8.957486723	P	8.875456602	P	9.663771404	P	9.124282664	P	7.60062671	P	8.221614683	P	7.773729436	P	7.635631479	P
1554891_at	5.877809373	A	5.623746911	A	5.828910591	A	6.235455826	A	5.679498586	A	5.68894073	A	6.028424418	A	6.204318951	A	5.813255876	A	5.679512367	A
1554892_a_at	3.581978206	A	3.851590153	A	3.840337826	A	3.871085138	A	3.972617325	A	4.007611132	A	3.994248464	A	3.900180524	A	3.89878856	A	3.723103955	M
1554894_a_at	8.176118716	P	7.861949701	P	7.828224555	P	6.881859761	P	7.572660163	P	8.892604433	P	9.081545913	P	7.13437441	P	8.509746093	P	8.873646699	P
1554895_a_at	7.361250335	P	7.303564654	A	7.176664283	A	7.067592831	A	7.114652868	A	7.388044496	A	6.920981086	A	5.655091962	A	6.641989026	A	6.057022083	A
1554897_s_at	7.42096907	P	7.142922816	P	7.026464504	P	6.737612653	P	6.903917207	P	7.56747204	P	5.862719007	A	5.42881026	A	5.818600589	A	6.054571521	A
1554899_s_at	4.003513979	A	3.863908035	A	4.025694381	A	4.266306675	A	4.072055766	A	3.829950674	A	3.948778102	A	3.95371185	A	4.050425955	A	4.165518387	A
1554901_at	4.307109993	P	3.952469255	A	4.312279087	A	4.150600609	A	3.98323992	A	4.134845614	A	4.120960595	A	5.724219273	P	4.445881225	A	4.597386288	A
1554903_at	6.11749532	A	6.514680376	A	6.31858166	A	7.070178072	A	6.373477578	A	6.528240528	A	6.405776491	A	6.915797342	A	7.270907071	A	8.499201379	M
1554905_x_at	6.318067476	A	6.590295463	A	6.496085928	A	7.017774248	P	6.426561607	A	6.556308599	A	6.483568823	A	7.361000039	A	6.94597062	A	7.677290702	A
1554906_a_at	3.918531198	M	4.503332383	P	4.049629885	P	4.695962293	P	4.015462768	P	4.570585265	M	4.855131493	P	3.591881926	P	4.297900434	P	6.561610885	P
1554907_a_at	4.407676802	P	4.51974091	P	4.13565416	A	4.374620105	P	4.232287337	A	4.181957495	P	4.483651104	A	4.458767321	A	4.644568006	A	4.247595116	A
1554908_at	4.252904989	A	4.07629574	A	4.170261323	A	4.060294787	A	3.882577252	A	4.008809028	A	4.027154982	A	4.348960343	A	4.028426266	A	4.095262062	A
1554909_at	4.791338741	A	4.842160738	A	4.77129941	A	4.677905583	A	4.987363884	A	4.933978235	A	4.942207255	A	4.93958382	A	5.073844419	A	5.121502495	A
1554910_at	4.134302433	P	3.930419618	A	3.858422296	A	3.911170584	A	4.196886169	A	3.806693863	A	3.99435834	A	4.297460287	A	4.266360767	A	4.506559812	A
1554911_at	5.506547883	A	5.503519008	A	5.630269184	A	5.630303747	A	6.061964991	M	5.957546732	A	5.835081367	A	7.296093806	A	6.894096733	A	5.789632961	A
1554912_at	6.197192506	P	5.567972711	A	5.69329153	P	4.336667329	A	5.820501727	P	4.925650967	A	4.523152069	A	4.40856622	A	4.637022874	A	4.094666145	A
1554914_at	4.822461394	A	5.514300052	M	5.289912996	A	5.551069661	A	5.601746276	A	5.308907423	A	5.620955822	A	5.619671132	P	5.744608388	A	5.496371598	A
1554915_a_at	6.348764369	P	7.261293013	P	6.316603229	P	7.60753471	P	8.763247207	P	7.864898579	P	8.333057093	P	6.279865955	P	7.204910195	P	7.866672293	P
1554916_a_at	5.213553091	A	5.484525028	A	5.429381189	A	5.620892582	A	5.277329743	A	5.607210829	A	5.42902115	A	5.339452301	A	5.147164013	A	5.370508299	A
1554918_a_at	4.917489638	A	8.207799654	P	5.550094734	P	5.608918844	P	7.230426397	P	5.360015396	A	4.988553926	A	4.983564979	A	5.312978398	M	6.404924594	P
1554919_s_at	5.649095898	P	5.559923078	P	4.772521717	A	4.507156791	A	4.509462826	A	4.634106912	A	5.040558035	A	5.082592737	A	4.807000606	A	4.679920283	A
1554920_at	3.128041666	A	3.16669211	A	3.362084482	A	3.139160652	A	3.202659464	A	3.219031626	A	3.165004061	A	3.185987275	A	3.100106055	P	3.20025657	A
1554921_a_at	3.60082141	A	3.952012609	A	4.00282561	P	3.37760348	A	3.751525843	A	5.8661588	P	3.831817951	A	3.768769736	A	3.594167289	A	3.682251245	A
1554922_at	4.190342368	P	3.630715015	P	3.876262381	P	3.738681426	P	4.17210426	P	3.547240107	P	4.625673654	P	3.695307814	A	3.824376881	P	3.661664858	A
1554923_at	4.333325516	A	4.083676423	A	4.228913355	A	4.218101593	A	4.122798227	A	4.374975257	A	4.58551281	A	4.11800847	A	4.398791594	A	4.959945861	A
1554927_at	4.01586855	A	4.413682436	A	4.370067339	A	4.742018923	A	4.645462099	A	4.445583968	A	4.533312206	A	4.663430431	A	4.532547546	A	4.840006613	A
1554929_at	3.791915629	A	3.95799934	A	3.980207112	A	3.948867601	A	3.948824947	A	3.801645794	A	4.093629663	A	4.254906443	A	4.26672035	A	4.322946756	A
1554930_a_at	6.225463724	P	7.328577086	P	7.75700041	P	7.886202095	P	6.25831971	P	6.936632108	P	7.729596966	P	8.125420215	P	10.68105814	P	7.114485242	P
1554931_at	4.035203022	A	4.025975525	A	4.233363585	A	4.294784291	A	4.096699275	A	3.955402904	A	4.219208492	A	4.582952865	A	4.305336852	A	4.023769401	A
1554932_at	3.658994051	A	3.715866387	A	3.745442913	A	3.745045363	A	3.610550416	A	3.758290131	A	3.942344805	A	4.216260582	A	4.083715987	A	3.615190625	A
1554933_at	5.314392469	P	3.797358293	A	3.733757597	A	3.690607149	A	3.902527181	P	3.700317033	A	3.662296203	M	3.790656289	A	3.80678935	A	4.564550501	P
1554934_at	4.461662007	A	4.605455228	A	4.36729996	A	4.60426987	A	4.396249047	A	4.324302496	A	4.759068727	A	4.441777217	A	4.477757253	M	4.393162283	A
1554937_x_at	6.48815072	A	6.712357745	A	6.626380768	A	6.683272671	A	6.587571595	A	6.552606743	A	6.596549384	A	6.588293863	A	6.438355276	A	6.91202217	A
1554938_a_at	6.138718102	A	6.75282297	A	6.411779607	A	6.316581772	A	6.373473448	A	6.393509106	A	6.666627876	A	5.686412192	A	6.9449952	A	6.550564229	A
1554940_a_at	5.045482166	A	5.437143943	A	5.221630204	A	5.513346715	A	5.306044236	A	5.287797479	A	5.751696167	A	5.413538064	A	5.460017987	A	5.113180105	A
1554941_at	3.438269815	A	3.409180459	A	3.447560424	A	3.539576311	A	3.50655896	A	3.419239823	A	3.494104013	A	3.749907225	A	3.504277774	A	3.460978694	A
1554942_a_at	5.87561555	A	6.40753553	A	6.2783115	A	6.359909057	A	6.341698572	A	6.306070728	A	6.568116494	A	6.240713715	A	6.19749897	A	6.053932683	A
1554943_at	5.259422976	A	5.122252234	A	5.188733817	A	5.561530424	A	5.154649105	A	5.212075689	A	5.371339847	M	5.32082576	P	5.279398677	A	5.459256075	A
1554945_x_at	4.819543925	A	4.156976224	A	4.729490463	A	4.904339033	A	4.816727056	A	4.763171286	A	4.703750441	A	4.632838022	A	4.590512594	A	4.431069954	A
1554946_at	3.989698973	A	4.082520967	A	3.999112817	A	4.059979943	A	3.708160211	A	4.456625605	P	4.409719334	A	4.132659662	A	4.058566221	A	4.115775274	A
1554947_at	3.580323701	A	3.774993609	A	3.539394624	A	3.640978634	M	3.552385108	A	3.769192115	A	3.650614648	A	3.558444096	A	3.57408829	A	4.100938107	A
1554948_at	5.169312969	P	4.292679575	A	4.471691214	A	5.746160162	P	4.506811654	A	4.151892395	A	4.210777261	A	5.159327112	P	4.882783624	P	7.439578093	P
1554949_at	5.633625436	A	5.472946341	A	5.585981246	A	6.090655372	A	5.676651863	A	5.881553436	A	5.882938001	A	5.799156632	A	5.87509188	A	5.345185645	A
1554950_at	4.450529025	A	4.701267518	A	4.675188267	A	4.74309855	A	4.594396264	A	4.396103779	A	4.625432902	A	5.503041004	A	5.413430534	A	4.600717224	A
1554951_at	4.093762607	A	4.183010234	A	4.232317864	A	4.327859126	A	4.055177522	A	3.919741562	A	4.536276522	A	4.332748313	A	4.40124858	A	4.228432462	A
1554952_s_at	4.519833001	A	4.878590044	A	5.195343834	A	4.780122428	A	4.966062293	A	5.385564968	A	4.982262128	A	4.677581225	A	5.004241511	A	4.710383021	A
1554953_a_at	6.470252012	A	6.838841028	A	6.634120313	A	6.939502465	A	6.673388179	A	6.71248505	A	6.664561934	A	6.086627206	A	7.353647049	A	5.962694606	A
1554954_at	5.216364757	A	5.221655149	A	5.326633442	A	5.334622109	A	5.404098947	P	5.57535468	A	5.34704442	A	5.680712524	A	5.303310177	A	5.643555888	A
1554957_at	4.566065422	A	4.519405184	A	4.519405184	A	4.483070181	P	4.322694858	A	4.544091684	P	4.602849005	A	5.424695304	P	5.060438085	P	4.222299821	A
1554958_at	5.338506161	A	5.807769703	A	5.936958587	A	5.695348938	A	5.803927604	A	5.543032232	A	5.675217898	A	6.207028394	A	5.829634977	A	5.465638869	A
1554960_at	3.603186695	A	3.728623227	A	3.847337068	A	4.052442077	A	3.687984413	A	3.606513878	A	3.904541072	A	3.952108296	A	3.856089163	A	3.75812205	A
1554961_at	5.610114717	A	6.015223339	A	6.000392713	A	5.928590382	A	6.340451366	A	5.736054832	A	6.383404459	A	6.743580536	A	6.682329181	A	5.91824228	A
1554962_a_at	7.288372193	M	7.266216103	A	7.174374689	A	7.132873343	A	7.315956541	A	7.43249248	A	8.160037959	P	7.601332453	A	6.783759629	A	6.354620464	A
1554963_at	4.437074862	A	4.386361666	A	4.46080184	A	4.447628844	A	4.295608239	A	4.463397515	A	4.434478321	A	4.224221896	A	4.131795284	A	4.455667523	A
1554964_x_at	4.121856055	A	3.875680521	A	3.867719162	A	3.950059343	A	4.010024261	A	4.145244324	A	4.369950464	A	3.988423734	A	3.859533243	A	4.508175246	M
1554965_at	3.62398008	A	3.862883036	A	3.89028094	A	3.912765086	A	3.691788711	A	4.069843414	A	4.049956164	A	4.561476023	A	4.425724984	A	3.669618682	A
1554966_a_at	4.161307375	A	5.986003437	P	4.233139159	A	4.420418718	A	4.478008341	A	4.36296451	A	4.596829199	A	4.616469193	A	5.358968755	P	4.680697104	A
1554967_at	4.75857497	A	4.66816343	A	4.95610291	A	4.824002345	A	4.726374215	A	4.760881816	A	5.216095962	A	4.686545543	A	4.731503237	A	4.828571612	A
1554969_x_at	5.243026669	A	5.266414101	A	5.064834933	A	5.327339906	A	5.178328608	A	5.212724439	A	5.061843196	A	5.025308698	A	5.061843196	A	5.236541827	A
1554970_at	4.663994453	A	4.666411543	A	4.594375871	A	4.568883358	A	4.5171797	A	4.575438221	A	4.570355374	A	4.677224385	A	4.830735395	A	4.726043259	A
1554971_at	4.112290521	A	4.300620394	A	4.099387746	A	4.242795471	A	4.089511198	A	4.289277714	A	4.016109173	A	4.212849096	A	3.94049118	A	3.922131871	A
1554972_at	5.675051657	A	5.964830379	A	5.635726712	A	6.037199003	M	6.127855995	A	5.95425126	M	5.94350014	A	6.249633628	A	6.177600662	A	5.964830379	A
1554973_a_at	6.835765633	P	8.434028219	P	6.814818294	P	6.490558995	P	6.940130668	P	7.587618081	P	6.090679729	A	7.874914277	P	7.23422722	P	5.092316946	A
1554974_at	4.99512053	A	5.223469572	A	5.343572407	A	5.125881465	A	4.893031199	A	4.94219821	A	5.663249741	A	5.488790387	A	5.636087491	A	5.318032858	A
1554976_a_at	4.121856055	A	4.130926754	A	4.141784693	A	4.229579329	A	4.076047329	A	4.174702122	A	4.528218059	A	4.212849096	A	4.556971163	A	4.233495891	A
1554977_at	6.570256117	A	7.005576487	A	6.812477998	A	7.006094867	A	6.978876171	A	6.952671288	A	7.228256182	A	6.807982737	A	6.442968279	A	7.231050367	A
1554978_at	5.221628109	A	5.488079549	A	5.37126091	A	5.420877187	A	5.6667122	A	5.255221477	A	5.643263706	A	5.895222073	A	5.555285413	A	5.325084218	A
1554980_a_at	8.149615635	P	7.785159998	P	7.809809505	P	7.713597168	P	7.95848942	P	7.140786979	A	7.25268381	P	7.213728095	P	6.929854257	P	6.472751827	A
1554981_at	3.498190454	A	3.474048457	A	3.461388986	A	3.433717027	A	3.610288563	A	3.591598836	A	3.459168616	A	3.427084597	A	3.438477617	A	3.462527485	A
1554982_a_at	3.462413611	A	3.745214079	A	3.860093981	A	3.762024033	A	3.715108509	A	3.822131924	A	3.838072461	A	3.873784156	A	3.895300589	A	3.723555706	A
1554983_at	4.343724337	A	4.48740783	A	4.393384685	A	4.488668338	A	4.532569625	A	4.378847852	A	4.585745438	A	4.8650764	A	4.840738958	A	4.359697847	A
1554984_a_at	6.329280112	A	6.168863535	A	5.957266063	A	6.192401333	A	5.871645751	A	6.274755951	A	6.485102773	A	6.080493924	A	6.511961543	A	6.130940976	A
1554985_at	5.529287251	P	4.861663038	P	4.808930346	P	4.452672277	A	4.404274468	P	4.402501131	A	5.000229604	P	5.043329771	P	4.743781771	P	4.349070558	M
1554986_a_at	5.412112607	P	5.547508822	P	5.441993829	A	5.540377941	P	5.137978402	P	6.149179477	P	5.570056792	P	6.33835325	P	5.961588748	P	5.387012059	P
1554987_at	4.959186789	M	5.017473487	A	4.846394685	A	5.055762874	A	5.298892372	P	5.409170232	P	5.599748599	P	5.488812057	P	5.482277072	M	5.504799462	P
1554988_at	3.367830012	A	3.403985556	A	3.341865129	A	3.363315289	A	3.348389083	A	3.283996952	A	3.360911115	A	3.532611239	A	3.507607625	A	3.356396392	A
1554989_at	5.605130504	A	5.867665908	M	5.325722104	A	5.641464815	A	5.445412395	A	5.668837246	A	5.8129003	A	5.884056779	A	5.765670964	M	5.880276054	A
1554992_at	5.460005248	A	6.287278107	A	6.085438802	A	5.993230277	A	5.859375965	A	6.221188215	M	6.331887904	P	7.240333812	A	6.133351688	A	4.883020955	A
1554994_at	3.573649032	A	3.52676604	A	3.386146826	A	3.40492762	A	3.344059966	A	3.387873647	A	3.809178384	A	3.924803226	A	3.869729733	A	3.548752512	A
1554996_at	3.540209393	A	3.426695628	A	3.370866032	A	3.607917754	A	3.275324806	A	3.418540771	A	3.466669169	A	3.954102793	A	3.826328906	A	3.54777266	A
1554997_a_at	3.850338135	A	3.811579801	A	4.004991765	A	4.984887538	P	3.599965448	A	8.595589764	P	3.740799079	A	3.994737701	A	3.61305117	A	4.005277017	P
1554999_at	4.200098082	A	4.263602674	A	4.501012524	A	4.31306529	A	4.181566961	A	3.919293369	A	4.010907547	A	4.958449995	A	4.749703733	A	4.442558521	A
1555000_at	5.020620053	P	4.643378304	A	4.899854072	A	4.922062981	A	4.814864215	A	4.802337476	A	4.720549697	A	6.71728683	A	6.284549175	A	4.506348547	A
1555001_at	3.701950689	A	3.69585833	A	3.91229809	A	3.883674165	A	3.833710491	A	3.769187985	A	3.767292863	A	5.339118942	P	4.901390289	P	4.045263532	M
1555002_at	3.236913863	A	3.211465261	A	3.32403478	A	3.318836943	A	3.36469277	A	3.514253997	A	3.598708911	A	3.511223364	A	3.524572629	A	3.448283903	A
1555003_at	4.13177222	A	4.264372343	A	4.202359305	A	4.126503965	A	4.484518542	P	4.350334387	A	4.495199625	A	4.391947049	A	4.479091304	A	4.136429364	A
1555004_a_at	6.799564294	P	6.501336458	P	8.439578694	P	6.752607527	P	7.123824661	P	7.437574964	P	7.157378827	P	5.890582706	P	6.200768139	P	6.581975541	P
[truncated: 52,677 more rows]
