# Supplementary material for: An integrative multi-dimensional genetic and epigenetic strategy to identify aberrant genes and pathways in cancer
Source: BMC Syst Biol. 2010 May 17;4:67. doi: 10.1186/1752-0509-4-67 (PMC2880289; doi:10.1186/1752-0509-4-67)
Supplement: Additional file 4 — List of 1162 multi-dimensional analysis (MDA) genes altered in 6/9 samples by any DNA mechanisms with concerted change in gene expression. A list of the 1162 genes identified by MDA. For each gene, the predominant status is listed. Description of the status is provided in the file. [file 1752-0509-4-67-S4.XLS]

## Sheet: Sheet1
Additional File 4 - List of 1162 multi-dimensional analysis (MDA) genes altered in 6/9 samples by any DNA mechanisms with concerted change in gene expression
GeneSymbol	Disruption Count	Predominant Direction*		*1 = overexpressed; -1 = underexpressed; 0 = equal number of cases with overexpression and underexpression
AFF4	9	1
AKAP2	9	-1
ALOX15B	9	-1
AUTS2	9	1
B3GALNT1	9	1
BNC1	9	-1
C1orf59	9	1
C21orf7	9	-1
CASP1	9	-1
CBS	9	1
CDH1	9	1
CDK10	9	-1
CENTD3	9	-1
CES1	9	-1
CLIC3	9	-1
COL17A1	9	-1
COL7A1	9	-1
COPA	9	1
CSTA	9	-1
CTAGE5	9	-1
CYP27B1	9	-1
DEPDC6	9	1
DHX40	9	1
EHF	9	1
ELK3	9	-1
FAP	9	-1
GALC	9	1
GNA15	9	-1
GNAS	9	1
GPR103	9	-1
GSTM3	9	1
HOXB2	9	-1
HOXC10	9	1
HSP90AB1	9	1
HSPA4	9	1
ID4	9	1
IL1A	9	-1
IL1B	9	-1
LMCD1	9	1
LXN	9	1
MBNL1	9	1
MCL1	9	1
MRTO4	9	-1
NOTCH2	9	1
NOTCH3	9	1
PAPPA	9	-1
PDLIM4	9	-1
PGGT1B	9	1
PTPN12	9	1
RABEP1	9	-1
RAD21	9	1
RBM35A	9	1
RNF6	9	1
RPS6KA2	9	-1
SERPINB13	9	-1
SH3TC1	9	-1
SLC26A11	9	1
SLC44A5	9	-1
SNRPN	9	-1
SPAG9	9	1
SPG20	9	-1
SYCP2	9	1
SYT8	9	-1
TAF2	9	1
TBL1X	9	1
TPD52	9	1
TRAM1	9	1
TRIM59	9	1
TRPS1	9	1
UHMK1	9	1
UNC84A	9	-1
ZBED2	9	-1
ZDHHC11	9	1
ZNF140	9	1
ZNF655	9	-1
7A5	8	1
ABHD14A	8	-1
ACACA	8	-1
ACOT4	8	1
ADFP	8	1
AGTRAP	8	-1
AKAP10	8	-1
ANXA1	8	-1
AP2S1	8	-1
APOBEC3C	8	-1
ARF1	8	1
ARHGEF10	8	-1
ARL14	8	-1
ARMCX6	8	1
ASAH1	8	-1
AZIN1	8	1
B3GALNT2	8	1
BTBD7	8	1
C17orf80	8	1
C1orf43	8	1
C3orf14	8	1
C3orf62	8	-1
C3orf64	8	-1
C4orf18	8	-1
C4orf28	8	-1
C5orf28	8	1
CADM1	8	1
CALD1	8	-1
CANX	8	1
CAPG	8	-1
CBL	8	-1
CCDC22	8	-1
CCDC88A	8	-1
CCNA1	8	-1
CCNE2	8	1
CD302	8	-1
CD70	8	-1
CENTD1	8	-1
CEP70	8	1
CHD1L	8	0
CHST3	8	-1
CLDN4	8	1
CLN8	8	-1
COCH	8	1
CPNE3	8	1
CRIM1	8	0
CTBP1	8	-1
CTSZ	8	-1
CXCL2	8	-1
DERL1	8	1
DFFA	8	-1
DGKA	8	-1
DLC1	8	-1
DMN	8	1
DOCK5	8	-1
DSE	8	-1
EFEMP1	8	-1
EFHD1	8	1
EREG	8	-1
ESR1	8	1
EVI2A	8	-1
EXTL3	8	-1
FAM117A	8	1
FBXO16	8	-1
FBXO28	8	1
FBXO38	8	1
FDFT1	8	-1
FGFR1	8	-1
FH	8	1
FLRT2	8	-1
GAS6	8	-1
GEM	8	1
GJB3	8	-1
GJB5	8	-1
GNB4	8	-1
GOSR2	8	-1
Gcom1	8	-1
HIPK2	8	0
HNRNPU	8	1
HOXA9	8	-1
HPCAL1	8	-1
HPS3	8	1
HSPA2	8	1
KCTD14	8	-1
KCTD4	8	-1
KIAA0090	8	-1
KLF13	8	-1
KRT17	8	-1
KRT6A	8	-1
KRT6B	8	-1
LACTB2	8	1
LAMB3	8	-1
LCORL	8	-1
LIMCH1	8	1
LMBR1	8	1
LOC51136	8	1
LYAR	8	-1
MAGEH1	8	1
MAN1A2	8	1
MAOA	8	-1
MAP2K3	8	-1
39878	8	1
MB	8	1
MED1	8	1
MLLT4	8	-1
MMP14	8	-1
MSRA	8	-1
MT1E	8	-1
MTMR9	8	-1
MXD4	8	-1
N-PAC	8	-1
NBL1	8	-1
NBN	8	1
NCK1	8	1
NCOA2	8	1
NFKBIB	8	-1
NNMT	8	-1
NNT	8	1
NOL14	8	-1
NRG1	8	-1
OPRS1	8	-1
OSBPL5	8	-1
OSGIN2	8	1
PAQR7	8	-1
PCDHB2	8	1
PCM1	8	-1
PDZD2	8	-1
PEG10	8	0
PER1	8	-1
PHLDA1	8	-1
PIK3R1	8	-1
PLAC2	8	1
PLAC8	8	-1
PLAT	8	-1
PPA2	8	-1
PPM1A	8	-1
PPP1R3C	8	1
PPP1R3D	8	1
PPP2R2A	8	-1
PRKAA2	8	-1
PSCA	8	-1
PSD3	8	-1
RAB38	8	-1
RAC2	8	-1
RBM26	8	-1
REEP1	8	1
RERG	8	1
RGS12	8	-1
RHOBTB2	8	-1
RIOK2	8	-1
RIPK2	8	1
RNASEH2B	8	-1
RNF207	8	-1
RP11-298P3.3	8	-1
SCD	8	-1
SCLT1	8	-1
SDPR	8	-1
SEMA3C	8	1
SEMA3F	8	-1
SERGEF	8	-1
SERP1	8	1
SERPINB8	8	-1
SERPINE1	8	-1
SFN	8	-1
SFRP1	8	-1
SFRS1	8	1
SGMS2	8	-1
SH3GL2	8	-1
SH3KBP1	8	-1
SH3TC2	8	-1
SLC25A37	8	-1
SLC2A10	8	1
SLC6A15	8	-1
SMURF2	8	-1
SNCG	8	-1
SOX15	8	-1
SRCAP	8	-1
SRGN	8	-1
STX16	8	1
TACC3	8	-1
TBC1D8B	8	-1
TCF12	8	-1
TETRAN	8	-1
TFE3	8	-1
TIMP1	8	-1
TM4SF1	8	1
TMEM154	8	-1
TNFAIP8	8	-1
TNS4	8	-1
TOB1	8	1
TPR	8	1
TSPYL5	8	1
TSR1	8	-1
TUBGCP3	8	-1
UBE4B	8	-1
UCP2	8	1
VAMP2	8	-1
VPS13B	8	1
WWP1	8	1
XBP1	8	1
XDH	8	-1
ZBTB48	8	-1
ZNF215	8	-1
ZNF32	8	1
ZNF395	8	-1
ZNF585A	8	1
ZSCAN18	8	1
ABHD2	7	1
ABLIM1	7	-1
ABLIM3	7	-1
ACOX2	7	-1
ACY1	7	-1
AGPAT4	7	-1
AHCTF1	7	1
AHNAK	7	-1
AKAP12	7	-1
AKR7A3	7	-1
ALKBH8	7	-1
ANKRD10	7	-1
ANXA8	7	-1
ARF6	7	1
ARHGDIB	7	-1
ARIH2	7	-1
ASPH	7	1
ASRGL1	7	1
ATM	7	-1
ATP6V1C1	7	1
AXL	7	-1
BAP1	7	-1
BBS7	7	-1
BCAR1	7	-1
BDNF	7	-1
BUB1	7	1
C10orf119	7	-1
C10orf59	7	1
C17orf61	7	-1
C17orf85	7	-1
C1QBP	7	-1
C1orf198	7	1
C1orf71	7	1
C1orf85	7	1
C20orf112	7	1
C4orf30	7	-1
C5orf22	7	1
C6orf218	7	-1
C8orf13	7	-1
C8orf53	7	1
C8orf76	7	1
C9orf125	7	-1
CALML5	7	1
CAMK2D	7	-1
CAMK2N1	7	-1
CBLC	7	-1
CCDC32	7	-1
CCDC80	7	-1
CCDC91	7	-1
CCND2	7	-1
CCNL1	7	1
CDC5L	7	1
CDCP1	7	-1
CDH13	7	-1
CDKN2A	7	1
CEACAM1	7	1
CHID1	7	-1
CKB	7	1
CKMT1A	7	-1
CLCN6	7	-1
CLDN1	7	1
CLIP4	7	-1
CLTA	7	-1
CNN2	7	-1
COL1A1	7	1
COL4A1	7	-1
COL4A2	7	-1
COL4A6	7	-1
COPS8	7	-1
CPNE8	7	-1
CPT2	7	-1
CRISPLD2	7	1
CSNK1A1	7	1
CST6	7	-1
CTHRC1	7	1
CTNNA1	7	1
CX3CL1	7	1
CXCL1	7	-1
CXCL3	7	-1
CXorf57	7	-1
DAPP1	7	-1
DCAKD	7	-1
DDAH1	7	1
DDX52	7	-1
DFNA5	7	-1
DHRS3	7	-1
DHX35	7	1
DHX36	7	1
DIS3	7	-1
DLG4	7	-1
DMD	7	-1
DMPK	7	-1
DPYSL2	7	-1
DST	7	-1
DUSP7	7	-1
DZIP1	7	-1
EBAG9	7	1
EBP	7	-1
EDEM3	7	1
EFHD2	7	-1
EGR1	7	1
EHD2	7	-1
EIF3H	7	1
ELF5	7	1
EMP1	7	-1
EMP3	7	-1
ENG	7	-1
EPRS	7	1
ERAP1	7	-1
ERICH1	7	-1
ERLIN2	7	-1
ESPN	7	1
ETV4	7	-1
EXOC5	7	1
F11R	7	1
FAM48A	7	1
FAM84A	7	-1
FAM98B	7	-1
FANCB	7	-1
FAT2	7	-1
FBXL3	7	-1
FGF2	7	-1
FHIT	7	-1
FLNB	7	-1
FOXF2	7	-1
FYB	7	-1
FYTTD1	7	1
FZD3	7	-1
GBP1	7	-1
GCNT2	7	1
GDA	7	-1
GGPS1	7	1
GNAI2	7	-1
GNG11	7	-1
GOLGA4	7	-1
GPR160	7	1
GRSF1	7	-1
GSPT2	7	-1
GSTO1	7	-1
GSTP1	7	-1
GTF2F1	7	-1
HBEGF	7	-1
HMGA2	7	-1
HS3ST3A1	7	-1
HSD17B1	7	-1
HSD17B11	7	-1
HTATSF1	7	1
HTRA1	7	-1
ID2	7	1
IGFBP2	7	1
IGFBP3	7	1
IGFBP7	7	-1
IL1R2	7	-1
IL31RA	7	-1
INPP5A	7	1
INPP5F	7	-1
ITCH	7	1
ITPKB	7	-1
JARID1C	7	-1
KAL1	7	1
KCTD6	7	-1
KIAA0196	7	1
KIAA0746	7	-1
KLHL28	7	1
KLK7	7	-1
KRT13	7	-1
LAMC2	7	-1
LAMP2	7	1
LARP2	7	-1
LGALS8	7	1
LOC654342	7	-1
LOC730432	7	1
LPIN1	7	-1
LPP	7	1
LY6K	7	-1
LY75	7	-1
LYN	7	-1
M6PRBP1	7	-1
MAGED4	7	1
MAP2K6	7	1
MAP3K7IP3	7	-1
MAPK1	7	-1
MAPK13	7	-1
MAPKAP1	7	1
39879	7	-1
MATN2	7	1
MAX	7	1
MBTD1	7	1
MCM4	7	1
MED31	7	-1
MFN1	7	1
MLL	7	-1
MLSTD1	7	-1
MMAA	7	-1
MOBKL2B	7	-1
MRPS15	7	-1
MSI2	7	1
MUM1	7	-1
MYBBP1A	7	-1
MYH10	7	-1
NAP1L4	7	-1
NAV2	7	-1
NDUFS7	7	-1
NFIB	7	-1
NIPSNAP1	7	1
NKTR	7	-1
NUDT12	7	-1
NUP98	7	-1
NUPL1	7	1
OTUD4	7	-1
OVOL1	7	1
PAPOLG	7	1
PCDH7	7	-1
PDE4D	7	-1
PDLIM5	7	-1
PDS5B	7	-1
PDXK	7	-1
PDZRN3	7	1
PHLDA2	7	-1
PICALM	7	-1
PID1	7	-1
PIGX	7	1
PLAU	7	-1
PLCB4	7	1
PLEKHF2	7	1
POLR2E	7	-1
PPFIBP1	7	1
PPP2R3A	7	1
PRICKLE2	7	-1
PRKAA1	7	1
PRKAR1A	7	1
PRKAR2A	7	-1
PRKAR2B	7	1
PRPF4B	7	-1
PSME3	7	-1
PTEN	7	-1
PTGFRN	7	-1
PTGS1	7	-1
PTPN13	7	-1
PTX3	7	-1
PXK	7	-1
PXMP3	7	1
QDPR	7	-1
QKI	7	-1
RAB32	7	-1
RAB34	7	-1
RAD1	7	1
RAP2B	7	1
RASGEF1A	7	1
RBM3	7	-1
RBM34	7	1
RDH10	7	1
RDX	7	0
RHEB	7	-1
RIT1	7	1
RP4-691N24.1	7	1
RPL23	7	-1
RRM1	7	-1
RTEL1	7	-1
SAA1	7	-1
SAP30	7	-1
SCARB2	7	-1
SCNN1A	7	-1
SDC3	7	-1
SDHC	7	1
40067	7	-1
SFRS11	7	-1
SFT2D1	7	-1
SFXN3	7	-1
SGPP2	7	-1
SH3BGRL3	7	-1
SHANK2	7	1
SLC24A3	7	1
SLC25A36	7	1
SLC2A9	7	-1
SLC35F2	7	-1
SLC39A8	7	-1
SLC44A3	7	1
SLFN12	7	-1
SLMO2	7	1
SMEK2	7	1
SNCA	7	-1
SNX16	7	1
SOD2	7	-1
SOS2	7	1
SP100	7	-1
SPA17	7	-1
SPATA5	7	-1
SPATA5L1	7	-1
SRPX	7	-1
SRPX2	7	-1
SRRM1	7	-1
SSR1	7	1
ST6GALNAC2	7	1
STAT3	7	1
STAT6	7	-1
STK3	7	1
SUGT1	7	-1
SUZ12	7	-1
SYNE2	7	1
TFCP2L1	7	-1
TFDP1	7	-1
TGFBI	7	-1
TH	7	-1
THAP6	7	-1
THBS1	7	-1
TIAM2	7	-1
TLN1	7	-1
TLR3	7	-1
TLR4	7	-1
TMC6	7	1
TMEM40	7	-1
TMEM63A	7	1
TNFSF10	7	1
TNNI2	7	-1
TPM3	7	-1
TRAPPC1	7	-1
TRIB1	7	1
TRIM21	7	-1
TRIOBP	7	-1
TRPC1	7	1
TSPAN4	7	-1
TTC35	7	1
UBE2L6	7	1
UGCGL2	7	-1
USP25	7	-1
USP34	7	-1
UTX	7	-1
VCAN	7	-1
VEGFC	7	-1
VSIG1	7	-1
WDR13	7	-1
WDR41	7	-1
WIPI1	7	1
YIPF5	7	1
ZBTB16	7	-1
ZFP28	7	1
ZFR	7	1
ZFYVE16	7	-1
ZNF207	7	-1
ZNF331	7	1
ZNF35	7	-1
ZNF545	7	1
ZNF638	7	-1
ZNF644	7	1
ZNF652	7	1
ABCA1	6	1
ACAT1	6	-1
ACAT2	6	-1
ACN9	6	-1
ACO1	6	-1
ACOX3	6	-1
ADSSL1	6	1
AFTPH	6	-1
AGPAT3	6	-1
ALDH2	6	1
ALDH6A1	6	1
ALG5	6	-1
ALS2CL	6	-1
AMMECR1	6	0
ANGPT1	6	0
ANKRD13C	6	-1
ANKRD15	6	-1
ANKRD22	6	-1
ANTXR1	6	-1
ANXA3	6	-1
ANXA5	6	-1
AP1S2	6	-1
AP2A2	6	-1
AP3S1	6	-1
ARFGEF1	6	1
ARHGAP24	6	-1
ARHGEF7	6	1
ARID1A	6	-1
ARID1B	6	-1
ARMCX3	6	1
ARNT	6	1
ARNTL	6	-1
ARPC5	6	1
ARRDC1	6	-1
ARV1	6	1
ASAM	6	-1
ATAD2	6	1
ATAD3A	6	-1
ATAD4	6	1
ATG5	6	1
ATP6AP2	6	1
ATRX	6	0
AURKB	6	-1
B3GNT3	6	-1
B4GALT1	6	-1
B9D1	6	-1
BBS12	6	-1
BCAM	6	1
BCCIP	6	1
BCL11A	6	-1
BCL2	6	-1
BCL2L2	6	1
BCL9L	6	-1
BEX2	6	1
BHLHB2	6	1
BIK	6	-1
BMP2K	6	-1
BMP7	6	1
BPTF	6	1
BRCA1	6	-1
BRCA2	6	-1
BRWD3	6	-1
BTRC	6	-1
BUB3	6	0
BUD13	6	-1
C11orf57	6	-1
C14orf101	6	1
C14orf118	6	1
C14orf132	6	1
C15orf24	6	-1
C17orf39	6	-1
C17orf81	6	-1
C19orf33	6	-1
C1orf63	6	-1
C21orf45	6	-1
C21orf63	6	-1
C2orf3	6	-1
C3orf63	6	-1
C9orf82	6	-1
CA2	6	1
CAB39L	6	0
CARD10	6	-1
CARS2	6	-1
CASC4	6	-1
CASK	6	1
CASP4	6	-1
CBFB	6	1
CBR4	6	-1
CCBL2	6	1
CCDC41	6	-1
CD151	6	-1
CD44	6	-1
CD55	6	1
CDC14B	6	-1
CDC2	6	-1
CDCA7	6	-1
CDK6	6	0
CDV3	6	1
CENTD2	6	-1
CEP57	6	-1
CFLAR	6	0
CHD2	6	1
CHM	6	-1
CHMP4C	6	1
CHPT1	6	-1
CHST2	6	-1
CHST7	6	-1
CIRBP	6	-1
CKAP4	6	-1
CLCC1	6	-1
CLDN3	6	1
CLINT1	6	1
CLN5	6	-1
CLPP	6	-1
CNOT7	6	-1
CNTN1	6	1
COBLL1	6	0
COL13A1	6	-1
COMMD2	6	1
COQ4	6	-1
CP	6	1
CPS1	6	-1
CRIP2	6	1
CRTAP	6	-1
CSNK1E	6	-1
CTNND2	6	1
CTSB	6	-1
CTSD	6	-1
CUL5	6	-1
CUZD1	6	-1
CYBA	6	1
CYBRD1	6	-1
CYLD	6	-1
CYP26B1	6	-1
CYP2R1	6	-1
CYP4X1	6	-1
DAB2	6	1
DARS	6	-1
DCTN1	6	-1
DDEFL1	6	-1
DDIT4	6	-1
DDX3X	6	1
DDX42	6	1
DDX50	6	-1
DENND2D	6	0
DHX9	6	1
DISP2	6	-1
DLG1	6	1
DNAJB12	6	-1
DNAJC7	6	-1
DNMBP	6	-1
DPP7	6	-1
DSG2	6	-1
DUSP1	6	1
DUSP6	6	-1
EGLN3	6	1
EIF4A2	6	1
EIF4EBP1	6	-1
ELAVL2	6	-1
ELL2	6	-1
EME1	6	1
ENAH	6	1
EPHA2	6	-1
EPHB2	6	-1
ETNK1	6	-1
EVI2B	6	-1
EXDL2	6	1
EXOSC7	6	-1
F3	6	-1
FAM114A1	6	-1
FAM128B	6	-1
FAM46B	6	-1
FAM83A	6	-1
FAM83F	6	-1
FBLIM1	6	-1
FBN2	6	-1
FBXO11	6	-1
FBXO2	6	-1
FBXW7	6	-1
FERMT1	6	-1
FERMT2	6	1
FGD1	6	-1
FLJ36070	6	-1
FN1	6	0
FOSL1	6	-1
FOXA1	6	1
FOXC1	6	1
FRMD4A	6	1
FST	6	-1
GAB1	6	1
GALNT10	6	-1
GALNT12	6	1
GCHFR	6	-1
GDPD1	6	1
GJA3	6	-1
GJB2	6	-1
GLRB	6	-1
GLT8D2	6	-1
GLYCTK	6	-1
GNA11	6	-1
GNA13	6	1
GNG12	6	-1
GNL3L	6	-1
GOLGA8A	6	-1
GOLT1A	6	1
GPAM	6	-1
GPR92	6	-1
GPRC5B	6	1
GPSM2	6	-1
GPX1	6	-1
GRAMD3	6	-1
GRN	6	1
GRPEL1	6	-1
GRPEL2	6	1
GSN	6	1
HDAC4	6	-1
HDAC9	6	-1
HIST2H2AA3	6	1
HIST2H2BE	6	1
HK2	6	-1
HNRPD	6	-1
HNRPUL1	6	-1
HORMAD1	6	1
HOXA1	6	-1
HOXA2	6	-1
HOXB7	6	1
HRAS	6	-1
HTATIP2	6	-1
HYPK	6	-1
IFITM1	6	1
IFRD2	6	-1
IL17RD	6	-1
IL18	6	-1
IL8	6	-1
ING2	6	-1
INHBA	6	-1
INHBC	6	-1
IRF2BP2	6	1
IRF6	6	1
ISG20	6	1
ISL1	6	-1
ISYNA1	6	1
ITGA5	6	-1
ITGA6	6	-1
ITGB4	6	-1
JAM3	6	-1
JOSD2	6	-1
JOSD3	6	-1
KBTBD8	6	-1
KCNJ15	6	-1
KDELR1	6	-1
KHDRBS3	6	1
KIAA1704	6	1
KLC1	6	-1
KLF5	6	-1
KLF8	6	-1
KLHDC8B	6	1
KLHL20	6	1
KLHL24	6	1
KLHL8	6	-1
KRT14	6	-1
KRT23	6	1
KRT5	6	-1
KYNU	6	-1
LAPTM4B	6	1
LCP1	6	-1
LEF1	6	-1
LETM2	6	-1
LHFP	6	-1
LHPP	6	1
LIG4	6	0
LLGL1	6	-1
LOC124220	6	1
LOC728980	6	1
LOC92345	6	-1
LONRF1	6	-1
LOX	6	-1
LOXL1	6	1
LRBA	6	-1
LRDD	6	-1
LRRC34	6	-1
LRRFIP1	6	-1
MAP2K7	6	-1
MAP4	6	-1
MAP4K5	6	1
MBD1	6	-1
MBP	6	-1
MCC	6	-1
MED9	6	-1
METTL4	6	-1
MICALL2	6	1
MID1IP1	6	-1
MIRH1	6	-1
MKRN2	6	1
MLF1	6	1
MLL3	6	1
MMRN2	6	-1
MND1	6	-1
MOSPD1	6	1
MRPS5	6	-1
MT1F	6	-1
MT2A	6	-1
MTFR1	6	1
MTL5	6	1
MYLK	6	0
NAB1	6	0
NARG1	6	-1
NAT6	6	-1
NDUFB8	6	-1
NF1	6	0
NFIC	6	-1
NFX1	6	-1
NHEDC2	6	-1
NIPBL	6	1
NKX3-1	6	-1
NLRX1	6	-1
NMD3	6	1
NOV	6	1
NR1D2	6	1
NR2F1	6	-1
NSUN7	6	1
NT5E	6	-1
NUP54	6	-1
OSBPL3	6	-1
PAFAH1B2	6	-1
PAM	6	-1
PANX1	6	-1
PAOX	6	1
PAPD4	6	-1
PARP8	6	-1
PARVA	6	-1
PCGF2	6	-1
PCGF3	6	-1
PCNX	6	-1
PCSK7	6	-1
PCTP	6	1
PDE8A	6	1
PDHB	6	-1
PDK4	6	-1
PDZD8	6	-1
PEMT	6	-1
PGK1	6	-1
PHACTR2	6	1
PHF21B	6	-1
PIP5K1A	6	1
PITX1	6	-1
PLAA	6	-1
PLAGL1	6	-1
PMP22	6	1
PNN	6	-1
PNPLA4	6	-1
PNPLA6	6	-1
POLR2L	6	-1
PORCN	6	-1
PPP2R5C	6	-1
PPP3CA	6	-1
PRKCDBP	6	-1
PRKD3	6	-1
PRKX	6	-1
PROSC	6	-1
PSEN1	6	1
PSIP1	6	-1
PSMD10	6	1
PSMD4	6	1
PTGES	6	-1
PTN	6	-1
PTPRA	6	1
PTPRG	6	-1
PTRF	6	-1
RAB2A	6	1
RABIF	6	1
RANBP2	6	1
RANBP9	6	1
RASSF1	6	-1
RBAK	6	1
RBM9	6	-1
RECK	6	-1
RHOG	6	-1
RIF1	6	1
RIN1	6	-1
RIPK5	6	1
RNF19A	6	1
RNF26	6	-1
ROR1	6	-1
RPLP2	6	-1
RPS6KA3	6	-1
RRP1B	6	-1
RTKN	6	-1
RUFY3	6	-1
SAMHD1	6	1
SAPS2	6	-1
SBNO2	6	-1
SCEL	6	-1
SCML1	6	-1
SDAD1	6	-1
SDC2	6	1
SEC23A	6	1
SEC24D	6	0
SEL1L	6	1
SEPP1	6	1
40059	6	1
40062	6	-1
40065	6	-1
SERBP1	6	-1
SERINC3	6	1
SERPINA1	6	-1
SERPINB3	6	-1
SERTAD2	6	0
SFXN4	6	-1
SIAE	6	-1
SIKE	6	0
SIRT6	6	-1
SIX1	6	1
SKP2	6	0
SLC1A3	6	0
SLC1A4	6	1
SLC33A1	6	1
SLC35A3	6	1
SLC35D1	6	-1
SLC35E4	6	-1
SLC39A11	6	1
SLC40A1	6	1
SLC4A2	6	-1
SMAD4	6	-1
SMAD5	6	-1
SMCR7	6	-1
SMCR8	6	-1
SNAPC3	6	-1
SNRK	6	-1
SNRPF	6	-1
SNX24	6	-1
SNX7	6	-1
SOCS5	6	1
SORBS2	6	0
SOX9	6	1
SPATA18	6	-1
SPOP	6	-1
SPTAN1	6	-1
SREBF1	6	-1
SRI	6	-1
SRM	6	-1
SSBP2	6	-1
SSFA2	6	1
SSU72	6	-1
STAU2	6	1
STC1	6	-1
STIP1	6	1
STS	6	-1
STX3	6	1
STXBP4	6	0
SUPT4H1	6	1
SUV39H1	6	-1
SYNJ2BP	6	0
TACC1	6	-1
TAF15	6	-1
TAF1B	6	-1
TAGLN	6	-1
TBC1D5	6	1
TBRG1	6	-1
TFDP2	6	1
TFPI2	6	1
TGFA	6	-1
TGFB2	6	1
THBD	6	-1
THOP1	6	-1
THSD1	6	-1
TIA1	6	1
TIMP3	6	0
TK2	6	-1
TMEFF2	6	-1
TMEM106B	6	1
TMEM107	6	-1
TMEM111	6	1
TMEM80	6	-1
TMEM87A	6	-1
TNFRSF10A	6	-1
TNFRSF10D	6	-1
TOP2A	6	-1
TP53INP1	6	1
TRAPPC6A	6	1
TRIM36	6	-1
TRIM4	6	0
TRIM8	6	-1
TSPAN14	6	-1
TSPAN5	6	-1
TTC14	6	1
TUSC3	6	-1
TXNIP	6	1
U2AF1	6	-1
UBA1	6	-1
UBE2D3	6	-1
UBE2F	6	-1
UBE2L3	6	-1
UBXD6	6	-1
USP4	6	-1
USP48	6	-1
VEPH1	6	1
VEZF1	6	1
VPS26B	6	-1
WDR18	6	-1
WDR35	6	-1
WDR4	6	-1
WDR5B	6	0
WFDC2	6	-1
WNT5A	6	0
WTAP	6	-1
XK	6	-1
YTHDC2	6	-1
YWHAE	6	-1
ZC3H11A	6	1
ZCCHC6	6	-1
ZCCHC7	6	-1
ZDHHC14	6	-1
ZDHHC21	6	1
ZEB2	6	-1
ZIC1	6	1
ZMYND17	6	-1
ZNF197	6	-1
ZNF202	6	-1
ZNF264	6	-1
ZNF266	6	1
ZNF313	6	1
ZNF326	6	0
ZNF467	6	1
ZNF512	6	-1
ZNF514	6	1
ZNF532	6	0
ZNF569	6	1
ZNF570	6	1
ZNF587	6	-1
ZNF606	6	1
ZNF610	6	1
ZNF711	6	1
ZNF83	6	-1
