# Supplementary material for: An integrative multi-dimensional genetic and epigenetic strategy to identify aberrant genes and pathways in cancer
Source: BMC Syst Biol. 2010 May 17;4:67. doi: 10.1186/1752-0509-4-67 (PMC2880289; doi:10.1186/1752-0509-4-67)
Supplement: Additional file 5 — Canonical signaling pathways enriched using 1162 MDA genes. Ingenuity Pathway Analysis of the 1162 genes [file 1752-0509-4-67-S5.XLS]

## Sheet: Sheet1
Additional File 5 - Canonical signaling pathways enriched using 1162 MDA genes
© 2000-2009 Ingenuity Systems, Inc. All rights reserved.
Ingenuity Canonical Pathways	-log(B-H p-value)	Ratio	Molecules
Molecular Mechanisms of Cancer	5	0.134	CDKN2A,RAP2B,RAC2,MAPK1,PIK3R1,SUV39H1,SOS2,HRAS,MAPK13,RHOG,CAMK2D,GNA15,GNA13,BRCA1,HIPK2,NFKBIB,ATM,CCNE2,TFDP1,CDK6,CDH1,CBL,MAX,CCND2,RABIF,GAB1,FZD3,LEF1,MAP2K3,CFLAR,MAP2K6,ARHGEF7,GNA11,CTNNA1,SMAD5,BCL2,TGFB2,SMAD4,PRKAR2A,NBN,GNAI2,GNAS,PLCB4,ARHGEF10,PRKAR2B,NF1,BMP7,WNT5A,PRKAR1A,PSEN1
Cell Cycle: G1/S Checkpoint Regulation	3.49	0.254	CDKN2A,CCNE2,HDAC4,TFDP1,SUV39H1,NRG1,CDK6,HDAC9 (includes EG:9734),SKP2,MAX,CCND2,TGFB2,SMAD4,BTRC,ATM
Aryl Hydrocarbon Receptor Signaling	3.2	0.156	CDKN2A,IL1A,CCNE2,GSTP1,NFIC,MAPK1,TFDP1,MED1,GSTM3 (includes EG:2947),CDK6,GSTO1,ARNT,NR2F1,CTSD,CCND2,CCNA1,NCOA2,HSP90AB1,TGFB2,IL1B,NFIB,ESR1,ALDH6A1,ATM
IL-1 Signaling	2.22	0.16	MAP2K6,MAP2K7,IL1A,GNA11,PRKAR2A,MAPK13,GNAI2,GNB4,GNAS,GNG11,PRKAR2B,GNA15,MAP2K3,GNA13,NFKBIB,GNG12,PRKAR1A
Androgen Signaling	2.13	0.132	CALML5,MAPK1,GNA11,PRKAR2A,GTF2F1,GNAI2,GNB4,GNAS,HSPA4,POLR2L (includes EG:5441),GNG11,PRKAR2B,NCOA2,GNA15,POLR2E,GNA13,TAF2,GNG12,PRKAR1A
Breast Cancer Regulation by Stathmin1	2.12	0.131	MAPK1,PPP2R2A,PIK3R1,ARHGEF7,PPP1R3C,SOS2,HRAS,GNB4,CAMK2D,GNG11,GNA13,GNG12,CCNE2,CALML5,PPP2R5C,PRKAR2A,CDC2,GNAI2,GNAS,PLCB4,PPP1R3D,ARHGEF10,PRKAR2B,PPP2R3A,UHMK1,PRKAR1A
Ovarian Cancer Signaling	2.12	0.148	CDKN2A,RAC2,MAPK1,TFDP1,SUV39H1,PIK3R1,PTGS1,PRKAR2A,HRAS,VEGFC,PTEN,BCL2,PRKAR2B,CD44,FZD3,BRCA2,LEF1,BRCA1,PRKAR1A,WNT5A
Prostate Cancer Signaling	2.12	0.156	RAC2,CCNE2,GSTP1,TFDP1,MAPK1,SUV39H1,PIK3R1,SOS2,HRAS,PTEN,BCL2,HSP90AB1,NKX3-1,LEF1,NFKBIB
p53 Signaling	2.1	0.174	CDKN2A,RAC2,PLAGL1,TP53INP1,MED1,THBS1,PIK3R1,PTEN,BCL2,CCND2,SFN,BRCA1,HIPK2,LRDD,TNFRSF10A (includes EG:8797),ATM
G Beta Gamma Signaling	2.09	0.134	RAC2,MAPK1,GNA11,SOS2,PRKAR2A,HBEGF,HRAS,GNAI2,GNB4,GNAS,GNG11,PRKAR2B,GNA15,GNA13,GNG12,PRKAR1A
Role of NFAT in Cardiac Hypertrophy	2.06	0.121	MAP2K6,RAC2,MAPK1,PIK3R1,SOS2,CSNK1A1,HRAS,HDAC9 (includes EG:9734),MAPK13,GNB4,CAMK2D,GNG11,TGFB2,GNG12,PPP3CA,MAP2K7,CALML5,HDAC4,PRKAR2A,GNAI2,GNAS,PLCB4,PRKAR2B,MAP2K3,PRKAR1A
IL-6 Signaling	1.95	0.161	MAP2K6,IL8,MAP2K7,IL1A,MAPK1,SOS2,HRAS,STAT3,MAPK13,IL1R2,COL1A1,IL18,IL1B,MAP2K3,NFKBIB
Glucocorticoid Receptor Signaling	1.95	0.111	RAC2,MAPK1,PIK3R1,SOS2,HRAS,MAPK13,BCL2,IL1R2,CXCL3,HSPA4,POLR2L (includes EG:5441),NCOA2,HSP90AB1,ANXA1,TGFB2,SMAD4,SERPINE1,NFKBIB,TAF2,PPP3CA,IL8,MAP2K7,MED1,TAF15,GTF2F1,STAT3,HSPA2,POLR2E,DUSP1,IL1B,ESR1
Role of Osteoblasts, Osteoclasts and Chondrocytes in Rheumatoid Arthritis	1.95	0.118	MAP2K6,RAC2,IL1A,MAPK1,PIK3R1,MMP14,CSNK1A1,SMAD5,BCL2,IL1R2,SMAD4,NFKBIB,PPP3CA,CALML5,MAP2K7,ITGA5,GSN,COL1A1,IL18,CBL,FZD3,IL1B,LEF1,MAP2K3,BMP7,SFRP1,WNT5A
Neuregulin Signaling	1.91	0.149	RAC2,MAPK1,PIK3R1,SOS2,NRG1,HRAS,ITGA5,HBEGF,TMEFF2,PTEN,HSP90AB1,TGFA,DLG4,EREG,PSEN1
PI3K/AKT Signaling	1.88	0.131	RAC2,MAPK1,PPP2R5C,YWHAE,PPP2R2A,PIK3R1,SOS2,HRAS,ITGA5,PTEN,EIF4EBP1,BCL2,GAB1,HSP90AB1,PPP2R3A,SFN,NFKBIB,RHEB
Cell Cycle: G2/M DNA Damage Checkpoint Regulation	1.88	0.209	CDKN2A,YWHAE,TOP2A,BTRC,SFN,BRCA1,CDC2,SKP2,ATM
Ephrin Receptor Signaling	1.87	0.117	RAC2,MAPK1,ANGPT1,EPHB2,PTPN13,GNA11,SOS2,ARPC5,HRAS,VEGFC,ITGA5,STAT3,NCK1,BCAR1,GNAI2,GNAS,GNB4,GNG11,GNA15,SDC2,GNA13,EPHA2,GNG12
Non-Small Cell Lung Cancer Signaling	1.83	0.152	CDKN2A,RAC2,FHIT,RASSF1,TFDP1,MAPK1,PIK3R1,SUV39H1,SOS2,TGFA,CDK6,HRAS
Chronic Myeloid Leukemia Signaling	1.78	0.143	CDKN2A,RAC2,HDAC4,TFDP1,MAPK1,SUV39H1,PIK3R1,SOS2,CDK6,HDAC9 (includes EG:9734),HRAS,CBLC,CTBP1,TGFB2,SMAD4
PPARα/RXRα Activation	1.78	0.121	MAP2K6,MAP2K7,MAPK1,MED1,GNA11,SOS2,PRKAR2A,HRAS,ABCA1,IL1R2,GNAS,PLCB4,PRKAR2B,HSP90AB1,PRKAA2,PRKAA1,TGFB2,SMAD4,IL1B,MAP2K3,NFKBIB,PRKAR1A
ERK/MAPK Signaling	1.78	0.12	RAC2,MAPK1,PPP2R5C,PPP2R2A,PIK3R1,PPP1R3C,DUSP6,SOS2,PRKAR2A,HRAS,ITGA5,TLN1,STAT3,BCAR1,EIF4EBP1,PPP1R3D,PRKAR2B,DUSP1,PPP2R3A,ELK3,ESR1,ELF5,PRKAR1A
Huntington's Disease Signaling	1.78	0.112	RAC2,MAPK1,BDNF,PIK3R1,SOS2,GNA11,HRAS,HDAC9 (includes EG:9734),CASP4,AP2A2,CTSD,HSPA4,GNB4,POLR2L (includes EG:5441),GNG11,CASP1,DLG4,GNG12,MAP2K7,HDAC4,HSPA2,PLCB4,POLR2E,STX16,DCTN1,GOSR2,SNCA
CDK5 Signaling	1.73	0.151	PPP2R5C,MAPK1,BDNF,PPP2R2A,PPP1R3C,EGR1,ITGA6,PRKAR2A,HRAS,GNAS,PPP1R3D,PRKAR2B,PPP2R3A,PRKAR1A
mTOR Signaling	1.73	0.122	RAC2,MAPKAP1,MAPK1,EIF3H,DDIT4,PPP2R5C,PPP2R2A,PIK3R1,RPS6KA3,HRAS,VEGFC,EIF4A2,EIF4EBP1,RHOG,PPP2R3A,PRKAA2,PRKAA1,RPS6KA2,RHEB
Tight Junction Signaling	1.71	0.126	MYH10,RAC2,PPP2R5C,PPP2R2A,PRKAR2A,CTNNA1,MLLT4,CASK,PTEN,MYLK,F11R,PRKAR2B,CLDN4,LLGL1,CLDN1,JAM3,PPP2R3A,TGFB2,SPTAN1,CLDN3,PRKAR1A
Hepatic Fibrosis / Hepatic Stellate Cell Activation	1.71	0.134	IL8,MYH10,IL1A,FN1,FGF2,FGFR1,VEGFC,BCL2,IL1R2,CXCL3,COL1A1,TLR4,TIMP1,IGFBP3,TGFA,TGFB2,SMAD4,IL1B
Protein Kinase A Signaling	1.69	0.105	AKAP12,FLNB,MYH10,TNNI2,MAPK1,PPP1R3C,PDE4D,MYLK,TH,GNB4,GNG11,CAMK2D,TGFB2,SMAD4,GNA13,NFKBIB,PPP3CA,GNG12,CALML5,YWHAE,PRKAR2A,PDE8A,GNAI2,GNAS,PPP1R3D,PLCB4,AKAP2,PRKAR2B,AKAP10,LEF1,SFN,KDELR1,PRKAR1A
Insulin Receptor Signaling	1.69	0.129	RAC2,MAPK1,PPP1R3C,PIK3R1,SOS2,PRKAR2A,HRAS,STXBP4,NCK1,VAMP2,PTEN,EIF4EBP1,SCNN1A,PPP1R3D,PRKAR2B,CBL,GAB1,PRKAR1A
Small Cell Lung Cancer Signaling	1.69	0.135	RAC2,CCNE2,FHIT,MAX,TFDP1,PIK3R1,SUV39H1,CDK6,NFKBIB,SKP2,PTEN,BCL2
Cardiac β-adrenergic Signaling	1.69	0.12	AKAP12,PPP2R5C,PPP2R2A,PPP1R3C,PRKAR2A,PDE4D,PDE8A,GNB4,GNAS,AKAP2,PPP1R3D,PRKAR2B,GNG11,PPP2R3A,AKAP10,GNG12,PRKAR1A
FLT3 Signaling in Hematopoietic Progenitor Cells	1.67	0.162	STAT6,RAC2,CBL,MAPK1,PIK3R1,SOS2,RPS6KA3,HRAS,STAT3,MAPK13,RPS6KA2,EIF4EBP1
B Cell Receptor Signaling	1.67	0.123	MAP2K6,RAC2,CALML5,MAP2K7,MAPK1,PIK3R1,EGR1,SOS2,HRAS,MAPK13,PTEN,CAMK2D,GAB1,DAPP1,CARD10,LYN,MAP2K3,NFKBIB,PPP3CA
HMGB1 Signaling	1.66	0.143	MAP2K6,IL8,RAC2,MAP2K7,IL1A,MAPK1,PIK3R1,HRAS,MAPK13,TLR4,RHOG,MAP2K3,SERPINE1,PLAT
IGF-1 Signaling	1.66	0.14	RAC2,YWHAE,MAPK1,PIK3R1,SOS2,PRKAR2A,HRAS,IGFBP7,IGFBP2,PRKAR2B,NOV,IGFBP3,SFN,PRKAR1A
Acute Myeloid Leukemia Signaling	1.66	0.154	MAP2K6,RAC2,MAP2K7,CCNA1,MAPK1,PIK3R1,SOS2,HRAS,LEF1,MAP2K3,STAT3,EIF4EBP1
IL-8 Signaling	1.65	0.113	IL8,RAC2,MAPK1,ANGPT1,PIK3R1,CXCL1,HRAS,HBEGF,VEGFC,EIF4EBP1,BCL2,GNAI2,GNAS,GNB4,CDH1,CCND2,RHOG,GNG11,GNA13,NFKBIB,GNG12
CREB Signaling in Neurons	1.65	0.107	RAC2,CALML5,MAPK1,PIK3R1,GNA11,SOS2,PRKAR2A,HRAS,GNAI2,GNB4,GNAS,POLR2L (includes EG:5441),PLCB4,PRKAR2B,GNG11,CAMK2D,GNA15,POLR2E,GNA13,GNG12,PRKAR1A
Relaxin Signaling	1.61	0.114	RAC2,MAPK1,PIK3R1,GNA11,PRKAR2A,PDE4D,PDE8A,GNAI2,GNB4,GNAS,GNG11,PRKAR2B,GNA15,GNA13,NFKBIB,GNG12,PRKAR1A
Acute Phase Response Signaling	1.61	0.118	MAP2K6,RAC2,IL1A,MAP2K7,FN1,MAPK1,PIK3R1,SOS2,HRAS,CP,STAT3,MAPK13,IL18,SOD2,IL1B,SERPINA1,MAP2K3,SERPINE1,NFKBIB,SAA1,SOCS5
TREM1 Signaling	1.58	0.145	IL8,TLR4,RAC2,IL18,MAPK1,CASP1,ITGA5,IL1B,STAT3,TLR3
Hereditary Breast Cancer Signaling	1.54	0.124	RAC2,HDAC4,PIK3R1,CDK6,HRAS,HDAC9 (includes EG:9734),CDC2,NBN,PTEN,FANCB,POLR2L (includes EG:5441),POLR2E,BRCA2,SFN,BRCA1,ATM
TGF-β Signaling	1.54	0.145	MAPK1,SOS2,TGFB2,SMAD4,HRAS,SMURF2,BMP7,SMAD5,SERPINE1,INHBC,TFE3,INHBA
Melatonin Signaling	1.47	0.143	GNAI2,MAP2K6,CALML5,PLCB4,MAP2K7,PRKAR2B,CAMK2D,MAPK1,PRKAR2A,MAP2K3,PRKAR1A
AMPK Signaling	1.45	0.103	RAC2,PPP2R5C,PPP2R2A,PIK3R1,PRKAR2A,MAPK13,EIF4EBP1,GNAS,PRKAR2B,PPP2R3A,CPT2,PRKAA1,PRKAA2,ACACA,PPM1A,MAP2K3,PRKAR1A
Axonal Guidance Signaling	1.43	0.0918	DPYSL2,RAC2,MAPK1,EPHB2,BDNF,PIK3R1,ARHGEF7,SOS2,ARPC5,GNA11,HRAS,NCK1,ABLIM1,BCAR1,GNB4,GNG11,GNA15,SDC2,ABLIM3,GNA13,SEMA3F,PPP3CA,GNG12,SHANK2,PRKAR2A,VEGFC,ITGA5,GNAI2,GNAS,PLCB4,PRKAR2B,FZD3,BMP7,SEMA3C,EPHA2,PRKAR1A,WNT5A
GNRH Signaling	1.41	0.111	MAP2K6,MAP2K7,MAPK1,EGR1,GNA11,SOS2,PRKAR2A,HRAS,MAPK13,GNAI2,GNAS,PLCB4,PRKAR2B,CAMK2D,MAP2K3,PRKAR1A
Endometrial Cancer Signaling	1.41	0.158	RAC2,CDH1,MAPK1,PIK3R1,SOS2,CTNNA1,HRAS,LEF1,PTEN
FGF Signaling	1.37	0.136	MAP2K6,RAC2,MAPK1,GAB1,FGF2,PIK3R1,FGFR1,SOS2,HRAS,MAP2K3,STAT3,MAPK13
Pancreatic Adenocarcinoma Signaling	1.36	0.121	CDKN2A,RAC2,TFDP1,MAPK1,PIK3R1,SUV39H1,VEGFC,HBEGF,STAT3,BCL2,TGFB2,TGFA,BRCA2,SMAD4
Amyloid Processing	1.33	0.153	CSNK1E,RAC2,PRKAR2B,MAPK1,PRKAR2A,CSNK1A1,MAPK13,PSEN1,PRKAR1A
Role of NFAT in Regulation of the Immune Response	1.33	0.102	RAC2,CALML5,MAPK1,PIK3R1,GNA11,SOS2,CSNK1A1,HRAS,CSNK1E,GNAI2,GNB4,GNAS,PLCB4,GNG11,GNA15,LYN,GNA13,NFKBIB,PPP3CA,GNG12
Dopamine Receptor Signaling	1.31	0.118	TH,PPP1R3D,PRKAR2B,PPP2R5C,PPP2R2A,PPP2R3A,PPP1R3C,PRKAR2A,QDPR,MAOA,PRKAR1A
