# Supplementary material for: An integrative multi-dimensional genetic and epigenetic strategy to identify aberrant genes and pathways in cancer
Source: BMC Syst Biol. 2010 May 17;4:67. doi: 10.1186/1752-0509-4-67 (PMC2880289; doi:10.1186/1752-0509-4-67)
Supplement: Additional file 6 — Results of Gene Ontology analysis using GATHER . Gene Ontology analysis of the 1162 genes using GATHER [file 1752-0509-4-67-S6.XLS]

## Sheet: gather_gene_ontology_090904
Additional File 6 - Results of Gene Ontology analysis using GATHER
#	Annotation	Total Genes With Ann	Your Genes (With Ann)	Your Genes (No Ann)	Genome (With Ann)	Genome (No Ann)	ln(Bayes factor)	neg ln(p value)	FE: neg ln(p value)	FE: neg ln(FDR)	Genes
1	GO:0007186 [6]: G-protein coupled receptor protein signaling pathway	23	23	738	971	10547	13.74	11.17	0	0	AKAP12 CXCL1 CXCL2 CXCL3 DGKA FZD3 GNA11 GNA13 GNA15 GNAI2 GNAS GNB4 GNG11 GNG12 GPR103 GPR160 GPR92 GPRC5B GPSM2 IL8 PRKD3 RGS12 WDR5B
2	GO:0008283 [4]: cell proliferation	112	112	649	946	10572	12.9	11.17	18.76	11.67	ALOX15B ANKRD15 ARTN ATM AURKB AXL BAP1 BCAR1 BCCIP BCL2 BNC1 BRCA1 BRCA2 BUB1 BUB3 CCNA1 CCND2 CCNE2 CCNL1 CDC2 CDCA7 CDK10 CDK6 CDKN2A CTBP1 CUL5 CXCL1 CYLD DAB2 DCTN1 DST DUSP1 DUSP6 ELF5 EMP1 EMP3 EREG ESR1 FGF2 FH FHIT FOSL1 FZD3 GAB1 GAS6 GRN GSPT2 HBEGF HDAC4 HDAC9 HIPK2 HK2 HOXC10 HRAS HSPA2 IFITM1 IFRD2 IGFBP7 IL18 IL1A IL1B IL31RA IL8 INHBA LIG4 MAP2K6 MAPK1 MAPK13 MCC MCM4 MXD4 MYH10 N…
3	GO:0000074 [6]: regulation of cell cycle	55	55	706	343	11175	11.95	11.17	18.04	11.65	ALOX15B ANKRD15 ATM AXL BCCIP BCL2 BRCA1 BRCA2 BUB1 BUB3 CCNA1 CCND2 CCNE2 CDC2 CDK10 CDK6 CDKN2A CUL5 CYLD DST DUSP6 EREG ESR1 FGF2 FH FHIT HDAC9 HIPK2 HK2 HRAS IFITM1 IL1A IL1B IL8 INHBA MAP2K6 MCC NBL1 NF1 NOTCH2 PLAGL1 PTN RAD1 RASSF1 RECK RHOG SFN SKP2 SUGT1 TFDP1 TFDP2 TGFA TGFB2 UHMK1 VEGFC
4	GO:0051244 [4]: regulation of cellular physiological process	68	68	693	499	11019	10.22	11.17	16.2	10.21	ALOX15B AP2S1 ARPC5 BAP1 BCL2 BCL2L2 BIK BNC1 BRCA1 CAPG CARD10 CASP1 CASP4 CDK10 CDKN2A CFLAR CTBP1 CUL5 CXCL1 DLC1 EMP3 FGF2 FOSL1 GRN GSN HBEGF HIPK2 HOXC10 HTATIP2 IFITM1 IGFBP3 IGFBP7 IL18 IL1A IL1B IL31RA IL8 INHBA MAPK1 MCL1 MTL5 MXD4 NCK1 NF1 NOTCH2 PLAGL1 PMP22 PRKAA1 PSEN1 PTN RBM9 RERG RHOG RIPK2 SFRP1 SNCA SOCS5 SSR1 STK3 TIA1 TIMP1 TIMP3 TNFAIP8 TNFRSF10A TNFSF10 TOB1 UHMK1 VEGFC
5	GO:0050789 [2]: regulation of biological process	238	237	524	2630	8888	9.79	11.17	15.33	9.63	ACO1 ALOX15B ANXA5 ANXA8 AP2S1 ARHGDIB ARID1A ARID1B ARNT ARNTL ARPC5 ARTS-1 ATM ATRX BAP1 BCCIP BCL11A BCL2 BCL2L2 BHLHB2 BIK BNC1 BRCA1 BRCA2 C21orf7 C2orf3 CAMK2D CAPG CARD10 CASP1 CASP4 CCNA1 CCNE2 CDC5L CDK10 CDKN2A CENTD1 CENTD2 CENTD3 CFLAR CG6843 CHD2 CHM CHPT1 CNOT7 CTBP1 CUL5 CX3CL1 CXCL1 DDEFL1 DERL1 DLC1 EBAG9 EGR1 EHF EIF4A2 EIF4EBP1 ELAVL2 ELF5 ELK3 ELL2 EMP3 ESR1 ETV4 FALZ FGF2 FLJ…
6	GO:0009653 [3]: morphogenesis	112	112	649	1038	10480	8.57	11.17	14.31	8.98	ABLIM1 AHNAK ALOX15B ANGPT1 ARTN BCL11A BDNF BMP7 BNC1 CALD1 CALML5 CAMK2D CHPT1 CLN8 COL1A1 COL7A1 CRIM1 CST6 CXCL1 DCTN1 DLC1 DLG4 DMD DPYSL2 EBAG9 EBP EHF EMP1 EMP3 ENAH ENG EPHB2 EREG ESR1 FALZ FBN2 FGD1 FGF2 FGFR1 FLNB FOXC1 GAS6 GDA GJB5 GSTM3 GSTP1 HBEGF HDAC4 HDAC9 HOXC10 HRAS IGFBP2 IGFBP3 IGFBP7 IL18 IL31RA IL8 INHBA KAL1 KLK7 KRT13 KRT17 KRT5 KRT6A KRT6B LAMB3 LAMC2 MB MBNL1 MBP MLF1 M…
7	GO:0050794 [3]: regulation of cellular process	84	84	677	708	10810	8.43	11.17	14.28	8.98	ALOX15B AP2S1 ARHGDIB ARPC5 BAP1 BCL2 BCL2L2 BIK BNC1 BRCA1 CAMK2D CAPG CARD10 CASP1 CASP4 CDK10 CDKN2A CFLAR CHPT1 CTBP1 CUL5 CX3CL1 CXCL1 DLC1 EBAG9 EMP3 FGF2 FOSL1 GAS6 GRN GSN HBEGF HIPK2 HOXC10 HTATIP2 IFITM1 IGFBP2 IGFBP3 IGFBP7 IL18 IL1A IL1B IL31RA IL8 INHBA MAPK1 MCL1 MTL5 MXD4 NCK1 NF1 NOTCH2 NOV PLAGL1 PMP22 PPM1A PRKAA1 PRSS11 PSEN1 PTN RBM9 RERG RGS12 RHOG RIPK2 SFRP1 SMURF2 SNCA SOC…
8	GO:0050791 [3]: regulation of physiological process	213	212	549	2341	9177	8.31	11.17	13.84	8.7	ACO1 ALOX15B ANXA5 ANXA8 AP2S1 ARID1A ARID1B ARNT ARNTL ARPC5 ARTS-1 ATM ATRX BAP1 BCL11A BCL2 BCL2L2 BHLHB2 BIK BNC1 BRCA1 BRCA2 C21orf7 C2orf3 CAPG CARD10 CASP1 CASP4 CDC5L CDK10 CDKN2A CFLAR CG6843 CHD2 CNOT7 CTBP1 CUL5 CX3CL1 CXCL1 DLC1 EGR1 EHF EIF4A2 EIF4EBP1 ELAVL2 ELF5 ELK3 ELL2 EMP3 ESR1 ETV4 FALZ FGF2 FLJ36070 FOSL1 FOXA1 FOXC1 FOXF2 FST GLYCTK GRN GSN GTF2F1 HBEGF HDAC4 HDAC9 HIPK2 HMG…
9	GO:0007049 [5]: cell cycle	76	76	685	637	10881	7.34	10.47	13.19	8.18	ALOX15B ANKRD15 ATM AURKB AXL BCCIP BCL2 BRCA1 BRCA2 BUB1 BUB3 CCNA1 CCND2 CCNE2 CCNL1 CDC2 CDK10 CDK6 CDKN2A CUL5 CYLD DCTN1 DST DUSP1 DUSP6 EREG ESR1 FGF2 FH FHIT GSPT2 HDAC4 HDAC9 HIPK2 HK2 HRAS HSPA2 IFITM1 IL1A IL1B IL8 INHBA LIG4 MAP2K6 MAPK1 MAPK13 MCC MCM4 NBL1 NF1 NFIB NFIC NIPBL NOTCH2 NUP98 PLAGL1 PSEN1 PTN RAD1 RAD21 RASSF1 RECK RHOG RRM1 SFN SKP2 SUGT1 SUV39H1 SYCP2 TACC1 TFDP1 TFDP2…
10	GO:0043118 [4]: negative regulation of physiological process	51	51	710	368	11150	6.89	10.07	12.87	7.98	ALOX15B ANXA5 ANXA8 BAP1 BCL2 BCL2L2 CDK10 CDKN2A CFLAR CNOT7 CTBP1 CUL5 CXCL1 DLC1 EIF4EBP1 EMP3 FST HTATIP2 IFITM1 IGFBP7 IL1A IL1B IL31RA IL8 INHBA LRRFIP1 MCL1 MTL5 MXD4 NAB1 NF1 NFX1 NOTCH2 PLAU PMP22 PRKAA1 PSEN1 PTGFRN RBM9 RERG SFRP1 SIRT6 SMURF2 SNCA SOCS5 STAT3 TIMP1 TNFAIP8 TOB1 WWP1 ZNF202
11	GO:0007275 [2]: development	154	154	607	1633	9885	6.36	9.38	11.92	7.31	ABLIM1 AHNAK ALOX15B ANGPT1 ARHGDIB ARID1A ARID1B ARIH2 ARTN ARTS-1 ATRX BCL11A BCL2L2 BDNF BMP7 BNC1 CALD1 CALML5 CAMK2D CCNA1 CHPT1 CLN8 COL1A1 COL7A1 CRIM1 CST6 CTNND2 CXCL1 DCTN1 DLC1 DLG4 DMD DPYSL2 DZIP1 EBAG9 EBP EHF EMP1 EMP3 ENAH ENG EPHA2 EPHB2 EREG ESR1 FALZ FBN2 FGD1 FGF2 FGFR1 FLNB FOXC1 FST FZD3 GAS6 GCNT2 GDA GJB5 GSTM3 GSTP1 HBEGF HDAC4 HDAC9 HMGA2 HOXA1 HOXA2 HOXA9 HOXB2 HOXB7 HO…
12	GO:0042127 [5]: regulation of cell proliferation	36	36	725	224	11294	6.22	9.38	12.31	7.52	ALOX15B BAP1 BCL2 BNC1 BRCA1 CDK10 CDKN2A CTBP1 CUL5 CXCL1 EMP3 FGF2 FOSL1 GRN HBEGF HOXC10 IFITM1 IGFBP7 IL18 IL1A IL1B IL31RA IL8 MXD4 NCK1 NF1 NOTCH2 PMP22 PTN RBM9 RERG RHOG SSR1 TIMP1 TOB1 VEGFC
13	GO:0007398 [6]: ectoderm development	16	16	745	56	11462	5.64	8.97	11.97	7.31	BNC1 CALML5 COL1A1 COL7A1 EMP1 GJB5 KLK7 KRT13 KRT17 KRT5 KRT6A KRT6B LAMB3 LAMC2 SCEL STS
14	GO:0043119 [4]: positive regulation of physiological process	42	42	719	295	11223	5.4	8.77	11.4	6.88	ALOX15B ARID1A ARID1B BIK BNC1 BRCA1 CASP4 CFLAR CUL5 CX3CL1 EHF FGF2 FOSL1 GRN GTF2F1 HBEGF HIPK2 HOXC10 HTATIP2 IGFBP3 IL18 IL31RA INHBA MAPK1 NCK1 NOTCH2 PLAGL1 PRKAA1 PTN RHOG SOCS5 SSR1 STK3 SUPT4H1 TIA1 TIMP1 TIMP3 TLR3 TLR4 TNFRSF10A TNFSF10 VEGFC
15	GO:0042981 [6]: regulation of apoptosis	33	33	728	217	11301	4.34	8.12	10.4	6.02	ALOX15B BCL2 BCL2L2 BIK BRCA1 CARD10 CASP1 CASP4 CFLAR CUL5 HIPK2 HTATIP2 IGFBP3 IL18 IL1A IL31RA INHBA MAPK1 MCL1 MTL5 NOTCH2 PLAGL1 PRKAA1 PSEN1 RIPK2 SFRP1 SNCA STK3 TIA1 TIMP3 TNFAIP8 TNFRSF10A TNFSF10
16	GO:0008544 [7]: epidermis development	14	14	747	49	11469	4.32	8.12	10.65	6.2	BNC1 CALML5 COL1A1 COL7A1 EMP1 GJB5 KLK7 KRT13 KRT17 KRT5 LAMB3 LAMC2 SCEL STS
17	GO:0043067 [5]: regulation of programmed cell death	33	33	728	219	11299	4.18	7.91	10.24	5.92	ALOX15B BCL2 BCL2L2 BIK BRCA1 CARD10 CASP1 CASP4 CFLAR CUL5 HIPK2 HTATIP2 IGFBP3 IL18 IL1A IL31RA INHBA MAPK1 MCL1 MTL5 NOTCH2 PLAGL1 PRKAA1 PSEN1 RIPK2 SFRP1 SNCA STK3 TIA1 TIMP3 TNFAIP8 TNFRSF10A TNFSF10
18	GO:0051243 [5]: negative regulation of cellular physiological process	34	34	727	231	11287	4.05	7.91	10.08	5.88	ALOX15B BAP1 BCL2 BCL2L2 CDK10 CDKN2A CFLAR CTBP1 CUL5 CXCL1 DLC1 EMP3 HTATIP2 IFITM1 IGFBP7 IL1A IL1B IL31RA IL8 INHBA MCL1 MTL5 MXD4 NF1 NOTCH2 PMP22 PRKAA1 PSEN1 RERG SFRP1 SNCA SOCS5 TNFAIP8 TOB1
19	GO:0009888 [5]: histogenesis	19	19	742	91	11427	3.87	7.45	10.09	5.88	BNC1 CALML5 COL1A1 COL7A1 EMP1 GJB5 INHBA KLK7 KRT13 KRT17 KRT5 KRT6A KRT6B LAMB3 LAMC2 SCEL SOX9 STS ZBTB16
20	GO:0019752 [6]: carboxylic acid metabolism	30	2	1	315	6963	3.83	7.45	5.2	2.03	ACACA ACOX2 ACOX3 ACY1 ALDH6A1 ALOX15B ASAH1 BCAT2 CBS CG3902 CG9674 CPS1 CPT2 CTBP1 DARS DDAH1 DHRS3 EPRS FH KYNU MSRA PRKAA1 PRKAA2 PROSC PTGES PTGS1 QDPR SCD TFE3 TH
21	GO:0006082 [5]: organic acid metabolism	30	2	1	315	6963	3.83	7.45	5.2	2.03	ACACA ACOX2 ACOX3 ACY1 ALDH6A1 ALOX15B ASAH1 BCAT2 CBS CG3902 CG9674 CPS1 CPT2 CTBP1 DARS DDAH1 DHRS3 EPRS FH KYNU MSRA PRKAA1 PRKAA2 PROSC PTGES PTGS1 QDPR SCD TFE3 TH
22	GO:0009887 [4]: organogenesis	86	86	675	838	10680	3.82	7.45	9.48	5.44	ABLIM1 AHNAK ALOX15B ANGPT1 ARTN BCL11A BDNF BMP7 BNC1 CALD1 CALML5 CLN8 COL1A1 COL7A1 CRIM1 CXCL1 DCTN1 DLG4 DMD DPYSL2 EBP EMP1 ENAH ENG EPHB2 EREG FALZ FGD1 FGF2 FGFR1 FLNB GDA GJB5 GSTM3 GSTP1 HBEGF HDAC4 HDAC9 HRAS IL18 IL31RA IL8 INHBA KAL1 KLK7 KRT13 KRT17 KRT5 KRT6A KRT6B LAMB3 LAMC2 MB MBNL1 MBP MLF1 NARG1 NOTCH2 NRG1 PCDHB2 PDLIM5 PITX1 PMP22 PTN RPS6KA3 SCEL SH3GL2 SIX1 SNCA SOCS5 SOX1…
23	GO:0048513 [3]: organ development	86	86	675	838	10680	3.82	7.45	9.48	5.44	ABLIM1 AHNAK ALOX15B ANGPT1 ARTN BCL11A BDNF BMP7 BNC1 CALD1 CALML5 CLN8 COL1A1 COL7A1 CRIM1 CXCL1 DCTN1 DLG4 DMD DPYSL2 EBP EMP1 ENAH ENG EPHB2 EREG FALZ FGD1 FGF2 FGFR1 FLNB GDA GJB5 GSTM3 GSTP1 HBEGF HDAC4 HDAC9 HRAS IL18 IL31RA IL8 INHBA KAL1 KLK7 KRT13 KRT17 KRT5 KRT6A KRT6B LAMB3 LAMC2 MB MBNL1 MBP MLF1 NARG1 NOTCH2 NRG1 PCDHB2 PDLIM5 PITX1 PMP22 PTN RPS6KA3 SCEL SH3GL2 SIX1 SNCA SOCS5 SOX1…
24	GO:0006637 [7]: acyl-CoA metabolism	1	1	2	17	7261	3.52	6.98	4.91	1.81	CG3902
25	GO:0051242 [5]: positive regulation of cellular physiological process	33	33	728	228	11290	3.51	6.98	9.53	5.44	ALOX15B BIK BNC1 CASP4 CFLAR CUL5 FGF2 FOSL1 GRN HBEGF HIPK2 HOXC10 HTATIP2 IGFBP3 IL18 IL31RA INHBA MAPK1 NCK1 NOTCH2 PLAGL1 PRKAA1 PTN RHOG SOCS5 SSR1 STK3 TIA1 TIMP1 TIMP3 TNFRSF10A TNFSF10 VEGFC
26	GO:0008285 [6]: negative regulation of cell proliferation	20	20	741	111	11407	2.6	5.96	8.76	4.77	ALOX15B BAP1 BCL2 CDK10 CDKN2A CTBP1 CUL5 CXCL1 EMP3 IFITM1 IGFBP7 IL1A IL1B IL8 MXD4 NF1 NOTCH2 PMP22 RERG TOB1
27	GO:0006464 [7]: protein modification	125	125	636	1384	10134	2.58	5.96	8.02	4.07	ALG5 ARIH2 ASPH AURKB AXL B3GALNT2 B3GALT3 B3GNT3 BAP1 BMP2K BRCA1 BTRC BUB1 CAMK2D CASK CBL CDC14B CDC2 CDK10 CDK6 CHM CSNK1A1 CSNK1E CTBP1 CUL5 CYLD DAPP1 DMPK DUSP1 DUSP6 DUSP7 EPHA2 EPHB2 FBXL3 FBXO11 FBXO16 FBXO2 FBXO28 FBXO38 FBXW7 FGFR1 FYB GCNT2 GNA11 GNA15 HDAC9 HIPK2 IL31RA ITCH LOC51136 LOX LOXL1 LYN MAN1A2 MAP2K3 MAP2K6 MAP2K7 MAP4K5 MAPK1 MAPK13 MKRN2 MLL3 MSRA MYLK NFX1 PAM PCGF2 PC…
28	GO:0050875 [3]: cellular physiological process	605	602	159	8493	3025	2.34	5.63	7.61	3.75	ABCA1 ABLIM1 ABLIM3 ACACA ACO1 ACOX2 ACOX3 ACY1 ADSSL1 AGPAT3 AGPAT4 AKAP12 AKR7A3 ALDH2 ALDH6A1 ALG5 ALOX15B ANKRD15 ANXA1 AP1S2 AP2A2 AP2S1 AP3S1 ARF1 ARF6 ARFGEF1 ARHGDIB ARID1A ARID1B ARIH2 ARNT ARNTL ARPC5 ARTN ARTS-1 ASAH1 ASPH ASRGL1 ATAD3A ATM ATP6V1C1 ATRX AURKB AXL B3GALNT2 B3GALT3 B3GNT3 B4GALT1 BAP1 BCAR1 BCAT2 BCCIP BCL11A BCL2 BCL2L2 BHLHB2 BIK BMP2K BNC1 BRCA1 BRCA2 BTRC BUB1 BUB3 …
29	GO:0008652 [7]: amino acid biosynthesis	5	1	2	62	7216	2.29	5.63	3.66	1.28	BCAT2 CBS CG9674 CPS1 CTBP1
30	GO:0007166 [5]: cell surface receptor linked signal transduction	60	60	701	1361	10157	2.29	5.63	0	0	AKAP12 ANXA1 AP3S1 BTRC CBL CSNK1A1 CX3CL1 CXCL1 CXCL2 CXCL3 DGKA DST EPHA2 EPHB2 EREG FGFR1 FZD3 GAB1 GEM GLRB GNA11 GNA13 GNA15 GNAI2 GNAS GNB4 GNG11 GNG12 GPR103 GPR160 GPR92 GPRC5B GPSM2 HIPK2 HRAS IFITM1 IL31RA IL8 INHBA ITGA5 ITGA6 ITGB4 LEF1 NCK1 NOTCH2 PRKD3 PSEN1 PTN PTPRG RGS12 ROR1 SFRP1 SMAD4 SMAD5 SMURF2 SOCS5 STC1 WDR5B WNT5A ZIC1
31	GO:0006732 [6]: coenzyme metabolism	7	1	2	64	7214	2.25	5.55	3.63	1.26	ATP6V1C1 CG3902 COQ4 EME1 KYNU MLL3 N-PAC
32	GO:0009309 [6]: amine biosynthesis	8	1	2	68	7210	2.19	5.47	3.57	1.22	BCAT2 CBS CG9674 CPS1 CTBP1 ETNK1 SRM TH
33	GO:0051186 [5]: cofactor metabolism	7	1	2	77	7201	2.08	5.38	3.45	1.21	ATP6V1C1 CG3902 COQ4 EME1 KYNU MLL3 N-PAC
34	GO:0006631 [6]: fatty acid metabolism	13	1	2	96	7182	1.86	5.17	3.23	1.21	ACACA ACOX2 ACOX3 ALOX15B ASAH1 CG3902 CPT2 DHRS3 PRKAA1 PRKAA2 PTGES PTGS1 SCD
35	GO:0050877 [4]: neurophysiological process	29	29	732	779	10739	1.85	5.1	0	0	ABLIM1 ATRX BBS7 CD151 CHM COCH COL1A1 DFNA5 DHRS3 DLG4 EFEMP1 FOXC1 GCHFR GJA3 GJB2 GJB3 GLRB GPRC5B MAOA MAPK1 MBP PCDHB2 PMP22 SLC1A3 SRI TBL1X TGFBI TH TIMP3
36	GO:0045786 [7]: negative regulation of cell cycle	15	15	746	75	11443	1.64	4.91	7.85	3.94	ALOX15B ANKRD15 ATM BRCA1 CDKN2A CYLD ESR1 FH FHIT INHBA MCC NBL1 NF1 RASSF1 RECK
37	GO:0006520 [6]: amino acid metabolism	16	1	2	210	7068	1.12	4.41	2.47	1.01	ACY1 ALDH6A1 BCAT2 CBS CG9674 CPS1 CTBP1 DARS DDAH1 EPRS KYNU MSRA PROSC QDPR TFE3 TH
38	GO:0006519 [5]: amino acid and derivative metabolism	19	1	2	233	7045	1.02	4.31	2.37	0.98	ACY1 ALDH6A1 BCAT2 CBS CG9674 CPS1 CTBP1 DARS DDAH1 EPRS ETNK1 KYNU MAOA MSRA PROSC QDPR SRM TFE3 TH
39	GO:0009308 [5]: amine metabolism	22	1	2	243	7035	0.98	4.25	2.33	0.98	ACY1 ALDH6A1 BCAT2 CBS CG9674 CPS1 CTBP1 DARS DDAH1 EPRS ETNK1 GCNT2 KYNU MAOA MSRA PROSC QDPR SLC35A3 SLC35D1 SRM TFE3 TH
40	GO:0051246 [5]: regulation of protein metabolism	12	12	749	56	11462	0.81	4.1	7.06	3.23	ARPC5 CAPG EIF4EBP1 GSN IL31RA INHBA NCK1 PRKAA1 PTGFRN TIMP1 TLR3 TLR4
41	GO:0044255 [5]: cellular lipid metabolism	35	1	2	296	6982	0.8	4.1	2.14	0.98	ABCA1 ACACA ACOX2 ACOX3 AGPAT3 AGPAT4 ALOX15B ASAH1 CG3902 CHPT1 CPT2 DHRS3 EBP ETNK1 FDFT1 GALC GGPS1 GPAM HSD17B1 ISYNA1 MTMR9 OPRS1 OSBPL3 OSBPL5 PEMT PIP5K1A PLAA PRKAA1 PRKAA2 PTGES PTGS1 SCD SREBF1 STS TFCP2L1
42	GO:0043065 [7]: positive regulation of apoptosis	18	18	743	112	11406	0.73	4.06	6.83	3.04	ALOX15B BIK CASP4 CFLAR CUL5 HIPK2 HTATIP2 IGFBP3 IL18 INHBA MAPK1 NOTCH2 PLAGL1 STK3 TIA1 TIMP3 TNFRSF10A TNFSF10
43	GO:0043068 [6]: positive regulation of programmed cell death	18	18	743	113	11405	0.64	3.96	6.74	2.99	ALOX15B BIK CASP4 CFLAR CUL5 HIPK2 HTATIP2 IGFBP3 IL18 INHBA MAPK1 NOTCH2 PLAGL1 STK3 TIA1 TIMP3 TNFRSF10A TNFSF10
44	GO:0007600 [5]: sensory perception	19	19	742	545	10973	0.59	3.91	0	0	ABLIM1 ATRX BBS7 CD151 CHM COCH COL1A1 DFNA5 DHRS3 EFEMP1 FOXC1 GJA3 GJB2 GJB3 GPRC5B PMP22 TBL1X TGFBI TIMP3
45	GO:0044237 [4]: cellular metabolism	433	3	0	3783	3495	0.58	3.91	1.96	0.87	ABCA1 ACACA ACO1 ACOX2 ACOX3 ACY1 ADSSL1 AGPAT3 AGPAT4 AKR7A3 ALDH2 ALDH6A1 ALG5 ALOX15B AP2A2 ARID1A ARID1B ARIH2 ARNT ARNTL ARPC5 ARTS-1 ASAH1 ASPH ASRGL1 ATAD3A ATM ATP6V1C1 ATRX AURKB AXL B3GALNT2 B3GALT3 B3GNT3 B4GALT1 BAP1 BCAT2 BCL11A BHLHB2 BMP2K BNC1 BRCA1 BRCA2 BTRC BUB1 C10orf59 C13orf10 C21orf7 C2orf3 CA2 CAMK2D CANX CAPG CARD10 CASK CASP1 CASP4 CBFB CBL CBS CDC14B CDC2 CDC5L CDK10 CD…
46	GO:0040007 [3]: growth	20	20	741	134	11384	0.57	3.91	6.63	2.91	ALOX15B BMP7 CAMK2D CHPT1 DLC1 EBAG9 EMP1 EMP3 ESR1 GAS6 IGFBP2 IGFBP3 IGFBP7 INHBA NOTCH2 NOV PRSS11 RERG SOCS5 TGFB2
47	GO:0044238 [4]: primary metabolism	420	3	0	3811	3467	0.55	3.87	1.94	0.86	ABCA1 ACACA ACO1 ACOX2 ACOX3 ACY1 ADSSL1 AGPAT3 AGPAT4 ALDH2 ALDH6A1 ALG5 ALOX15B ANXA1 AP2A2 ARID1A ARID1B ARIH2 ARNT ARNTL ARPC5 ARTS-1 ASAH1 ASPH ASRGL1 ATAD3A ATM ATP6V1C1 ATRX AURKB AXL B3GALNT2 B3GALT3 B3GNT3 B4GALT1 BAP1 BCAT2 BCL11A BHLHB2 BMP2K BNC1 BRCA1 BRCA2 BTRC BUB1 C13orf10 C21orf7 C2orf3 CAMK2D CANX CAPG CARD10 CASK CASP1 CASP4 CBFB CBL CBS CDC14B CDC2 CDC5L CDK10 CDK6 CFLAR CG390…
48	GO:0006629 [5]: lipid metabolism	41	1	2	445	6833	0.43	3.77	1.76	0.85	ABCA1 ACACA ACOX2 ACOX3 AGPAT3 AGPAT4 ALOX15B ANXA1 ASAH1 CG3902 CHPT1 CPNE3 CPT2 CYP27B1 DHRS3 EBP ETNK1 FDFT1 GALC GGPS1 GPAM HSD17B1 ISYNA1 MTMR9 OPRS1 OSBPL3 OSBPL5 PAFAH1B2 PEMT PIP5K1A PLAA PLCB4 PRKAA1 PRKAA2 PTGES PTGS1 SCD SREBF1 STS TFCP2L1 ZNF202
49	GO:0016049 [4]: cell growth	17	17	744	106	11412	0.4	3.7	6.5	2.87	CAMK2D CHPT1 DLC1 EBAG9 EMP1 EMP3 ESR1 GAS6 IGFBP2 IGFBP3 IGFBP7 NOTCH2 NOV PRSS11 RERG SOCS5 TGFB2
50	GO:0008361 [5]: regulation of cell size	17	17	744	106	11412	0.4	3.7	6.5	2.87	CAMK2D CHPT1 DLC1 EBAG9 EMP1 EMP3 ESR1 GAS6 IGFBP2 IGFBP3 IGFBP7 NOTCH2 NOV PRSS11 RERG SOCS5 TGFB2
51	GO:0008152 [3]: metabolism	451	3	0	4076	3202	0.35	3.7	1.74	0.84	ABCA1 ACACA ACO1 ACOX2 ACOX3 ACY1 ADSSL1 AGPAT3 AGPAT4 AKR7A3 ALDH2 ALDH6A1 ALG5 ALOX15B ANXA1 AP2A2 ARID1A ARID1B ARIH2 ARNT ARNTL ARPC5 ARTS-1 ASAH1 ASPH ASRGL1 ATAD3A ATM ATP6V1C1 ATRX AURKB AXL B3GALNT2 B3GALT3 B3GNT3 B4GALT1 BAP1 BCAT2 BCL11A BHLHB2 BMP2K BNC1 BRCA1 BRCA2 BTRC BUB1 C10orf59 C13orf10 C20orf112 C21orf7 C2orf3 CA2 CAMK2D CANX CAPG CARD10 CASK CASP1 CASP4 CBFB CBL CBR4 CBS CDC14…
52	GO:0006916 [8]: anti-apoptosis	14	14	747	78	11440	0.32	3.65	6.49	2.87	BCL2 BCL2L2 CFLAR HTATIP2 IL1A IL31RA MCL1 MTL5 NOTCH2 PRKAA1 PSEN1 SFRP1 SNCA TNFAIP8
53	GO:0009581 [5]: detection of external stimulus	21	21	740	574	10944	0.3	3.6	0	0	ABLIM1 ATRX BBS7 CD151 CHM COCH COL1A1 DFNA5 DHRS3 EFEMP1 FOXC1 GJA3 GJB2 GJB3 GPRC5B PMP22 TBL1X TGFBI TIMP3 TLR3 TLR4
54	GO:0006357 [8]: regulation of transcription from Pol II promoter	24	1	2	528	6750	0.29	3.6	1.6	0.77	BRCA1 CG6843 CHD2 ELK3 FOSL1 HTATIP2 HTATSF1 ID4 LRRFIP1 MXD4 NFX1 PRKAR1A SOD2 SOX15 SOX9 SRCAP SREBF1 STAT3 STAT6 TCF12 TFCP2L1 TFDP1 TFDP2 ZNF202
55	GO:0006355 [7]: regulation of transcription, DNA-dependent	131	1	2	590	6688	0.2	3.5	1.49	0.77	ARID1A ARID1B ARNT ARNTL ATM ATRX BCL11A BHLHB2 BNC1 BRCA1 C21orf7 C2orf3 CDC5L CG6843 CHD2 CNOT7 EGR1 EHF ELAVL2 ELF5 ELK3 ELL2 ESR1 ETV4 FALZ FLJ36070 FOSL1 FOXA1 FOXC1 FOXF2 GLYCTK GTF2F1 HDAC4 HDAC9 HMGA2 HNRPD HNRPUL1 HOXA1 HOXA2 HOXA9 HOXB2 HOXB7 HOXC10 HTATIP2 HTATSF1 ID4 IL31RA ING2 IRF6 ISL1 KLF13 KLF5 KLF8 LEF1 LRRFIP1 MAX MBD1 MCM4 MED31 MLL MLL3 MXD4 MYBBP1A NAB1 NARG1 NCOA2 NFIB NFIC…
56	GO:0045449 [6]: regulation of transcription	138	1	2	626	6652	0.15	3.45	1.44	0.76	ARID1A ARID1B ARNT ARNTL ATM ATRX BCL11A BHLHB2 BNC1 BRCA1 BRCA2 C21orf7 C2orf3 CDC5L CG6843 CHD2 CNOT7 EGR1 EHF ELAVL2 ELF5 ELK3 ELL2 ESR1 ETV4 FALZ FLJ36070 FOSL1 FOXA1 FOXC1 FOXF2 GLYCTK GTF2F1 HDAC4 HDAC9 HMGA2 HNRPD HNRPUL1 HOXA1 HOXA2 HOXA9 HOXB2 HOXB7 HOXC10 HTATIP2 HTATSF1 ID4 IL31RA ING2 IRF6 ISL1 KLF13 KLF5 KLF8 LEF1 LRRFIP1 MAX MBD1 MBTD1 MCM4 MED31 MLL MLL3 MXD4 MYBBP1A NAB1 NARG1 NCO…
57	GO:0019219 [5]: regulation of nucleobase, nucleoside, nucleotide and nucleic acid metabolism	138	1	2	638	6640	0.13	3.45	1.42	0.75	ARID1A ARID1B ARNT ARNTL ATM ATRX BCL11A BHLHB2 BNC1 BRCA1 BRCA2 C21orf7 C2orf3 CDC5L CG6843 CHD2 CNOT7 EGR1 EHF ELAVL2 ELF5 ELK3 ELL2 ESR1 ETV4 FALZ FLJ36070 FOSL1 FOXA1 FOXC1 FOXF2 GLYCTK GTF2F1 HDAC4 HDAC9 HMGA2 HNRPD HNRPUL1 HOXA1 HOXA2 HOXA9 HOXB2 HOXB7 HOXC10 HTATIP2 HTATSF1 ID4 IL31RA ING2 IRF6 ISL1 KLF13 KLF5 KLF8 LEF1 LRRFIP1 MAX MBD1 MBTD1 MCM4 MED31 MLL MLL3 MXD4 MYBBP1A NAB1 NARG1 NCO…
58	GO:0006366 [8]: transcription from Pol II promoter	37	1	2	664	6614	0.1	3.45	1.39	0.72	BRCA1 CBFB CG6843 CHD2 ELF5 ELK3 ELL2 FOSL1 FOXF2 GTF2F1 HTATIP2 HTATSF1 ID4 KLF13 KLF5 LRRFIP1 MLL MXD4 NFIC NFX1 POLR2E PRKAR1A SNAPC3 SOD2 SOX15 SOX9 SRCAP SREBF1 STAT3 STAT6 TAF2 TCF12 TFCP2L1 TFDP1 TFDP2 TFE3 ZNF202
59	GO:0006351 [7]: transcription, DNA-dependent	135	1	2	720	6558	0.04	0	1.31	0.7	ARID1A ARID1B ARNT ARNTL ATM ATRX BCL11A BHLHB2 BNC1 BRCA1 C21orf7 C2orf3 CBFB CDC5L CG6843 CHD2 CNOT7 EGR1 EHF ELAVL2 ELF5 ELK3 ELL2 ESR1 ETV4 FALZ FLJ36070 FOSL1 FOXA1 FOXC1 FOXF2 GLYCTK GTF2F1 HDAC4 HDAC9 HMGA2 HNRPD HNRPUL1 HOXA1 HOXA2 HOXA9 HOXB2 HOXB7 HOXC10 HTATIP2 HTATSF1 ID4 IL31RA ING2 IRF6 ISL1 KLF13 KLF5 KLF8 LEF1 LRRFIP1 MAX MBD1 MCM4 MED31 MLL MLL3 MXD4 MYBBP1A NAB1 NARG1 NCOA2 NFIB…
60	GO:0044249 [5]: cellular biosynthesis	55	1	2	715	6563	0.04	0	1.32	0.7	ACACA ACO1 ADSSL1 ALG5 ALOX15B ATP6V1C1 B3GALNT2 B3GALT3 B3GNT3 B4GALT1 BCAT2 CBS CG9674 CHM COQ4 CPS1 CTBP1 CYP27B1 DARS EIF4A2 EIF4EBP1 EME1 EPRS ETNK1 GCNT2 GLT8D2 GSPT2 HSD17B1 IL18 INHBA ISYNA1 KYNU MAN1A2 MAPK13 MLL3 MRPS15 MRPS5 PGGT1B PRKAA1 PRKAA2 PTGFRN PTGS1 QDPR RPL23 RPLP2 SCD SERP1 SLC35D1 SRM ST6GALNAC2 TFE3 TH TLR3 TLR4 UGCGL2
61	GO:0006793 [5]: phosphorus metabolism	67	67	694	715	10803	0.02	0	5.52	2.17	ATP6V1C1 AURKB AXL BMP2K BUB1 CAMK2D CASK CDC14B CDC2 CDK10 CDK6 CSNK1A1 CSNK1E CTBP1 DAPP1 DMPK DUSP1 DUSP6 DUSP7 EME1 EPHA2 EPHB2 FGFR1 FYB HIPK2 IL31RA INHBA LYN MAP2K3 MAP2K6 MAP2K7 MAP4K5 MAPK1 MAPK13 MLL3 MTMR9 MYLK NDUFB8 NDUFS7 PDK4 PIP5K1A PPM1A PPP2R2A PPP2R3A PPP3CA PRKAA1 PRKAA2 PRKAR1A PRKAR2A PRKAR2B PRKD3 PRKX PRPF4B PTPN12 PTPN13 PTPRA PTPRG PXK RIPK2 RIPK5 ROR1 RPS6KA2 RPS6KA3 SN…
62	GO:0006796 [6]: phosphate metabolism	67	67	694	715	10803	0.02	0	5.52	2.17	ATP6V1C1 AURKB AXL BMP2K BUB1 CAMK2D CASK CDC14B CDC2 CDK10 CDK6 CSNK1A1 CSNK1E CTBP1 DAPP1 DMPK DUSP1 DUSP6 DUSP7 EME1 EPHA2 EPHB2 FGFR1 FYB HIPK2 IL31RA INHBA LYN MAP2K3 MAP2K6 MAP2K7 MAP4K5 MAPK1 MAPK13 MLL3 MTMR9 MYLK NDUFB8 NDUFS7 PDK4 PIP5K1A PPM1A PPP2R2A PPP2R3A PPP3CA PRKAA1 PRKAA2 PRKAR1A PRKAR2A PRKAR2B PRKD3 PRKX PRPF4B PTPN12 PTPN13 PTPRA PTPRG PXK RIPK2 RIPK5 ROR1 RPS6KA2 RPS6KA3 SN…
63	GO:0009058 [4]: biosynthesis	57	1	2	736	6542	0.02	0	1.29	0.7	ACACA ACO1 ADSSL1 ALG5 ALOX15B ATP6V1C1 B3GALNT2 B3GALT3 B3GNT3 B4GALT1 BCAT2 CBS CG9674 CHM COQ4 CPS1 CTBP1 CYP27B1 DARS EIF4A2 EIF4EBP1 EME1 EPRS ETNK1 FDFT1 GCHFR GCNT2 GLT8D2 GSPT2 HSD17B1 IL18 INHBA ISYNA1 KYNU MAN1A2 MAPK13 MLL3 MRPS15 MRPS5 PGGT1B PRKAA1 PRKAA2 PTGFRN PTGS1 QDPR RPL23 RPLP2 SCD SERP1 SLC35D1 SRM ST6GALNAC2 TFE3 TH TLR3 TLR4 UGCGL2
64	GO:0019222 [4]: regulation of metabolism	153	1	2	746	6532	0.01	0	1.28	0.69	ACO1 ARID1A ARID1B ARNT ARNTL ARPC5 ATM ATRX BCL11A BHLHB2 BNC1 BRCA1 BRCA2 C21orf7 C2orf3 CAPG CDC5L CG6843 CHD2 CNOT7 EGR1 EHF EIF4A2 EIF4EBP1 ELAVL2 ELF5 ELK3 ELL2 ESR1 ETV4 FALZ FLJ36070 FOSL1 FOXA1 FOXC1 FOXF2 GLYCTK GSN GTF2F1 HDAC4 HDAC9 HMGA2 HNRPD HNRPUL1 HOXA1 HOXA2 HOXA9 HOXB2 HOXB7 HOXC10 HTATIP2 HTATSF1 ID4 IL31RA ING2 INHBA IRF6 ISL1 KLF13 KLF5 KLF8 LEF1 LRRFIP1 MAPK13 MAX MBD1 MBTD…
65	GO:0006350 [6]: transcription	146	1	2	765	6513	-0.01	0	1.26	0.68	ARID1A ARID1B ARNT ARNTL ATM ATRX BCL11A BHLHB2 BNC1 BRCA1 BRCA2 C21orf7 C2orf3 CBFB CDC5L CG6843 CHD2 CNOT7 EGR1 EHF ELAVL2 ELF5 ELK3 ELL2 ESR1 ETV4 FALZ FLJ36070 FOSL1 FOXA1 FOXC1 FOXF2 GLYCTK GTF2F1 HDAC4 HDAC9 HMGA2 HNRPD HNRPUL1 HOXA1 HOXA2 HOXA9 HOXB2 HOXB7 HOXC10 HTATIP2 HTATSF1 ID4 IL31RA ING2 IRF6 ISL1 KLF13 KLF5 KLF8 LEF1 LRRFIP1 MAX MBD1 MBTD1 MCM4 MED31 MLL MLL3 MXD4 MYBBP1A NAB1 NARG…
66	GO:0030154 [3]: cell differentiation	24	24	737	190	11328	-0.26	0	5.66	2.17	ALOX15B ARTS-1 EHF HDAC4 HDAC9 HSPA2 IFRD2 IGFBP3 IL31RA INHBA LPIN1 MBNL1 MBP MCL1 MLF1 NOTCH2 NOTCH3 NRG1 PAPPA PTGS1 SOCS5 TLR3 TLR4 WWP1
67	GO:0045656 [7]: negative regulation of monocyte differentiation	3	3	758	2	11516	-0.4	0	6.14	2.55	INHBA TLR3 TLR4
68	GO:0007250 [6]: activation of NF-kappaB-inducing kinase	4	4	757	6	11512	-0.4	0	6.09	2.53	CARD10 TLR3 TLR4 TNFRSF10A
69	GO:0006139 [5]: nucleobase, nucleoside, nucleotide and nucleic acid metabolism	197	1	2	1452	5826	-0.43	0	0.72	0.42	ADSSL1 ALDH6A1 ARID1A ARID1B ARNT ARNTL ATM ATP6V1C1 ATRX BCL11A BHLHB2 BNC1 BRCA1 BRCA2 C13orf10 C21orf7 C2orf3 CBFB CDC5L CG6843 CHD2 CIRBP CNOT7 CPS1 CSNK1E CTAGE5 DARS DFFA DPYSL2 EGR1 EHF ELAVL2 ELF5 ELK3 ELL2 EME1 EPRS ESR1 ETV4 EXOSC7 FALZ FHIT FLJ36070 FOSL1 FOXA1 FOXC1 FOXF2 GDA GLYCTK GRSF1 GSPT2 GTF2F1 HDAC4 HDAC9 HIST2H2BE HMGA2 HNRPD HNRPU HNRPUL1 HOXA1 HOXA2 HOXA9 HOXB2 HOXB7 HOXC10…
70	GO:0012502 [7]: induction of programmed cell death	16	16	745	107	11411	-0.49	0	5.58	2.17	ALOX15B BIK CASP4 CFLAR CUL5 HIPK2 HTATIP2 IL18 INHBA MAPK1 NOTCH2 PLAGL1 TIA1 TIMP3 TNFRSF10A TNFSF10
71	GO:0006917 [8]: induction of apoptosis	16	16	745	107	11411	-0.49	0	5.58	2.17	ALOX15B BIK CASP4 CFLAR CUL5 HIPK2 HTATIP2 IL18 INHBA MAPK1 NOTCH2 PLAGL1 TIA1 TIMP3 TNFRSF10A TNFSF10
72	GO:0007050 [7]: cell cycle arrest	10	10	751	50	11468	-0.59	0	5.65	2.17	CDKN2A CUL5 DST IL8 INHBA MAP2K6 NOTCH2 PLAGL1 RASSF1 UHMK1
73	GO:0043066 [7]: negative regulation of apoptosis	14	14	747	89	11429	-0.68	0	5.42	2.14	BCL2 BCL2L2 CFLAR HTATIP2 IL1A IL31RA MCL1 MTL5 NOTCH2 PRKAA1 PSEN1 SFRP1 SNCA TNFAIP8
74	GO:0009987 [2]: cellular process	682	3	0	5840	1438	-0.73	0	0.66	0.38	ABCA1 ABLIM1 ABLIM3 ACACA ACO1 ACOX2 ACOX3 ACY1 ADSSL1 AGPAT3 AGPAT4 AKAP10 AKAP12 AKR7A3 ALDH2 ALDH6A1 ALG5 ALOX15B ANGPT1 ANKRD15 ANXA1 AP1S2 AP2A2 AP2S1 AP3S1 ARF1 ARF6 ARFGEF1 ARHGDIB ARHGEF7 ARID1A ARID1B ARIH2 ARNT ARNTL ARPC5 ARTN ARTS-1 ASAH1 ASPH ASRGL1 ATAD3A ATM ATP6V1C1 ATRX AURKB AXL B3GALNT2 B3GALT3 B3GNT3 B4GALT1 BAP1 BCAR1 BCAT2 BCCIP BCL11A BCL2 BCL2L2 BHLHB2 BIK BMP2K BNC1 BRCA1…
75	GO:0043069 [6]: negative regulation of programmed cell death	14	14	747	90	11428	-0.76	0	5.34	2.11	BCL2 BCL2L2 CFLAR HTATIP2 IL1A IL31RA MCL1 MTL5 NOTCH2 PRKAA1 PSEN1 SFRP1 SNCA TNFAIP8
76	GO:0030097 [5]: hemopoiesis	11	11	750	61	11457	-0.79	0	5.39	2.14	BCL11A HDAC4 HDAC9 IL31RA INHBA MLF1 NOTCH2 SOCS5 TLR3 TLR4 WWP1
77	GO:0045596 [5]: negative regulation of cell differentiation	4	4	757	7	11511	-0.79	0	5.68	2.17	INHBA SOCS5 TLR3 TLR4
78	GO:0007582 [2]: physiological process	657	3	0	6023	1255	-0.82	0	0.57	0.34	ABCA1 ABLIM1 ABLIM3 ACACA ACO1 ACOX2 ACOX3 ACY1 ADSSL1 AGPAT3 AGPAT4 AKAP10 AKAP12 AKR7A3 ALDH2 ALDH6A1 ALG5 ALOX15B ANKRD15 ANXA1 ANXA5 ANXA8 AP1S2 AP2A2 AP2S1 AP3S1 ARF1 ARF6 ARFGEF1 ARHGDIB ARID1A ARID1B ARIH2 ARNT ARNTL ARPC5 ARTN ARTS-1 ASAH1 ASPH ASRGL1 ATAD3A ATM ATP6V1C1 ATRX AURKB AXL B3GALNT2 B3GALT3 B3GNT3 B4GALT1 BAP1 BBS7 BCAR1 BCAT2 BCCIP BCL11A BCL2 BCL2L2 BHLHB2 BIK BMP2K BNC1 BRC…
79	GO:0000075 [7]: cell cycle checkpoint	7	7	754	27	11491	-0.86	0	5.47	2.17	BRCA1 BRCA2 BUB1 BUB3 CCNE2 CDKN2A RAD1
80	GO:0006811 [5]: ion transport	29	29	732	675	10843	-0.9	0	0.01	0	ATP6V1C1 CLCN6 CLIC3 COL13A1 COL1A1 COL4A1 COL4A2 COL4A6 COL7A1 CP CTHRC1 EME1 GLRB KCNJ15 KCTD14 KCTD4 KCTD6 MLL3 NNT SCNN1A SFXN3 SFXN4 SLC24A3 SLC39A11 SLC39A8 SLC40A1 SLC4A2 TRPC1 UCP2
81	GO:0051234 [4]: establishment of localization	101	101	660	1876	9642	-0.93	0	0.01	0	ABCA1 AKAP12 AP1S2 AP2A2 AP2S1 AP3S1 ARF1 ARF6 ARFGEF1 ARNT ATP6V1C1 CHM CLCN6 CLIC3 CLTA COL13A1 COL1A1 COL4A1 COL4A2 COL4A6 COL7A1 COPA CP CPNE3 CPT2 CTHRC1 DERL1 EME1 FYB FYCO1 GJA3 GJB2 GLRB GOLGA4 GOLT1A GOSR2 GRPEL1 HRAS KCNJ15 KCTD14 KCTD4 KCTD6 KDELR1 LY75 M6PRBP1 MB MLL3 MYBBP1A NFX1 NNT NUP54 NUP98 NUPL1 OSBPL3 OSBPL5 PCTP PICALM PRKAA1 RAB2 RAB34 RAB38 RABIF RANBP2 RAP2B RGS12 RIN1 RPL…
82	GO:0006810 [4]: transport	101	101	660	1874	9644	-0.94	0	0.01	0	ABCA1 AKAP12 AP1S2 AP2A2 AP2S1 AP3S1 ARF1 ARF6 ARFGEF1 ARNT ATP6V1C1 CHM CLCN6 CLIC3 CLTA COL13A1 COL1A1 COL4A1 COL4A2 COL4A6 COL7A1 COPA CP CPNE3 CPT2 CTHRC1 DERL1 EME1 FYB FYCO1 GJA3 GJB2 GLRB GOLGA4 GOLT1A GOSR2 GRPEL1 HRAS KCNJ15 KCTD14 KCTD4 KCTD6 KDELR1 LY75 M6PRBP1 MB MLL3 MYBBP1A NFX1 NNT NUP54 NUP98 NUPL1 OSBPL3 OSBPL5 PCTP PICALM PRKAA1 RAB2 RAB34 RAB38 RABIF RANBP2 RAP2B RGS12 RIN1 RPL…
83	GO:0006915 [6]: apoptosis	40	40	721	400	11118	-0.97	0	4.66	1.7	ALOX15B BCL2 BCL2L2 BIK BRCA1 CARD10 CASP1 CASP4 CFLAR CUL5 DFFA EBAG9 HIPK2 HTATIP2 IGFBP3 IL18 IL1A IL1B IL31RA INHBA MAPK1 MCL1 MTL5 NOTCH2 PHLDA2 PLAGL1 PRKAA1 PSEN1 RAD21 RIPK2 SFRP1 SNCA STK3 TIA1 TIMP3 TNFAIP8 TNFRSF10A TNFRSF10D TNFSF10 TNFSF7
84	GO:0012501 [5]: programmed cell death	40	40	721	402	11116	-1.03	0	4.59	1.7	ALOX15B BCL2 BCL2L2 BIK BRCA1 CARD10 CASP1 CASP4 CFLAR CUL5 DFFA EBAG9 HIPK2 HTATIP2 IGFBP3 IL18 IL1A IL1B IL31RA INHBA MAPK1 MCL1 MTL5 NOTCH2 PHLDA2 PLAGL1 PRKAA1 PSEN1 RAD21 RIPK2 SFRP1 SNCA STK3 TIA1 TIMP3 TNFAIP8 TNFRSF10A TNFRSF10D TNFSF10 TNFSF7
85	GO:0045638 [6]: negative regulation of myeloid blood cell differentiation	3	3	758	3	11515	-1.03	0	5.49	2.17	INHBA TLR3 TLR4
86	GO:0002009 [4]: morphogenesis of an epithelium	3	3	758	3	11515	-1.03	0	5.49	2.17	ALOX15B EHF NOTCH2
87	GO:0008219 [4]: cell death	42	42	719	428	11090	-1.04	0	4.55	1.7	ALOX15B BCL2 BCL2L2 BIK BRCA1 CARD10 CASP1 CASP4 CFLAR CUL5 DFFA EBAG9 EMP1 EMP3 HIPK2 HTATIP2 IGFBP3 IL18 IL1A IL1B IL31RA INHBA MAPK1 MCL1 MTL5 NOTCH2 PHLDA2 PLAGL1 PRKAA1 PSEN1 RAD21 RIPK2 SFRP1 SNCA STK3 TIA1 TIMP3 TNFAIP8 TNFRSF10A TNFRSF10D TNFSF10 TNFSF7
88	GO:0051179 [3]: localization	102	102	659	1883	9635	-1.05	0	0.01	0	ABCA1 AKAP10 AKAP12 AP1S2 AP2A2 AP2S1 AP3S1 ARF1 ARF6 ARFGEF1 ARNT ATP6V1C1 CHM CLCN6 CLIC3 CLTA COL13A1 COL1A1 COL4A1 COL4A2 COL4A6 COL7A1 COPA CP CPNE3 CPT2 CTHRC1 DERL1 EME1 FYB FYCO1 GJA3 GJB2 GLRB GOLGA4 GOLT1A GOSR2 GRPEL1 HRAS KCNJ15 KCTD14 KCTD4 KCTD6 KDELR1 LY75 M6PRBP1 MB MLL3 MYBBP1A NFX1 NNT NUP54 NUP98 NUPL1 OSBPL3 OSBPL5 PCTP PICALM PRKAA1 RAB2 RAB34 RAB38 RABIF RANBP2 RAP2B RGS12 R…
89	GO:0050793 [3]: regulation of development	18	18	743	137	11381	-1.07	0	4.9	1.81	ALOX15B CAMK2D CHPT1 DLC1 EBAG9 GAS6 IGFBP2 IGFBP3 IGFBP7 INHBA NOTCH2 NOTCH3 NOV PRSS11 RERG SOCS5 TLR3 TLR4
90	GO:0050874 [3]: organismal physiological process	94	94	667	1750	9768	-1.1	0	0.01	0	ABLIM1 ANKRD15 ANXA1 ANXA5 ANXA8 ARHGDIB ARTS-1 ATRX BBS7 BCL2 C1QBP CD151 CEACAM1 CHM COCH COL1A1 CX3CL1 CXCL1 CXCL2 CXCL3 DAF DFNA5 DHRS3 DLG4 EFEMP1 ENG F11R F3 FN1 FOSL1 FOXC1 FYB GBP1 GCHFR GEM GJA3 GJB2 GJB3 GLRB GNAS GPRC5B HDAC4 HDAC9 HOXB2 IFITM1 IL18 IL1A IL1B IL1R2 IL31RA IL8 INHBA LY75 MAOA MAPK1 MBP NCK1 NFX1 PAPPA PCDHB2 PLAT PLAU PMP22 PTGES PTGS1 PTX3 RIPK2 SAA1 SAMHD1 SCNN1A SEMA…
91	GO:0030224 [5]: monocyte differentiation	4	4	757	8	11510	-1.14	0	5.33	2.11	IL31RA INHBA TLR3 TLR4
92	GO:0016265 [3]: death	42	42	719	432	11086	-1.16	0	4.42	1.66	ALOX15B BCL2 BCL2L2 BIK BRCA1 CARD10 CASP1 CASP4 CFLAR CUL5 DFFA EBAG9 EMP1 EMP3 HIPK2 HTATIP2 IGFBP3 IL18 IL1A IL1B IL31RA INHBA MAPK1 MCL1 MTL5 NOTCH2 PHLDA2 PLAGL1 PRKAA1 PSEN1 RAD21 RIPK2 SFRP1 SNCA STK3 TIA1 TIMP3 TNFAIP8 TNFRSF10A TNFRSF10D TNFSF10 TNFSF7
93	GO:0030001 [7]: metal ion transport	11	11	750	333	11185	-1.19	0	0	0	CP KCNJ15 KCTD14 KCTD4 KCTD6 SCNN1A SLC24A3 SLC39A11 SLC39A8 SLC40A1 TRPC1
94	GO:0051093 [4]: negative regulation of development	7	7	754	30	11488	-1.31	0	4.98	1.84	ALOX15B DLC1 INHBA RERG SOCS5 TLR3 TLR4
95	GO:0006468 [8]: protein amino acid phosphorylation	46	46	715	491	11027	-1.36	0	4.16	1.5	AURKB AXL BMP2K BUB1 CAMK2D CASK CDC2 CDK10 CDK6 CSNK1A1 CSNK1E CTBP1 DMPK EPHA2 EPHB2 FGFR1 FYB HIPK2 IL31RA LYN MAP2K3 MAP2K6 MAP2K7 MAP4K5 MAPK1 MAPK13 MYLK PDK4 PRKAA1 PRKAA2 PRKAR1A PRKAR2A PRKAR2B PRKD3 PRKX PRPF4B PXK RIPK2 RIPK5 ROR1 RPS6KA2 RPS6KA3 SNRK STK3 TRIB1 UHMK1
96	GO:0016043 [4]: cell organization and biogenesis	66	66	695	759	10759	-1.36	0	4	1.43	ABLIM1 ABLIM3 AP2S1 ARHGDIB ARID1A ARID1B ARPC5 ATRX BRCA1 BRCA2 CAMK2D CAPG CHD2 CHPT1 CNN2 CXCL1 DLC1 DST EBAG9 EMP1 EMP3 ESR1 EXOSC7 FGD1 FLNB GAS6 GSN HDAC4 HDAC9 HIST2H2BE HMGA2 HNRPD IGFBP2 IGFBP3 IGFBP7 ITGA6 KIAA1008 KLHL20 KRT6B LLGL1 MAP4 MID1IP1 MLL3 MYH10 NAP1L4 NCK1 NOTCH2 NOV NUP98 PRSS11 PSEN1 PXMP3 RAD21 RANBP9 RDX RERG SERP1 SIRT6 SOCS5 SRCAP SUV39H1 SUZ12 TGFB2 TLN1 TSPYL5 TUBGC…
97	GO:0016310 [7]: phosphorylation	53	53	708	584	10934	-1.37	0	4.09	1.44	ATP6V1C1 AURKB AXL BMP2K BUB1 CAMK2D CASK CDC2 CDK10 CDK6 CSNK1A1 CSNK1E CTBP1 DMPK EME1 EPHA2 EPHB2 FGFR1 FYB HIPK2 IL31RA INHBA LYN MAP2K3 MAP2K6 MAP2K7 MAP4K5 MAPK1 MAPK13 MLL3 MYLK NDUFB8 NDUFS7 PDK4 PIP5K1A PRKAA1 PRKAA2 PRKAR1A PRKAR2A PRKAR2B PRKD3 PRKX PRPF4B PXK RIPK2 RIPK5 ROR1 RPS6KA2 RPS6KA3 SNRK STK3 TRIB1 UHMK1
98	GO:0050776 [5]: regulation of immune response	9	9	752	48	11470	-1.38	0	4.84	1.76	ARTS-1 CX3CL1 IL18 IL31RA INHBA NCK1 SOCS5 TLR3 TLR4
99	GO:0000902 [4]: cellular morphogenesis	18	18	743	144	11374	-1.46	0	4.46	1.68	CAMK2D CHPT1 DLC1 EBAG9 EMP1 EMP3 ESR1 GAS6 IGFBP2 IGFBP3 IGFBP7 MYH10 NOTCH2 NOV PRSS11 RERG SOCS5 TGFB2
100	GO:0045655 [6]: regulation of monocyte differentiation	3	3	758	4	11514	-1.52	0	4.98	1.84	INHBA TLR3 TLR4
101	GO:0006812 [6]: cation transport	18	18	743	452	11066	-1.54	0	0.01	0	ATP6V1C1 CP EME1 KCNJ15 KCTD14 KCTD4 KCTD6 MLL3 NNT SCNN1A SFXN3 SFXN4 SLC24A3 SLC39A11 SLC39A8 SLC40A1 TRPC1 UCP2
102	GO:0040008 [4]: regulation of growth	13	13	748	90	11428	-1.54	0	4.51	1.7	ALOX15B CAMK2D CHPT1 DLC1 EBAG9 GAS6 IGFBP2 IGFBP3 IGFBP7 NOV PRSS11 RERG SOCS5
103	GO:0016032 [2]: viral life cycle	7	7	754	32	11486	-1.59	0	4.69	1.7	CTBP1 DERL1 HIPK2 HTATSF1 IL8 ITCH WWP1
104	GO:0009893 [5]: positive regulation of metabolism	11	11	750	71	11447	-1.69	0	4.42	1.66	ARID1A ARID1B BRCA1 EHF GTF2F1 IL31RA NCK1 PRKAA1 SUPT4H1 TLR3 TLR4
105	GO:0007242 [5]: intracellular signaling cascade	76	76	685	915	10603	-1.69	0	3.54	1.21	ARF1 ARF6 ARHGDIB ARID1A CARD10 CASP1 CFLAR CXCL1 DAPP1 DDAH1 DEPDC6 DERL1 DFFA DGKA DNMBP DUSP6 ESR1 FGF2 FGFR1 FYB GEM GNA15 GNAI2 GNAS HIPK2 HRAS IL31RA IL8 LYN MAP4K5 MAPK13 NCK1 NF1 NOTCH2 PIK3R1 PLCB4 PPM1A PRKAA1 PRKAR1A PRKAR2A PRKAR2B PRKD3 PSEN1 PXK RAB2 RAB32 RAB34 RAB38 RABIF RAC2 RAP2B RASGEF1A RASSF1 RBM9 RERG RHEB RHOBTB2 RHOG RIN1 RIPK2 RIT1 RPS6KA2 SHANK2 SNX16 SNX24 SNX7 SOCS5 S…
106	GO:0030155 [4]: regulation of cell adhesion	6	6	755	25	11493	-1.78	0	4.53	1.7	ARHGDIB CX3CL1 DLC1 IL18 IL8 TGFBI
107	GO:0001558 [4]: regulation of cell growth	12	12	749	83	11435	-1.8	0	4.26	1.52	CAMK2D CHPT1 DLC1 EBAG9 GAS6 IGFBP2 IGFBP3 IGFBP7 NOV PRSS11 RERG SOCS5
108	GO:0008284 [6]: positive regulation of cell proliferation	14	14	747	105	11413	-1.81	0	4.18	1.51	BNC1 FGF2 FOSL1 GRN HBEGF HOXC10 IL18 IL31RA NCK1 PTN RHOG SSR1 TIMP1 VEGFC
109	GO:0050790 [3]: regulation of enzyme activity	19	19	742	163	11355	-1.84	0	4.03	1.43	BCCIP CARD10 CCNA1 CCNE2 CDKN2A CENTD1 CENTD2 CENTD3 CHM DDEFL1 FGF2 GNAI2 MAP4K5 PRKAA1 PSEN1 SFN TLR3 TLR4 TNFRSF10A
110	GO:0045859 [4]: regulation of protein kinase activity	12	12	749	84	11434	-1.87	0	4.18	1.51	BCCIP CARD10 CCNA1 CCNE2 CDKN2A FGF2 MAP4K5 PRKAA1 SFN TLR3 TLR4 TNFRSF10A
111	GO:0007016 [7]: cytoskeletal anchoring	3	3	758	5	11513	-1.93	0	4.56	1.7	FLNB RDX TLN1
112	GO:0008064 [6]: regulation of actin polymerization and/or depolymerization	4	4	757	11	11507	-1.96	0	4.46	1.68	ARPC5 CAPG GSN NCK1
113	GO:0009605 [4]: response to external stimulus	64	64	697	1199	10319	-2.01	0	0.03	0.01	ABLIM1 ANXA1 ATRX BBS7 BCL2 CAPG CD151 CES1 CHM CIRBP COCH COL1A1 CX3CL1 CXCL1 CXCL2 CXCL3 DAF DFNA5 DHRS3 EFEMP1 F11R FGF2 FN1 FOSL1 FOXC1 GJA3 GJB2 GJB3 GNAI2 GPRC5B HDAC4 HDAC9 HNRPUL1 HRAS IL18 IL1A IL1B IL31RA IL8 INHBA KAL1 LY75 MAOA MAPK1 MTL5 NFX1 PLAU PMP22 PTGES PTX3 RIPK2 SAA1 SEMA3C SERPINA1 SERPINB13 SOD2 STAT3 STC1 TBL1X TGFBI TH TIMP3 TLR3 TLR4
114	GO:0018344 [10]: protein geranylgeranylation	2	2	759	1	11517	-2.04	0	4.51	1.7	CHM PGGT1B
115	GO:0018348 [11]: protein amino acid geranylgeranylation	2	2	759	1	11517	-2.04	0	4.51	1.7	CHM PGGT1B
116	GO:0042231 [7]: interleukin-13 biosynthesis	2	2	759	1	11517	-2.04	0	4.51	1.7	IL18 TLR4
117	GO:0045620 [6]: negative regulation of lymphocyte differentiation	2	2	759	1	11517	-2.04	0	4.51	1.7	INHBA SOCS5
118	GO:0045671 [8]: negative regulation of osteoclast differentiation	2	2	759	1	11517	-2.04	0	4.51	1.7	TLR3 TLR4
119	GO:0046470 [9]: phosphatidylcholine metabolism	2	2	759	1	11517	-2.04	0	4.51	1.7	CHPT1 PEMT
120	GO:0048096 [5]: chromatin-mediated maintenance of transcription	2	2	759	1	11517	-2.04	0	4.51	1.7	ARID1A ARID1B
121	GO:0006656 [10]: phosphatidylcholine biosynthesis	2	2	759	1	11517	-2.04	0	4.51	1.7	CHPT1 PEMT
122	GO:0006677 [8]: glycosylceramide metabolism	2	2	759	1	11517	-2.04	0	4.51	1.7	GALC PRKAA1
123	GO:0007140 [9]: male meiosis	2	2	759	1	11517	-2.04	0	4.51	1.7	CCNA1 HSPA2
124	GO:0045321 [5]: immune cell activation	11	11	750	76	11442	-2.06	0	4	1.43	CX3CL1 HDAC4 HDAC9 IL18 IL31RA IL8 INHBA NCK1 SOCS5 TLR4 WWP1
125	GO:0007264 [6]: small GTPase mediated signal transduction	23	23	738	218	11300	-2.08	0	3.65	1.28	ARF1 ARF6 ARHGDIB FGF2 GEM HRAS NF1 NOTCH2 RAB2 RAB32 RAB34 RAB38 RABIF RAC2 RAP2B RASGEF1A RASSF1 RERG RHEB RHOBTB2 RHOG RIT1 SOS2
126	GO:0001775 [4]: cell activation	11	11	750	77	11441	-2.13	0	3.93	1.43	CX3CL1 HDAC4 HDAC9 IL18 IL31RA IL8 INHBA NCK1 SOCS5 TLR4 WWP1
127	GO:0017148 [7]: negative regulation of protein biosynthesis	4	4	757	12	11506	-2.18	0	4.22	1.51	EIF4EBP1 INHBA PRKAA1 PTGFRN
128	GO:0045860 [5]: positive regulation of protein kinase activity	7	7	754	37	11481	-2.19	0	4.04	1.43	CARD10 FGF2 MAP4K5 PRKAA1 TLR3 TLR4 TNFRSF10A
129	GO:0006886 [6]: intracellular protein transport	28	28	733	286	11232	-2.22	0	3.4	1.21	AKAP12 AP1S2 AP2A2 AP2S1 AP3S1 ARF1 ARF6 ARNT CHM CLTA COPA DERL1 FYB FYCO1 GOSR2 GRPEL1 KDELR1 NUP98 RAB2 RANBP2 RPL23 SEC23A SEC24D SSR1 STX16 TPR TRAM1 UHMK1
130	GO:0030520 [8]: estrogen receptor signaling pathway	3	3	758	6	11512	-2.27	0	4.2	1.51	ARID1A ESR1 RBM9
131	GO:0045637 [5]: regulation of myeloid blood cell differentiation	3	3	758	6	11512	-2.27	0	4.2	1.51	INHBA TLR3 TLR4
132	GO:0050866 [6]: negative regulation of cell activation	3	3	758	6	11512	-2.27	0	4.2	1.51	IL31RA INHBA SOCS5
133	GO:0044267 [6]: cellular protein metabolism	188	188	573	2599	8919	-2.3	0	2.36	0.98	ACO1 ACY1 ALG5 AP2A2 ARIH2 ARPC5 ARTS-1 ASPH ASRGL1 ATAD3A AURKB AXL B3GALNT2 B3GALT3 B3GNT3 BAP1 BMP2K BRCA1 BTRC BUB1 CAMK2D CANX CAPG CARD10 CASK CASP1 CASP4 CBL CDC14B CDC2 CDK10 CDK6 CFLAR CHM CLPP COH1 CSNK1A1 CSNK1E CTBP1 CTSB CTSD CTSZ CUL5 CYLD DAPP1 DARS DERL1 DLG4 DMPK DNAJB12 DNAJC7 DPP7 DUSP1 DUSP6 DUSP7 EIF4A2 EIF4EBP1 EPHA2 EPHB2 EPRS FAP FBXL3 FBXO11 FBXO16 FBXO2 FBXO28 FBXO38 FBX…
134	GO:0050778 [6]: positive regulation of immune response	6	6	755	29	11489	-2.33	0	3.95	1.43	CX3CL1 IL18 NCK1 SOCS5 TLR3 TLR4
135	GO:0019538 [5]: protein metabolism	189	189	572	2619	8899	-2.33	0	2.31	0.98	ACO1 ACY1 ALG5 AP2A2 ARIH2 ARPC5 ARTS-1 ASPH ASRGL1 ATAD3A AURKB AXL B3GALNT2 B3GALT3 B3GNT3 BAP1 BMP2K BRCA1 BTRC BUB1 CAMK2D CANX CAPG CARD10 CASK CASP1 CASP4 CBL CDC14B CDC2 CDK10 CDK6 CFLAR CHM CLPP COH1 CSNK1A1 CSNK1E CTBP1 CTSB CTSD CTSZ CUL5 CYLD DAPP1 DARS DERL1 DLG4 DMPK DNAJB12 DNAJC7 DPP7 DUSP1 DUSP6 DUSP7 EGLN3 EIF4A2 EIF4EBP1 EPHA2 EPHB2 EPRS FAP FBXL3 FBXO11 FBXO16 FBXO2 FBXO28 FBXO…
136	GO:0008202 [6]: steroid metabolism	14	14	747	115	11403	-2.37	0	3.55	1.21	ABCA1 ACOX2 ACOX3 EBP FDFT1 HSD17B1 OPRS1 OSBPL3 OSBPL5 PRKAA1 PRKAA2 SREBF1 STS TFCP2L1
137	GO:0030832 [9]: regulation of actin filament length	4	4	757	13	11505	-2.39	0	4.01	1.43	ARPC5 CAPG GSN NCK1
138	GO:0016126 [7]: sterol biosynthesis	5	5	756	21	11497	-2.41	0	3.91	1.43	EBP FDFT1 OPRS1 PRKAA1 PRKAA2
139	GO:0051248 [6]: negative regulation of protein metabolism	5	5	756	21	11497	-2.41	0	3.91	1.43	EIF4EBP1 INHBA PRKAA1 PTGFRN TIMP1
140	GO:0016311 [7]: dephosphorylation	14	14	747	116	11402	-2.43	0	3.49	1.21	CDC14B DAPP1 DUSP1 DUSP6 DUSP7 MTMR9 PPM1A PPP2R2A PPP2R3A PPP3CA PTPN12 PTPN13 PTPRA PTPRG
141	GO:0009892 [5]: negative regulation of metabolism	16	16	745	140	11378	-2.43	0	3.43	1.21	CNOT7 EIF4EBP1 INHBA LRRFIP1 MXD4 NAB1 NFX1 PRKAA1 PTGFRN RBM9 SIRT6 SMURF2 STAT3 TIMP1 WWP1 ZNF202
142	GO:0051240 [5]: positive regulation of organismal physiological process	6	6	755	30	11488	-2.44	0	3.82	1.41	CX3CL1 IL18 NCK1 SOCS5 TLR3 TLR4
143	GO:0044260 [5]: cellular macromolecule metabolism	198	198	563	2788	8730	-2.56	0	1.97	0.88	ACO1 ACY1 ALG5 AP2A2 ARIH2 ARPC5 ARTS-1 ASPH ASRGL1 ATAD3A AURKB AXL B3GALNT2 B3GALT3 B3GNT3 B4GALT1 BAP1 BMP2K BRCA1 BTRC BUB1 CAMK2D CANX CAPG CARD10 CASK CASP1 CASP4 CBL CDC14B CDC2 CDK10 CDK6 CFLAR CHM CLPP COH1 CSNK1A1 CSNK1E CTBP1 CTSB CTSD CTSZ CUL5 CYLD DAPP1 DARS DERL1 DLG4 DMPK DNAJB12 DNAJC7 DPP7 DUSP1 DUSP6 DUSP7 EIF4A2 EIF4EBP1 EPHA2 EPHB2 EPRS FAP FBXL3 FBXO11 FBXO16 FBXO2 FBXO28 FB…
144	GO:0019221 [6]: cytokine and chemokine mediated signaling pathway	3	3	758	7	11511	-2.57	0	3.89	1.43	CX3CL1 IL31RA SOCS5
145	GO:0006509 [9]: membrane protein ectodomain proteolysis	3	3	758	7	11511	-2.57	0	3.89	1.43	ARTS-1 PSEN1 TIMP1
146	GO:0006512 [8]: ubiquitin cycle	43	43	718	504	11014	-2.57	0	2.76	1.2	ARIH2 BRCA1 BTRC CBL CUL5 CYLD FBXL3 FBXO11 FBXO16 FBXO2 FBXO28 FBXO38 FBXW7 ITCH LOC51136 MKRN2 MLL3 NFX1 PCGF2 PCGF3 PDZRN3 PXMP3 RNF26 RNF6 SKP2 SMURF2 SUGT1 TBL1X TRIM21 TRIM36 TRIM4 TRIM59 TRIM8 UBE2D3 UBE2L3 UBE2L6 USP25 USP34 USP4 USP48 WWP1 ZNF313 ZNF587
147	GO:0009890 [6]: negative regulation of biosynthesis	4	4	757	14	11504	-2.58	0	3.8	1.41	EIF4EBP1 INHBA PRKAA1 PTGFRN
148	GO:0030099 [4]: myeloid blood cell differentiation	4	4	757	14	11504	-2.58	0	3.8	1.41	IL31RA INHBA TLR3 TLR4
149	GO:0050896 [3]: response to stimulus	108	108	653	1836	9682	-2.58	0	0.09	0.06	ABLIM1 ANKRD15 ANXA1 ARHGDIB ARTS-1 ATM ATRX BBS7 BCL2 BRCA1 BRCA2 C1QBP CAPG CD151 CEACAM1 CES1 CHM CIRBP COCH COL1A1 CSNK1E CX3CL1 CXCL1 CXCL2 CXCL3 DAF DERL1 DFNA5 DHRS3 DUSP1 EFEMP1 F11R F3 FGF2 FN1 FOSL1 FOXC1 FYB GBP1 GEM GJA3 GJB2 GJB3 GNAI2 GPRC5B GPX1 HDAC4 HDAC9 HNRPUL1 HRAS HSPA2 HSPA4 IFITM1 IL18 IL1A IL1B IL1R2 IL31RA IL8 INHBA KAL1 LIG4 LY75 MAOA MAP2K6 MAP2K7 MAP4K5 MAPK1 MAPK13 MB…
150	GO:0007517 [5]: muscle development	15	15	746	132	11386	-2.61	0	3.25	1.21	CALD1 DMD FGF2 FLNB HBEGF HDAC4 HDAC9 MB MBNL1 SIX1 SRI TAGLN TCF12 TNNI2 TPM3
151	GO:0008610 [6]: lipid biosynthesis	19	19	742	182	11336	-2.61	0	3.13	1.21	ACACA AGPAT3 AGPAT4 ALOX15B CHPT1 EBP ETNK1 FDFT1 GGPS1 GPAM HSD17B1 ISYNA1 OPRS1 PEMT PRKAA1 PRKAA2 PTGS1 SCD TFCP2L1
152	GO:0015031 [5]: protein transport	38	38	723	439	11079	-2.66	0	2.72	1.18	AKAP12 AP1S2 AP2A2 AP2S1 AP3S1 ARF1 ARF6 ARNT CHM CLTA COPA DERL1 FYB FYCO1 GOSR2 GRPEL1 HRAS KDELR1 NUP98 RAB2 RAB34 RAB38 RABIF RANBP2 RAP2B RGS12 RPL23 SEC10L1 SEC23A SEC24D SNX24 SNX7 SSR1 STX16 SYNE2 TPR TRAM1 UHMK1
153	GO:0008104 [4]: protein localization	39	39	722	453	11065	-2.66	0	2.7	1.17	AKAP10 AKAP12 AP1S2 AP2A2 AP2S1 AP3S1 ARF1 ARF6 ARNT CHM CLTA COPA DERL1 FYB FYCO1 GOSR2 GRPEL1 HRAS KDELR1 NUP98 RAB2 RAB34 RAB38 RABIF RANBP2 RAP2B RGS12 RPL23 SEC10L1 SEC23A SEC24D SNX24 SNX7 SSR1 STX16 SYNE2 TPR TRAM1 UHMK1
154	GO:0007399 [5]: neurogenesis	33	33	728	370	11148	-2.66	0	2.79	1.21	AHNAK ARTN BDNF CLN8 CRIM1 CXCL1 DCTN1 DLG4 DPYSL2 ENAH EPHB2 FALZ FGF2 GDA GSTM3 GSTP1 HDAC4 INHBA KAL1 MBNL1 MBP NOTCH2 NRG1 PCDHB2 PMP22 PTN RPS6KA3 SH3GL2 SNCA STAT3 THBS1 WWP1 ZIC1
155	GO:0015781 [7]: pyrimidine nucleotide-sugar transport	2	2	759	2	11516	-2.67	0	3.86	1.43	SLC35A3 SLC35D1
156	GO:0030044 [7]: actin filament stabilization	2	2	759	2	11516	-2.67	0	3.86	1.43	CAPG GSN
157	GO:0030855 [4]: epithelial cell differentiation	2	2	759	2	11516	-2.67	0	3.86	1.43	ALOX15B EHF
158	GO:0045670 [7]: regulation of osteoclast differentiation	2	2	759	2	11516	-2.67	0	3.86	1.43	TLR3 TLR4
159	GO:0046880 [6]: regulation of follicle-stimulating hormone secretion	2	2	759	2	11516	-2.67	0	3.86	1.43	FST INHBA
160	GO:0046882 [7]: negative regulation of follicle-stimulating hormone secretion	2	2	759	2	11516	-2.67	0	3.86	1.43	FST INHBA
161	GO:0046884 [5]: follicle-stimulating hormone secretion	2	2	759	2	11516	-2.67	0	3.86	1.43	FST INHBA
162	GO:0051016 [8]: barbed-end actin filament capping	2	2	759	2	11516	-2.67	0	3.86	1.43	CAPG GSN
163	GO:0006878 [8]: copper ion homeostasis	2	2	759	2	11516	-2.67	0	3.86	1.43	CP MT2A
164	GO:0007094 [9]: mitotic spindle checkpoint	2	2	759	2	11516	-2.67	0	3.86	1.43	BUB1 BUB3
165	GO:0001525 [6]: angiogenesis	7	7	754	42	11476	-2.68	0	3.5	1.21	ANGPT1 EREG FGF2 IL18 IL8 NARG1 VEGFC
166	GO:0045184 [5]: establishment of protein localization	38	38	723	441	11077	-2.7	0	2.67	1.14	AKAP12 AP1S2 AP2A2 AP2S1 AP3S1 ARF1 ARF6 ARNT CHM CLTA COPA DERL1 FYB FYCO1 GOSR2 GRPEL1 HRAS KDELR1 NUP98 RAB2 RAB34 RAB38 RABIF RANBP2 RAP2B RGS12 RPL23 SEC10L1 SEC23A SEC24D SNX24 SNX7 SSR1 STX16 SYNE2 TPR TRAM1 UHMK1
167	GO:0016125 [6]: sterol metabolism	8	8	753	53	11465	-2.72	0	3.39	1.21	ABCA1 EBP FDFT1 OPRS1 OSBPL5 PRKAA1 PRKAA2 SREBF1
168	GO:0043170 [4]: macromolecule metabolism	206	206	555	2940	8578	-2.73	0	1.7	0.82	ACO1 ACY1 ALDH2 ALG5 AP2A2 ARIH2 ARPC5 ARTS-1 ASPH ASRGL1 ATAD3A AURKB AXL B3GALNT2 B3GALT3 B3GNT3 B4GALT1 BAP1 BMP2K BRCA1 BTRC BUB1 CAMK2D CANX CAPG CARD10 CASK CASP1 CASP4 CBL CDC14B CDC2 CDK10 CDK6 CFLAR CHM CHST7 CLPP CNOT7 COH1 CSNK1A1 CSNK1E CTBP1 CTSB CTSD CTSZ CUL5 CYLD DAPP1 DARS DERL1 DLG4 DMPK DNAJB12 DNAJC7 DPP7 DUSP1 DUSP6 DUSP7 EGLN3 EIF4A2 EIF4EBP1 EPHA2 EPHB2 EPRS EXOSC7 FAP FBXL…
169	GO:0015672 [7]: monovalent inorganic cation transport	11	11	750	280	11238	-2.75	0	0.03	0.01	ATP6V1C1 EME1 KCNJ15 KCTD14 KCTD4 KCTD6 MLL3 NNT SCNN1A SLC24A3 UCP2
170	GO:0006470 [8]: protein amino acid dephosphorylation	13	13	748	111	11407	-2.76	0	3.14	1.21	CDC14B DAPP1 DUSP1 DUSP6 DUSP7 PPM1A PPP2R2A PPP2R3A PPP3CA PTPN12 PTPN13 PTPRA PTPRG
171	GO:0007167 [6]: enzyme linked receptor protein signaling pathway	15	15	746	136	11382	-2.78	0	3.05	1.21	AP3S1 EPHA2 EPHB2 EREG FGFR1 GAB1 HIPK2 IL31RA NCK1 PTN PTPRG ROR1 SMAD4 SMAD5 SMURF2
172	GO:0043087 [4]: regulation of GTPase activity	5	5	756	24	11494	-2.81	0	3.47	1.21	CENTD1 CENTD2 CENTD3 CHM DDEFL1
173	GO:0007093 [8]: mitotic checkpoint	3	3	758	8	11510	-2.82	0	3.62	1.26	BRCA2 BUB1 BUB3
174	GO:0009628 [5]: response to abiotic stimulus	31	31	730	350	11168	-2.83	0	2.62	1.12	ATRX CD151 CES1 CIRBP COCH COL1A1 CX3CL1 CXCL1 CXCL2 CXCL3 DFNA5 FGF2 FOSL1 GJB2 GJB3 GNAI2 HRAS IL1A IL8 KAL1 MAOA MAPK1 MTL5 PLAU PMP22 SEMA3C SERPINB13 STC1 TBL1X TH TLR3
175	GO:0007154 [3]: cell communication	225	225	536	3250	8268	-2.83	0	1.5	0.77	AKAP10 AKAP12 ANGPT1 ANXA1 AP3S1 ARF1 ARF6 ARHGDIB ARHGEF7 ARID1A ARNT ARNTL ARTN ATM AXL BCAR1 BTRC CALML5 CARD10 CASK CASP1 CBL CD151 CD44 CDH1 CDH13 CENTD1 CENTD2 CENTD3 CFLAR CLCN6 CLDN1 CLIC3 CNOT7 CNTN1 COL4A6 COL7A1 CSNK1A1 CSNK1E CTNNA1 CTNND2 CUZD1 CX3CL1 CXCL1 CXCL2 CXCL3 DAPP1 DDAH1 DEPDC6 DERL1 DFFA DGKA DLC1 DLG4 DNMBP DPYSL2 DSG2 DST DUSP6 ELK3 ENG EPHA2 EPHB2 EREG ESR1 FAT2 FGD1 FG…
176	GO:0048514 [5]: blood vessel morphogenesis	7	7	754	44	11474	-2.85	0	3.31	1.21	ANGPT1 EREG FGF2 IL18 IL8 NARG1 VEGFC
177	GO:0001568 [4]: blood vessel development	7	7	754	44	11474	-2.85	0	3.31	1.21	ANGPT1 EREG FGF2 IL18 IL8 NARG1 VEGFC
178	GO:0048193 [6]: Golgi vesicle transport	8	8	753	55	11463	-2.87	0	3.22	1.21	COPA GOSR2 OSBPL5 SEC10L1 SEC23A SEC24D STX16 TRAPPC1
179	GO:0007243 [6]: protein kinase cascade	22	22	739	230	11288	-2.89	0	2.73	1.18	CARD10 CASP1 CFLAR DUSP6 FGF2 FGFR1 FYB HIPK2 IL31RA MAP4K5 MAPK13 PPM1A PRKAA1 RIPK2 RPS6KA2 SOCS5 STAT3 STK3 TLR3 TLR4 TNFRSF10A TNFSF10
180	GO:0019395 [7]: fatty acid oxidation	4	4	757	16	11502	-2.91	0	3.44	1.21	ACOX2 ACOX3 CPT2 PRKAA1
181	GO:0051128 [5]: regulation of cell organization and biogenesis	4	4	757	16	11502	-2.91	0	3.44	1.21	ARPC5 CAPG GSN NCK1
182	GO:0006954 [5]: inflammatory response	18	18	743	178	11340	-2.91	0	2.8	1.21	ANXA1 CX3CL1 CXCL1 CXCL2 CXCL3 F11R HDAC4 HDAC9 IL1A IL1B IL31RA IL8 LY75 NFX1 PTX3 RIPK2 TLR3 TLR4
183	GO:0008654 [8]: phospholipid biosynthesis	7	7	754	45	11473	-2.93	0	3.21	1.21	AGPAT3 AGPAT4 CHPT1 ETNK1 GPAM ISYNA1 PEMT
184	GO:0019058 [3]: viral infectious cycle	5	5	756	25	11493	-2.93	0	3.34	1.21	CTBP1 HTATSF1 IL8 ITCH WWP1
185	GO:0000910 [5]: cytokinesis	12	12	749	104	11414	-3.01	0	2.89	1.21	CCNA1 CCND2 CCNE2 CCNL1 CDC2 CDCA7 CDK6 LIG4 MYH10 SPATA5L1 SYCP2 TACC1
186	GO:0042330 [5]: taxis	12	12	749	105	11413	-3.04	0	2.84	1.21	CX3CL1 CXCL1 CXCL2 CXCL3 FGF2 FOSL1 HRAS IL1A IL8 KAL1 MAPK1 PLAU
187	GO:0006935 [6]: chemotaxis	12	12	749	105	11413	-3.04	0	2.84	1.21	CX3CL1 CXCL1 CXCL2 CXCL3 FGF2 FOSL1 HRAS IL1A IL8 KAL1 MAPK1 PLAU
188	GO:0006635 [8]: fatty acid beta-oxidation	3	3	758	9	11509	-3.05	0	3.37	1.21	ACOX2 ACOX3 CPT2
189	GO:0046467 [7]: membrane lipid biosynthesis	8	8	753	58	11460	-3.08	0	2.99	1.21	AGPAT3 AGPAT4 CHPT1 ETNK1 GPAM ISYNA1 PEMT PRKAA1
190	GO:0017015 [5]: regulation of transforming growth factor beta receptor signaling pathway	2	2	759	3	11515	-3.12	0	3.39	1.21	HIPK2 SMURF2
191	GO:0030225 [6]: macrophage differentiation	2	2	759	3	11515	-3.12	0	3.39	1.21	IL31RA INHBA
192	GO:0030316 [6]: osteoclast differentiation	2	2	759	3	11515	-3.12	0	3.39	1.21	TLR3 TLR4
193	GO:0045444 [4]: adipocyte differentiation	2	2	759	3	11515	-3.12	0	3.39	1.21	ARTS-1 LPIN1
194	GO:0045445 [4]: myoblast differentiation	2	2	759	3	11515	-3.12	0	3.39	1.21	IGFBP3 MBNL1
195	GO:0045815 [4]: positive regulation of gene expression, epigenetic	2	2	759	3	11515	-3.12	0	3.39	1.21	ARID1A ARID1B
196	GO:0045843 [8]: negative regulation of myogenesis	2	2	759	3	11515	-3.12	0	3.39	1.21	HDAC4 HDAC9
197	GO:0046888 [6]: negative regulation of hormone secretion	2	2	759	3	11515	-3.12	0	3.39	1.21	FST INHBA
198	GO:0006091 [5]: generation of precursor metabolites and energy	28	28	733	541	10977	-3.13	0	0.08	0.05	ACO1 ACOX3 ALOX15B ATP6V1C1 C10orf59 CYBA CYBRD1 CYP26B1 CYP27B1 CYP2R1 CYP4X1 EME1 FH HK2 MAOA MLL3 N-PAC NDUFB8 NDUFS7 NNT PCM1 PDHB PGK1 PPP1R3D PRKAA1 SDHC TUSC3 XDH
199	GO:0050865 [5]: regulation of cell activation	5	5	756	27	11491	-3.14	0	3.1	1.21	IL18 IL31RA INHBA NCK1 SOCS5
200	GO:0006959 [5]: humoral immune response	5	5	756	158	11360	-3.16	0	0.02	0.01	BCL2 DAF IL18 IL1B PTGES
201	GO:0006099 [8]: tricarboxylic acid cycle	4	4	757	18	11500	-3.19	0	3.13	1.21	ACO1 FH PDHB SDHC
202	GO:0006695 [8]: cholesterol biosynthesis	4	4	757	18	11500	-3.19	0	3.13	1.21	EBP FDFT1 PRKAA1 PRKAA2
203	GO:0007165 [4]: signal transduction	178	178	583	2648	8870	-3.19	0	0.88	0.49	AKAP10 AKAP12 ANGPT1 ANXA1 AP3S1 ARF1 ARF6 ARHGDIB ARHGEF7 ARID1A ARNT ARNTL ARTN ATM AXL BTRC CALML5 CARD10 CASP1 CBL CENTD1 CENTD2 CENTD3 CFLAR CLCN6 CLIC3 CNOT7 CSNK1A1 CSNK1E CX3CL1 CXCL1 CXCL2 CXCL3 DAPP1 DDAH1 DEPDC6 DERL1 DFFA DGKA DLG4 DNMBP DPYSL2 DST DUSP6 ELK3 EPHA2 EPHB2 EREG ESR1 FGD1 FGF2 FGFR1 FLNB FYB FZD3 GAB1 GAS6 GEM GLRB GNA11 GNA13 GNA15 GNAI2 GNAS GNB4 GNG11 GNG12 GPR103 GPR…
204	GO:0006066 [5]: alcohol metabolism	19	19	742	201	11317	-3.2	0	2.42	0.98	ABCA1 ALDH2 EBP ETNK1 FDFT1 GDPD1 HK2 ISYNA1 MAOA N-PAC OPRS1 OSBPL5 PDHB PDK4 PGK1 PRKAA1 PRKAA2 SREBF1 TH
205	GO:0006644 [7]: phospholipid metabolism	9	9	752	72	11446	-3.21	0	2.77	1.2	AGPAT3 AGPAT4 CHPT1 ETNK1 GPAM ISYNA1 PEMT PIP5K1A PLAA
206	GO:0006643 [6]: membrane lipid metabolism	12	12	749	109	11409	-3.22	0	2.64	1.12	AGPAT3 AGPAT4 ASAH1 CHPT1 ETNK1 GALC GPAM ISYNA1 PEMT PIP5K1A PLAA PRKAA1
207	GO:0045935 [6]: positive regulation of nucleobase, nucleoside, nucleotide and nucleic acid metabolism	7	7	754	49	11469	-3.22	0	2.87	1.21	ARID1A ARID1B BRCA1 EHF GTF2F1 IL31RA SUPT4H1
208	GO:0008203 [7]: cholesterol metabolism	7	7	754	49	11469	-3.22	0	2.87	1.21	ABCA1 EBP FDFT1 OSBPL5 PRKAA1 PRKAA2 SREBF1
209	GO:0050777 [6]: negative regulation of immune response	3	3	758	10	11508	-3.24	0	3.16	1.21	IL31RA INHBA SOCS5
210	GO:0030098 [4]: lymphocyte differentiation	5	5	756	28	11490	-3.24	0	2.98	1.21	HDAC4 HDAC9 INHBA SOCS5 WWP1
211	GO:0008643 [5]: carbohydrate transport	5	5	756	28	11490	-3.24	0	2.98	1.21	PRKAA1 SLC2A10 SLC2A9 SLC35A3 SLC35D1
212	GO:0051239 [4]: regulation of organismal physiological process	10	10	751	85	11433	-3.26	0	2.67	1.14	ARTS-1 CX3CL1 IL18 IL31RA INHBA NCK1 SOCS5 SRI TLR3 TLR4
213	GO:0019932 [6]: second-messenger-mediated signaling	6	6	755	173	11345	-3.26	0	0.03	0.01	DGKA GNA15 GNAI2 GNAS IL8 PRKD3
214	GO:0019935 [7]: cyclic-nucleotide-mediated signaling	2	2	759	97	11421	-3.27	0	0.01	0	GNAI2 GNAS
215	GO:0000082 [7]: G1/S transition of mitotic cell cycle	7	7	754	50	11468	-3.29	0	2.79	1.21	BCCIP CCNA1 CCNE2 CDKN2A CUL5 GSPT2 SKP2
216	GO:0016064 [6]: humoral defense mechanism (sensu Vertebrata)	3	3	758	116	11402	-3.31	0	0.02	0.01	DAF IL1B PTGES
217	GO:0016066 [5]: cellular defense response (sensu Vertebrata)	4	4	757	19	11499	-3.32	0	2.98	1.21	IL18 INHBA SOD2 TLR4
218	GO:0006888 [6]: ER to Golgi transport	4	4	757	19	11499	-3.32	0	2.98	1.21	GOSR2 SEC23A SEC24D TRAPPC1
219	GO:0006953 [5]: acute-phase response	4	4	757	19	11499	-3.32	0	2.98	1.21	FN1 SAA1 SERPINA1 STAT3
220	GO:0000278 [6]: mitotic cell cycle	17	17	744	179	11339	-3.34	0	2.3	0.98	BCCIP BRCA2 BUB1 BUB3 CCNA1 CCNE2 CDC2 CDK10 CDK6 CDKN2A CUL5 DCTN1 ESR1 GSPT2 RAD21 SKP2 SUGT1
221	GO:0007268 [6]: synaptic transmission	10	10	751	239	11279	-3.34	0	0.05	0.03	DLG4 GCHFR GLRB MAOA MAPK1 MBP PCDHB2 PMP22 SLC1A3 TH
222	GO:0009611 [5]: response to wounding	23	23	738	263	11255	-3.34	0	2.12	0.98	ANXA1 CX3CL1 CXCL1 CXCL2 CXCL3 F11R FN1 FOSL1 HDAC4 HDAC9 IL18 IL1A IL1B IL31RA IL8 INHBA LY75 NFX1 PTX3 RIPK2 SOD2 TLR3 TLR4
223	GO:0006813 [8]: potassium ion transport	5	5	756	152	11366	-3.36	0	0.03	0.01	KCNJ15 KCTD14 KCTD4 KCTD6 SLC24A3
224	GO:0006261 [7]: DNA-dependent DNA replication	1	1	760	74	11444	-3.36	0	0.01	0	MCM4
225	GO:0006950 [4]: response to stress	58	58	703	792	10726	-3.4	0	1.44	0.76	ANXA1 ATM ATRX BCL2 BRCA1 BRCA2 CAPG CIRBP CSNK1E CX3CL1 CXCL1 CXCL2 CXCL3 DAF DERL1 DUSP1 F11R FN1 FOSL1 GPX1 HDAC4 HDAC9 HNRPUL1 HSPA2 HSPA4 IL18 IL1A IL1B IL31RA IL8 INHBA LIG4 LY75 MAP2K6 MAP2K7 MAP4K5 MAPK1 MAPK13 MBD4 MSRA MTL5 NFX1 PRKAA1 PTGES PTX3 RAD1 RAD21 RIPK2 RTEL1 SAA1 SEPP1 SERP1 SERPINA1 SOD2 STAT3 STIP1 TLR3 TLR4
226	GO:0015749 [6]: monosaccharide transport	3	3	758	11	11507	-3.42	0	2.96	1.21	PRKAA1 SLC2A10 SLC2A9
227	GO:0015758 [8]: glucose transport	3	3	758	11	11507	-3.42	0	2.96	1.21	PRKAA1 SLC2A10 SLC2A9
228	GO:0050870 [8]: positive regulation of T-cell activation	3	3	758	11	11507	-3.42	0	2.96	1.21	IL18 NCK1 SOCS5
229	GO:0008645 [7]: hexose transport	3	3	758	11	11507	-3.42	0	2.96	1.21	PRKAA1 SLC2A10 SLC2A9
230	GO:0007596 [4]: blood coagulation	9	9	752	76	11442	-3.42	0	2.53	1.04	ANXA5 ANXA8 F3 PLAT PLAU SERPINE1 TFPI2 THBD THBS1
231	GO:0006979 [5]: response to oxidative stress	6	6	755	41	11477	-3.44	0	2.68	1.14	DUSP1 GPX1 MSRA MTL5 SEPP1 SOD2
232	GO:0042221 [6]: response to chemical substance	19	19	742	211	11307	-3.44	0	2.1	0.97	CES1 CX3CL1 CXCL1 CXCL2 CXCL3 FGF2 FOSL1 GNAI2 HRAS IL1A IL8 KAL1 MAOA MAPK1 MTL5 PLAU SEMA3C STC1 TH
233	GO:0043283 [4]: biopolymer metabolism	100	100	661	1511	10007	-3.45	0	0.67	0.39	ACY1 ARID1A ARID1B ARTS-1 ASRGL1 ATM ATRX BAP1 BRCA1 BRCA2 BTRC C13orf10 CASP1 CASP4 CFLAR CHD2 CHST7 CIRBP CLPP COH1 CSNK1E CTAGE5 CTSB CTSD CTSZ CYLD DARS DERL1 DFFA DPP7 ELAVL2 EPRS EXOSC7 FAP FBXO2 GRSF1 GSPT2 HDAC4 HDAC9 HIST2H2BE HMGA2 HNRPD HNRPU HNRPUL1 HTATSF1 KIAA1008 KLK7 LIG4 MBD4 MCM4 MLL3 MMP14 NAP1L4 NFIB NFIC NFX1 NT5E NUP98 PAPOLG PAPPA PCSK7 PLAT PLAU PPP1R3D PRPF4B PRSS11 PSEN1…
234	GO:0015780 [6]: nucleotide-sugar transport	2	2	759	4	11514	-3.46	0	3.02	1.21	SLC35A3 SLC35D1
235	GO:0016202 [7]: regulation of myogenesis	2	2	759	4	11514	-3.46	0	3.02	1.21	HDAC4 HDAC9
236	GO:0018342 [9]: protein prenylation	2	2	759	4	11514	-3.46	0	3.02	1.21	CHM PGGT1B
237	GO:0018346 [10]: protein amino acid prenylation	2	2	759	4	11514	-3.46	0	3.02	1.21	CHM PGGT1B
238	GO:0030162 [6]: regulation of proteolysis and peptidolysis	2	2	759	4	11514	-3.46	0	3.02	1.21	SERPINB13 TIMP1
239	GO:0046883 [5]: regulation of hormone secretion	2	2	759	4	11514	-3.46	0	3.02	1.21	FST INHBA
240	GO:0051048 [5]: negative regulation of secretion	2	2	759	4	11514	-3.46	0	3.02	1.21	FST INHBA
241	GO:0007089 [7]: traversing start control point of mitotic cell cycle	2	2	759	4	11514	-3.46	0	3.02	1.21	CDC2 CDK10
242	GO:0016568 [8]: chromatin modification	10	10	751	90	11428	-3.48	0	2.4	0.98	ARID1A ARID1B BRCA2 HDAC4 HDAC9 MLL3 SIRT6 SRCAP SUV39H1 SUZ12
243	GO:0007001 [7]: chromosome organization and biogenesis (sensu Eukaryota)	19	19	742	212	11306	-3.48	0	2.07	0.96	ARID1A ARID1B ATRX BRCA2 CHD2 HDAC4 HDAC9 HIST2H2BE HMGA2 HNRPD MLL3 NAP1L4 PSEN1 RAD21 SIRT6 SRCAP SUV39H1 SUZ12 TSPYL5
244	GO:0006814 [8]: sodium ion transport	2	2	759	92	11426	-3.49	0	0.02	0.01	SCNN1A SLC24A3
245	GO:0007155 [4]: cell adhesion	41	41	720	541	10977	-3.5	0	1.54	0.77	ARHGDIB BCAR1 CASK CD151 CD44 CDH1 CDH13 CLDN1 CNTN1 COL4A6 COL7A1 CTNNA1 CTNND2 CUZD1 CX3CL1 DLC1 DSG2 DST ENG FAT2 FLRT2 FN1 GAS6 IL18 IL8 ITGA5 ITGA6 ITGB4 KAL1 LAMB3 LAMC2 MLLT4 PARVA PCDH7 PCDHB2 PDZK3 PNN SCARB2 SRPX TGFBI THBS1
246	GO:0045595 [4]: regulation of cell differentiation	6	6	755	42	11476	-3.52	0	2.6	1.1	ALOX15B IGFBP3 INHBA SOCS5 TLR3 TLR4
247	GO:0007267 [4]: cell-cell signaling	28	28	733	510	11008	-3.52	0	0.15	0.1	DLG4 EREG FGF2 FST GCHFR GJA3 GJB2 GLRB GRN IL18 IL1A IL1B IL8 INHBA MAOA MAPK1 MBP MLLT4 PCDHB2 PMP22 SLC1A3 SRI STC1 TGFA TH TNFSF10 TNFSF7 WNT5A
248	GO:0007187 [7]: G-protein signaling, coupled to cyclic nucleotide second messenger	2	2	759	91	11427	-3.54	0	0.02	0.01	GNAI2 GNAS
249	GO:0008154 [6]: actin polymerization and/or depolymerization	4	4	757	21	11497	-3.55	0	2.72	1.18	ARPC5 CAPG GSN NCK1
250	GO:0019226 [5]: transmission of nerve impulse	11	11	750	245	11273	-3.57	0	0.08	0.05	DLG4 GCHFR GLRB MAOA MAPK1 MBP PCDHB2 PMP22 SLC1A3 SRI TH
251	GO:0006118 [6]: electron transport	17	17	744	338	11180	-3.59	0	0.11	0.07	ACOX3 ALOX15B C10orf59 CYBA CYBRD1 CYP26B1 CYP27B1 CYP2R1 CYP4X1 MAOA NDUFB8 NDUFS7 NNT PCM1 SDHC TUSC3 XDH
252	GO:0051276 [6]: chromosome organization and biogenesis	19	19	742	218	11300	-3.59	0	1.9	0.85	ARID1A ARID1B ATRX BRCA2 CHD2 HDAC4 HDAC9 HIST2H2BE HMGA2 HNRPD MLL3 NAP1L4 PSEN1 RAD21 SIRT6 SRCAP SUV39H1 SUZ12 TSPYL5
253	GO:0006694 [7]: steroid biosynthesis	7	7	754	55	11463	-3.6	0	2.43	0.98	EBP FDFT1 HSD17B1 OPRS1 PRKAA1 PRKAA2 TFCP2L1
254	GO:0007169 [7]: transmembrane receptor protein tyrosine kinase signaling pathway	10	10	751	93	11425	-3.6	0	2.25	0.98	AP3S1 EPHA2 EPHB2 EREG FGFR1 GAB1 IL31RA NCK1 PTPRG ROR1
255	GO:0050817 [3]: coagulation	9	9	752	80	11438	-3.6	0	2.31	0.98	ANXA5 ANXA8 F3 PLAT PLAU SERPINE1 TFPI2 THBD THBS1
256	GO:0006955 [4]: immune response	50	50	711	697	10821	-3.6	0	1.2	0.63	ANKRD15 ANXA1 ARHGDIB ARTS-1 BCL2 C1QBP CEACAM1 CX3CL1 CXCL1 CXCL2 CXCL3 DAF F11R F3 FN1 FOSL1 FYB GBP1 GEM HDAC4 HDAC9 IFITM1 IL18 IL1A IL1B IL1R2 IL31RA IL8 INHBA LY75 MBP NCK1 NFX1 PTGES PTX3 RIPK2 SAA1 SAMHD1 SEMA3C SERPINA1 SOCS5 SOD2 STAT3 TCF12 TLR3 TLR4 TNFSF10 TNFSF7 WWP1 XBP1
257	GO:0019439 [6]: aromatic compound catabolism	4	4	757	22	11496	-3.65	0	2.6	1.11	KYNU MAOA QDPR TH
258	GO:0009607 [4]: response to biotic stimulus	60	60	701	898	10620	-3.67	0	0.72	0.42	ANKRD15 ANXA1 ARHGDIB ARTS-1 BCL2 C1QBP CAPG CEACAM1 CX3CL1 CXCL1 CXCL2 CXCL3 DAF DERL1 DUSP1 F11R F3 FN1 FOSL1 FYB GBP1 GEM GPX1 HDAC4 HDAC9 HNRPUL1 HSPA2 HSPA4 IFITM1 IL18 IL1A IL1B IL1R2 IL31RA IL8 INHBA LY75 MBP MSRA MTL5 NCK1 NFX1 PTGES PTX3 RIPK2 SAA1 SAMHD1 SEMA3C SEPP1 SERPINA1 SOCS5 SOD2 STAT3 TCF12 TLR3 TLR4 TNFSF10 TNFSF7 WWP1 XBP1
259	GO:0009056 [4]: catabolism	54	54	707	855	10663	-3.67	0	0.43	0.27	ACY1 ARTS-1 ASRGL1 BAP1 BTRC CASP1 CASP4 CFLAR CLPP COH1 CTSB CTSD CTSZ CYLD DDAH1 DERL1 DFFA DPP7 EXOSC7 FAP FBXO2 GALC GSPT2 HK2 HNRPD KLK7 KYNU MAOA MMP14 N-PAC NT5E PAFAH1B2 PAPPA PCSK7 PDHB PGK1 PLAT PLAU PLCB4 PRSS11 PSEN1 QDPR SERPINB13 SMURF2 STS TH THOP1 TIMP1 UBE2L3 USP25 USP34 USP4 USP48 WFDC2
260	GO:0006996 [5]: organelle organization and biogenesis	45	45	716	629	10889	-3.67	0	1.14	0.63	ABLIM1 ABLIM3 ARHGDIB ARID1A ARID1B ARPC5 ATRX BRCA1 BRCA2 CAPG CHD2 CNN2 CXCL1 DLC1 DST EXOSC7 FGD1 FLNB GSN HDAC4 HDAC9 HIST2H2BE HMGA2 HNRPD KIAA1008 KLHL20 KRT6B LLGL1 MAP4 MID1IP1 MLL3 NAP1L4 NCK1 PSEN1 PXMP3 RAD21 RANBP9 RDX SIRT6 SRCAP SUV39H1 SUZ12 TLN1 TSPYL5 TUBGCP3
261	GO:0007599 [5]: hemostasis	9	9	752	82	11436	-3.68	0	2.21	0.98	ANXA5 ANXA8 F3 PLAT PLAU SERPINE1 TFPI2 THBD THBS1
262	GO:0006952 [5]: defense response	50	50	711	788	10730	-3.72	0	0.45	0.28	ANKRD15 ANXA1 ARHGDIB ARTS-1 BCL2 C1QBP CEACAM1 CX3CL1 CXCL1 CXCL2 CXCL3 DAF F11R F3 FN1 FOSL1 FYB GBP1 GEM HDAC4 HDAC9 IFITM1 IL18 IL1A IL1B IL1R2 IL31RA IL8 INHBA LY75 MBP NCK1 NFX1 PTGES PTX3 RIPK2 SAA1 SAMHD1 SEMA3C SERPINA1 SOCS5 SOD2 STAT3 TCF12 TLR3 TLR4 TNFSF10 TNFSF7 WWP1 XBP1
263	GO:0050954 [6]: sensory perception of mechanical stimulus	9	9	752	83	11435	-3.72	0	2.16	0.98	ATRX CD151 COCH COL1A1 DFNA5 GJB2 GJB3 PMP22 TBL1X
264	GO:0007605 [7]: perception of sound	9	9	752	83	11435	-3.72	0	2.16	0.98	ATRX CD151 COCH COL1A1 DFNA5 GJB2 GJB3 PMP22 TBL1X
265	GO:0030041 [7]: actin filament polymerization	3	3	758	13	11505	-3.72	0	2.62	1.12	ARPC5 GSN NCK1
266	GO:0030183 [5]: B-cell differentiation	3	3	758	13	11505	-3.72	0	2.62	1.12	HDAC4 HDAC9 INHBA
267	GO:0051251 [7]: positive regulation of lymphocyte activation	3	3	758	13	11505	-3.72	0	2.62	1.12	IL18 NCK1 SOCS5
268	GO:0000080 [7]: G1 phase of mitotic cell cycle	3	3	758	13	11505	-3.72	0	2.62	1.12	CDC2 CDK10 CDK6
269	GO:0006672 [9]: ceramide metabolism	3	3	758	13	11505	-3.72	0	2.62	1.12	ASAH1 GALC PRKAA1
270	GO:0009059 [5]: macromolecule biosynthesis	33	33	728	560	10958	-3.73	0	0.26	0.16	ACO1 ALG5 B3GALNT2 B3GALT3 B3GNT3 B4GALT1 CHM DARS EIF4A2 EIF4EBP1 EPRS GCNT2 GLT8D2 GSPT2 IL18 INHBA ISYNA1 MAN1A2 MAPK13 MRPS15 MRPS5 PGGT1B PRKAA1 PTGFRN RPL23 RPLP2 SERP1 SLC35D1 ST6GALNAC2 TFE3 TLR3 TLR4 UGCGL2
271	GO:0016478 [8]: negative regulation of translation	2	2	759	5	11513	-3.73	0	2.73	1.18	ACO1 EIF4EBP1
272	GO:0042116 [6]: macrophage activation	2	2	759	5	11513	-3.73	0	2.73	1.18	IL31RA TLR4
273	GO:0007026 [9]: microtubule stabilization	2	2	759	5	11513	-3.73	0	2.73	1.18	MAP4 MID1IP1
274	GO:0005975 [5]: carbohydrate metabolism	21	21	740	387	11131	-3.74	0	0.17	0.11	ACO1 ALDH2 B4GALT1 CHST7 CNOT7 FH GALC GCNT2 GLT8D2 HK2 ISYNA1 MAN1A2 N-PAC PDHB PDK4 PGK1 PPP1R3D PRKAA1 SDHC SLC35A3 SLC35D1
275	GO:0044248 [5]: cellular catabolism	52	52	709	783	10735	-3.74	0	0.68	0.4	ACY1 ARTS-1 ASRGL1 BAP1 BTRC CASP1 CASP4 CFLAR CLPP COH1 CTSB CTSD CTSZ CYLD DDAH1 DERL1 DFFA DPP7 EXOSC7 FAP FBXO2 GALC GSPT2 HK2 HNRPD KLK7 KYNU MAOA MMP14 N-PAC NT5E PAPPA PCSK7 PDHB PGK1 PLAT PLAU PRSS11 PSEN1 QDPR SERPINB13 SMURF2 STS TH THOP1 TIMP1 UBE2L3 USP25 USP34 USP4 USP48 WFDC2
276	GO:0051247 [6]: positive regulation of protein metabolism	4	4	757	23	11495	-3.74	0	2.49	1.01	IL31RA NCK1 TLR3 TLR4
277	GO:0006412 [6]: protein biosynthesis	29	29	732	502	11016	-3.74	0	0.24	0.15	ACO1 ALG5 B3GALNT2 B3GALT3 B3GNT3 CHM DARS EIF4A2 EIF4EBP1 EPRS GCNT2 GSPT2 IL18 INHBA MAN1A2 MAPK13 MRPS15 MRPS5 PGGT1B PRKAA1 PTGFRN RPL23 RPLP2 SERP1 ST6GALNAC2 TFE3 TLR3 TLR4 UGCGL2
278	GO:0048232 [6]: male gamete generation	11	11	750	111	11407	-3.75	0	2	0.9	BCL2L2 CCNA1 DZIP1 HSPA2 KHDRBS3 MTL5 OVOL1 SPA17 SPAG9 WFDC2 ZNF313
279	GO:0007283 [7]: spermatogenesis	11	11	750	111	11407	-3.75	0	2	0.9	BCL2L2 CCNA1 DZIP1 HSPA2 KHDRBS3 MTL5 OVOL1 SPA17 SPAG9 WFDC2 ZNF313
280	GO:0007017 [7]: microtubule-based process	5	5	756	139	11379	-3.76	0	0.05	0.03	BRCA1 MAP4 MID1IP1 RANBP9 TUBGCP3
281	GO:0050982 [7]: detection of mechanical stimulus	9	9	752	84	11434	-3.76	0	2.11	0.97	ATRX CD151 COCH COL1A1 DFNA5 GJB2 GJB3 PMP22 TBL1X
282	GO:0045941 [7]: positive regulation of transcription	6	6	755	46	11472	-3.77	0	2.29	0.98	ARID1A ARID1B EHF GTF2F1 IL31RA SUPT4H1
283	GO:0015788 [8]: UDP-N-acetylglucosamine transport	1	1	760	0	11518	-3.79	0	2.78	1.21	SLC35A3
284	GO:0015789 [8]: UDP-N-acetylgalactosamine transport	1	1	760	0	11518	-3.79	0	2.78	1.21	SLC35D1
285	GO:0016046 [6]: detection of fungi	1	1	760	0	11518	-3.79	0	2.78	1.21	TLR4
286	GO:0016338 [6]: calcium-independent cell-cell adhesion	1	1	760	0	11518	-3.79	0	2.78	1.21	CX3CL1
287	GO:0019060 [4]: viral intracellular protein transport	1	1	760	0	11518	-3.79	0	2.78	1.21	DERL1
288	GO:0019343 [9]: cysteine biosynthesis via cystathione	1	1	760	0	11518	-3.79	0	2.78	1.21	CBS
289	GO:0019374 [8]: galactolipid metabolism	1	1	760	0	11518	-3.79	0	2.78	1.21	GALC
290	GO:0019376 [9]: galactolipid catabolism	1	1	760	0	11518	-3.79	0	2.78	1.21	GALC
291	GO:0019827 [3]: stem cell maintenance	1	1	760	0	11518	-3.79	0	2.78	1.21	NOTCH2
292	GO:0030336 [7]: negative regulation of cell migration	1	1	760	0	11518	-3.79	0	2.78	1.21	ALOX15B
293	GO:0030511 [6]: positive regulation of transforming growth factor beta receptor signaling pathway	1	1	760	0	11518	-3.79	0	2.78	1.21	HIPK2
294	GO:0030581 [7]: host cell protein transport	1	1	760	0	11518	-3.79	0	2.78	1.21	DERL1
295	GO:0030856 [5]: regulation of epithelial cell differentiation	1	1	760	0	11518	-3.79	0	2.78	1.21	ALOX15B
296	GO:0042506 [9]: tyrosine phosphorylation of Stat5 protein	1	1	760	0	11518	-3.79	0	2.78	1.21	IL31RA
297	GO:0042522 [7]: regulation of tyrosine phosphorylation of Stat5 protein	1	1	760	0	11518	-3.79	0	2.78	1.21	IL31RA
298	GO:0042523 [8]: positive regulation of tyrosine phosphorylation of Stat5 protein	1	1	760	0	11518	-3.79	0	2.78	1.21	IL31RA
299	GO:0042766 [9]: nucleosome mobilization	1	1	760	0	11518	-3.79	0	2.78	1.21	ARID1A
300	GO:0042772 [7]: DNA damage response, signal transduction resulting in transcription	1	1	760	0	11518	-3.79	0	2.78	1.21	BRCA1
301	GO:0043031 [7]: negative regulation of macrophage activation	1	1	760	0	11518	-3.79	0	2.78	1.21	IL31RA
302	GO:0045350 [8]: interferon-beta biosynthesis	1	1	760	0	11518	-3.79	0	2.78	1.21	TLR3
303	GO:0045357 [8]: regulation of interferon-beta biosynthesis	1	1	760	0	11518	-3.79	0	2.78	1.21	TLR3
304	GO:0045359 [9]: positive regulation of interferon-beta biosynthesis	1	1	760	0	11518	-3.79	0	2.78	1.21	TLR3
305	GO:0045542 [8]: positive regulation of cholesterol biosynthesis	1	1	760	0	11518	-3.79	0	2.78	1.21	PRKAA1
306	GO:0045576 [6]: mast cell activation	1	1	760	0	11518	-3.79	0	2.78	1.21	TLR4
307	GO:0045581 [7]: negative regulation of T-cell differentiation	1	1	760	0	11518	-3.79	0	2.78	1.21	SOCS5
308	GO:0045623 [8]: negative regulation of T-helper cell differentiation	1	1	760	0	11518	-3.79	0	2.78	1.21	SOCS5
309	GO:0045629 [9]: negative regulation of T-helper 2 cell differentiation	1	1	760	0	11518	-3.79	0	2.78	1.21	SOCS5
310	GO:0045739 [8]: positive regulation of DNA repair	1	1	760	0	11518	-3.79	0	2.78	1.21	BRCA1
311	GO:0046317 [7]: regulation of glucosylceramide biosynthesis	1	1	760	0	11518	-3.79	0	2.78	1.21	PRKAA1
312	GO:0046318 [8]: negative regulation of glucosylceramide biosynthesis	1	1	760	0	11518	-3.79	0	2.78	1.21	PRKAA1
313	GO:0046335 [7]: ethanolamine biosynthesis	1	1	760	0	11518	-3.79	0	2.78	1.21	ETNK1
314	GO:0046337 [6]: phosphatidylethanolamine metabolism	1	1	760	0	11518	-3.79	0	2.78	1.21	ETNK1
315	GO:0046477 [9]: glycosylceramide catabolism	1	1	760	0	11518	-3.79	0	2.78	1.21	GALC
316	GO:0046514 [10]: ceramide catabolism	1	1	760	0	11518	-3.79	0	2.78	1.21	GALC
317	GO:0046599 [10]: regulation of centriole replication	1	1	760	0	11518	-3.79	0	2.78	1.21	BRCA1
318	GO:0046600 [11]: negative regulation of centriole replication	1	1	760	0	11518	-3.79	0	2.78	1.21	BRCA1
319	GO:0046605 [9]: regulation of centrosome cycle	1	1	760	0	11518	-3.79	0	2.78	1.21	BRCA1
320	GO:0046606 [10]: negative regulation of centrosome cycle	1	1	760	0	11518	-3.79	0	2.78	1.21	BRCA1
321	GO:0046719 [3]: regulation of viral protein levels	1	1	760	0	11518	-3.79	0	2.78	1.21	DERL1
322	GO:0046825 [7]: regulation of protein-nucleus export	1	1	760	0	11518	-3.79	0	2.78	1.21	UHMK1
323	GO:0046889 [7]: positive regulation of lipid biosynthesis	1	1	760	0	11518	-3.79	0	2.78	1.21	PRKAA1
324	GO:0048268 [5]: clathrin cage assembly	1	1	760	0	11518	-3.79	0	2.78	1.21	AP2S1
325	GO:0050902 [6]: leukocyte adhesive activation	1	1	760	0	11518	-3.79	0	2.78	1.21	CX3CL1
326	GO:0051040 [5]: regulation of calcium-independent cell-cell adhesion	1	1	760	0	11518	-3.79	0	2.78	1.21	CX3CL1
327	GO:0051041 [6]: positive regulation of calcium-independent cell-cell adhesion	1	1	760	0	11518	-3.79	0	2.78	1.21	CX3CL1
328	GO:0051043 [7]: regulation of membrane protein ectodomain proteolysis	1	1	760	0	11518	-3.79	0	2.78	1.21	TIMP1
329	GO:0051045 [8]: negative regulation of membrane protein ectodomain proteolysis	1	1	760	0	11518	-3.79	0	2.78	1.21	TIMP1
330	GO:0051066 [7]: dihydrobiopterin metabolism	1	1	760	0	11518	-3.79	0	2.78	1.21	QDPR
331	GO:0051271 [6]: negative regulation of cell motility	1	1	760	0	11518	-3.79	0	2.78	1.21	ALOX15B
332	GO:0000303 [8]: response to superoxide	1	1	760	0	11518	-3.79	0	2.78	1.21	SOD2
333	GO:0001315 [7]: age-dependent response to reactive oxygen species	1	1	760	0	11518	-3.79	0	2.78	1.21	SOD2
334	GO:0001519 [6]: peptide amidation	1	1	760	0	11518	-3.79	0	2.78	1.21	PAM
335	GO:0001836 [9]: release of cytochrome c from mitochondria	1	1	760	0	11518	-3.79	0	2.78	1.21	BCL2
336	GO:0002011 [5]: morphogenesis of an epithelial sheet	1	1	760	0	11518	-3.79	0	2.78	1.21	NOTCH2
337	GO:0006021 [9]: myo-inositol biosynthesis	1	1	760	0	11518	-3.79	0	2.78	1.21	ISYNA1
338	GO:0006106 [7]: fumarate metabolism	1	1	760	0	11518	-3.79	0	2.78	1.21	FH
339	GO:0006522 [8]: alanine metabolism	1	1	760	0	11518	-3.79	0	2.78	1.21	PROSC
340	GO:0006535 [9]: cysteine biosynthesis from serine	1	1	760	0	11518	-3.79	0	2.78	1.21	CBS
341	GO:0006580 [6]: ethanolamine metabolism	1	1	760	0	11518	-3.79	0	2.78	1.21	ETNK1
342	GO:0006610 [8]: ribosomal protein-nucleus import	1	1	760	0	11518	-3.79	0	2.78	1.21	RPL23
343	GO:0006646 [7]: phosphatidylethanolamine biosynthesis	1	1	760	0	11518	-3.79	0	2.78	1.21	ETNK1
344	GO:0006657 [11]: CDP-choline pathway	1	1	760	0	11518	-3.79	0	2.78	1.21	CHPT1
345	GO:0006681 [9]: galactosylceramide metabolism	1	1	760	0	11518	-3.79	0	2.78	1.21	GALC
346	GO:0006683 [10]: galactosylceramide catabolism	1	1	760	0	11518	-3.79	0	2.78	1.21	GALC
347	GO:0006696 [8]: ergosterol biosynthesis	1	1	760	0	11518	-3.79	0	2.78	1.21	OPRS1
348	GO:0006978 [8]: DNA damage response, signal transduction by p53 class mediator resulting in transcription of p21 class mediator	1	1	760	0	11518	-3.79	0	2.78	1.21	BRCA1
349	GO:0006999 [6]: nuclear pore organization and biogenesis	1	1	760	0	11518	-3.79	0	2.78	1.21	NUP98
350	GO:0007044 [6]: cell-substrate junction assembly	1	1	760	0	11518	-3.79	0	2.78	1.21	ITGA6
351	GO:0007099 [9]: centriole replication	1	1	760	0	11518	-3.79	0	2.78	1.21	BRCA1
352	GO:0007141 [10]: male meiosis I	1	1	760	0	11518	-3.79	0	2.78	1.21	CCNA1
353	GO:0007405 [5]: neuroblast proliferation	1	1	760	0	11518	-3.79	0	2.78	1.21	ARTN
354	GO:0008065 [6]: establishment of blood-nerve barrier	1	1	760	0	11518	-3.79	0	2.78	1.21	GSTM3
355	GO:0008204 [7]: ergosterol metabolism	1	1	760	0	11518	-3.79	0	2.78	1.21	OPRS1
356	GO:0009078 [7]: pyruvate family amino acid metabolism	1	1	760	0	11518	-3.79	0	2.78	1.21	PROSC
357	GO:0019730 [6]: antimicrobial humoral response	2	2	759	85	11433	-3.79	0	0.03	0.01	IL1B PTGES
358	GO:0006800 [5]: oxygen and reactive oxygen species metabolism	7	7	754	59	11459	-3.8	0	2.18	0.98	CYBA DUSP1 GPX1 MSRA MTL5 SEPP1 SOD2
359	GO:0016481 [7]: negative regulation of transcription	11	11	750	113	11405	-3.81	0	1.92	0.86	CNOT7 LRRFIP1 MXD4 NAB1 NFX1 RBM9 SIRT6 SMURF2 STAT3 WWP1 ZNF202
360	GO:0046907 [5]: intracellular transport	34	34	727	471	11047	-3.81	0	1.1	0.61	AKAP12 AP1S2 AP2A2 AP2S1 AP3S1 ARF1 ARF6 ARNT CHM CLTA COPA DERL1 FYB FYCO1 GOSR2 GRPEL1 KDELR1 MYBBP1A NFX1 NUP98 OSBPL5 RAB2 RANBP2 RPL23 SEC10L1 SEC23A SEC24D SSR1 STX16 TPR TRAM1 TRAPPC1 UCP2 UHMK1
361	GO:0009057 [5]: macromolecule catabolism	43	43	718	667	10851	-3.82	0	0.53	0.32	ACY1 ARTS-1 ASRGL1 BAP1 BTRC CASP1 CASP4 CFLAR CLPP COH1 CTSB CTSD CTSZ CYLD DERL1 DPP7 EXOSC7 FAP FBXO2 GSPT2 HK2 HNRPD KLK7 MMP14 N-PAC PAPPA PCSK7 PDHB PGK1 PLAT PLAU PRSS11 PSEN1 SERPINB13 SMURF2 THOP1 TIMP1 UBE2L3 USP25 USP34 USP4 USP48 WFDC2
362	GO:0006633 [7]: fatty acid biosynthesis	6	6	755	47	11471	-3.82	0	2.22	0.98	ACACA ALOX15B PRKAA1 PRKAA2 PTGS1 SCD
363	GO:0044265 [6]: cellular macromolecule catabolism	43	43	718	652	10866	-3.83	0	0.64	0.37	ACY1 ARTS-1 ASRGL1 BAP1 BTRC CASP1 CASP4 CFLAR CLPP COH1 CTSB CTSD CTSZ CYLD DERL1 DPP7 EXOSC7 FAP FBXO2 GSPT2 HK2 HNRPD KLK7 MMP14 N-PAC PAPPA PCSK7 PDHB PGK1 PLAT PLAU PRSS11 PSEN1 SERPINB13 SMURF2 THOP1 TIMP1 UBE2L3 USP25 USP34 USP4 USP48 WFDC2
364	GO:0007265 [7]: Ras protein signal transduction	4	4	757	24	11494	-3.84	0	2.39	0.98	FGF2 NF1 NOTCH2 RASSF1
365	GO:0050818 [4]: regulation of coagulation	3	3	758	14	11504	-3.85	0	2.47	1.01	ANXA5 ANXA8 PLAU
366	GO:0050819 [5]: negative regulation of coagulation	3	3	758	14	11504	-3.85	0	2.47	1.01	ANXA5 ANXA8 PLAU
367	GO:0050867 [6]: positive regulation of cell activation	3	3	758	14	11504	-3.85	0	2.47	1.01	IL18 NCK1 SOCS5
368	GO:0051241 [5]: negative regulation of organismal physiological process	3	3	758	14	11504	-3.85	0	2.47	1.01	IL31RA INHBA SOCS5
369	GO:0019735 [7]: antimicrobial humoral response (sensu Vertebrata)	2	2	759	83	11435	-3.87	0	0.03	0.01	IL1B PTGES
370	GO:0043285 [5]: biopolymer catabolism	36	36	725	570	10948	-3.88	0	0.46	0.28	ACY1 ARTS-1 ASRGL1 BAP1 BTRC CASP1 CASP4 CFLAR CLPP COH1 CTSB CTSD CTSZ CYLD DERL1 DPP7 FAP FBXO2 KLK7 MMP14 PAPPA PCSK7 PLAT PLAU PRSS11 PSEN1 SERPINB13 SMURF2 THOP1 TIMP1 UBE2L3 USP25 USP34 USP4 USP48 WFDC2
371	GO:0006875 [7]: metal ion homeostasis	6	6	755	48	11470	-3.88	0	2.16	0.98	CP CYP27B1 MT2A MTL5 SRI STC1
372	GO:0040029 [3]: regulation of gene expression, epigenetic	5	5	756	36	11482	-3.89	0	2.23	0.98	ARID1A ARID1B ATRX PHLDA2 SIRT6
373	GO:0030163 [6]: protein catabolism	36	36	725	563	10955	-3.89	0	0.51	0.3	ACY1 ARTS-1 ASRGL1 BAP1 BTRC CASP1 CASP4 CFLAR CLPP COH1 CTSB CTSD CTSZ CYLD DERL1 DPP7 FAP FBXO2 KLK7 MMP14 PAPPA PCSK7 PLAT PLAU PRSS11 PSEN1 SERPINB13 SMURF2 THOP1 TIMP1 UBE2L3 USP25 USP34 USP4 USP48 WFDC2
374	GO:0044257 [7]: cellular protein catabolism	36	36	725	548	10970	-3.91	0	0.62	0.36	ACY1 ARTS-1 ASRGL1 BAP1 BTRC CASP1 CASP4 CFLAR CLPP COH1 CTSB CTSD CTSZ CYLD DERL1 DPP7 FAP FBXO2 KLK7 MMP14 PAPPA PCSK7 PLAT PLAU PRSS11 PSEN1 SERPINB13 SMURF2 THOP1 TIMP1 UBE2L3 USP25 USP34 USP4 USP48 WFDC2
375	GO:0006508 [8]: proteolysis and peptidolysis	36	36	725	548	10970	-3.91	0	0.62	0.36	ACY1 ARTS-1 ASRGL1 BAP1 BTRC CASP1 CASP4 CFLAR CLPP COH1 CTSB CTSD CTSZ CYLD DERL1 DPP7 FAP FBXO2 KLK7 MMP14 PAPPA PCSK7 PLAT PLAU PRSS11 PSEN1 SERPINB13 SMURF2 THOP1 TIMP1 UBE2L3 USP25 USP34 USP4 USP48 WFDC2
376	GO:0009613 [5]: response to pest, pathogen or parasite	31	31	730	440	11078	-3.92	0	0.94	0.52	ANXA1 BCL2 CAPG CX3CL1 CXCL1 CXCL2 CXCL3 DAF F11R FN1 FOSL1 HDAC4 HDAC9 HNRPUL1 IL18 IL1A IL1B IL31RA IL8 INHBA LY75 NFX1 PTGES PTX3 RIPK2 SAA1 SERPINA1 SOD2 STAT3 TLR3 TLR4
377	GO:0042089 [6]: cytokine biosynthesis	4	4	757	25	11493	-3.92	0	2.29	0.98	IL18 INHBA TLR3 TLR4
378	GO:0042107 [5]: cytokine metabolism	4	4	757	25	11493	-3.92	0	2.29	0.98	IL18 INHBA TLR3 TLR4
379	GO:0051249 [6]: regulation of lymphocyte activation	4	4	757	25	11493	-3.92	0	2.29	0.98	IL18 INHBA NCK1 SOCS5
380	GO:0008624 [9]: induction of apoptosis by extracellular signals	4	4	757	25	11493	-3.92	0	2.29	0.98	CFLAR IL18 TIMP3 TNFRSF10A
381	GO:0050876 [4]: reproductive physiological process	6	6	755	49	11469	-3.93	0	2.09	0.97	CEACAM1 GNAS INHBA PAPPA STS TFCP2L1
382	GO:0007010 [6]: cytoskeleton organization and biogenesis	23	23	738	303	11215	-3.93	0	1.24	0.67	ABLIM1 ABLIM3 ARHGDIB ARPC5 BRCA1 CAPG CNN2 CXCL1 DLC1 DST FGD1 FLNB GSN KLHL20 KRT6B LLGL1 MAP4 MID1IP1 NCK1 RANBP9 RDX TLN1 TUBGCP3
383	GO:0006259 [5]: DNA metabolism	34	34	727	504	11014	-3.93	0	0.74	0.43	ARID1A ARID1B ATM ATRX BRCA1 BRCA2 CHD2 CSNK1E DFFA HDAC4 HDAC9 HIST2H2BE HMGA2 LIG4 MBD4 MCM4 MLL3 NAP1L4 NFIB NFIC NT5E NUP98 RAD1 RAD21 RRM1 RTEL1 SIRT6 SRCAP SUV39H1 SUZ12 TFDP2 TK2 TOP2A TSPYL5
384	GO:0042095 [7]: interferon-gamma biosynthesis	2	2	759	6	11512	-3.95	0	2.48	1.01	IL18 INHBA
385	GO:0051250 [7]: negative regulation of lymphocyte activation	2	2	759	6	11512	-3.95	0	2.48	1.01	INHBA SOCS5
386	GO:0019941 [9]: modification-dependent protein catabolism	10	10	751	104	11414	-3.96	0	1.78	0.85	BAP1 BTRC CYLD DERL1 SMURF2 UBE2L3 USP25 USP34 USP4 USP48
387	GO:0006511 [10]: ubiquitin-dependent protein catabolism	10	10	751	104	11414	-3.96	0	1.78	0.85	BAP1 BTRC CYLD DERL1 SMURF2 UBE2L3 USP25 USP34 USP4 USP48
388	GO:0046519 [8]: sphingoid metabolism	3	3	758	15	11503	-3.97	0	2.34	0.98	ASAH1 GALC PRKAA1
389	GO:0043207 [5]: response to external biotic stimulus	31	31	730	471	11047	-3.98	0	0.62	0.37	ANXA1 BCL2 CAPG CX3CL1 CXCL1 CXCL2 CXCL3 DAF F11R FN1 FOSL1 HDAC4 HDAC9 HNRPUL1 IL18 IL1A IL1B IL31RA IL8 INHBA LY75 NFX1 PTGES PTX3 RIPK2 SAA1 SERPINA1 SOD2 STAT3 TLR3 TLR4
390	GO:0006457 [7]: protein folding	10	10	751	207	11311	-3.99	0	0.14	0.08	ATAD3A CANX DNAJB12 DNAJC7 GRPEL1 GRPEL2 HSPA2 HSPA4 NKTR RANBP2
391	GO:0006605 [7]: protein targeting	11	11	750	120	11398	-4	0	1.67	0.82	AKAP12 ARNT FYB GRPEL1 NUP98 RANBP2 RPL23 SSR1 TPR TRAM1 UHMK1
392	GO:0006325 [7]: establishment and/or maintenance of chromatin architecture	15	15	746	181	11337	-4	0	1.45	0.76	ARID1A ARID1B BRCA2 CHD2 HDAC4 HDAC9 HIST2H2BE HMGA2 MLL3 NAP1L4 SIRT6 SRCAP SUV39H1 SUZ12 TSPYL5
393	GO:0007179 [8]: transforming growth factor beta receptor signaling pathway	4	4	757	26	11492	-4	0	2.19	0.98	HIPK2 SMAD4 SMAD5 SMURF2
394	GO:0046649 [6]: lymphocyte activation	7	7	754	64	11454	-4.01	0	1.9	0.85	HDAC4 HDAC9 IL18 INHBA NCK1 SOCS5 WWP1
395	GO:0045934 [6]: negative regulation of nucleobase, nucleoside, nucleotide and nucleic acid metabolism	11	11	750	121	11397	-4.01	0	1.63	0.8	CNOT7 LRRFIP1 MXD4 NAB1 NFX1 RBM9 SIRT6 SMURF2 STAT3 WWP1 ZNF202
396	GO:0050878 [4]: regulation of body fluids	9	9	752	92	11426	-4.02	0	1.75	0.85	ANXA5 ANXA8 F3 PLAT PLAU SERPINE1 TFPI2 THBD THBS1
397	GO:0043085 [4]: positive regulation of enzyme activity	8	8	753	78	11440	-4.02	0	1.81	0.85	CARD10 FGF2 MAP4K5 PRKAA1 PSEN1 TLR3 TLR4 TNFRSF10A
398	GO:0016070 [5]: RNA metabolism	28	28	733	423	11095	-4.03	0	0.64	0.37	C13orf10 CIRBP CTAGE5 DARS ELAVL2 EPRS EXOSC7 GRSF1 GSPT2 HNRPD HNRPU HNRPUL1 HTATSF1 KIAA1008 NFX1 PAPOLG PRPF4B RBM3 RBM9 SFRS1 SFRS11 SNRPF SNRPN SPOP TFE3 U2AF1 WDR4 ZNF638
399	GO:0006928 [4]: cell motility	14	14	747	168	11350	-4.04	0	1.43	0.75	ALOX15B ANXA1 ARPC5 CX3CL1 F11R FN1 GNA13 HRAS IL8 KAL1 STAT3 THBS1 TLN1 VEGFC
400	GO:0009100 [7]: glycoprotein metabolism	11	11	750	122	11396	-4.04	0	1.6	0.77	ALG5 ASRGL1 B3GALNT2 B3GALT3 B3GNT3 GCNT2 MAN1A2 PSEN1 SERP1 ST6GALNAC2 UGCGL2
401	GO:0016567 [9]: protein ubiquitination	21	21	740	284	11234	-4.05	0	1.08	0.59	ARIH2 BRCA1 CBL FBXL3 LOC51136 MKRN2 MLL3 NFX1 PCGF2 PCGF3 PDZRN3 PXMP3 RNF26 RNF6 TRIM21 TRIM36 TRIM4 TRIM59 TRIM8 WWP1 ZNF313
402	GO:0042592 [3]: homeostasis	9	9	752	93	11425	-4.05	0	1.71	0.82	CLCN6 CP CYP27B1 IL31RA MCL1 MT2A MTL5 SRI STC1
403	GO:0006913 [6]: nucleocytoplasmic transport	9	9	752	93	11425	-4.05	0	1.71	0.82	ARNT FYB MYBBP1A NFX1 NUP98 RANBP2 RPL23 TPR UHMK1
404	GO:0009165 [6]: nucleotide biosynthesis	5	5	756	128	11390	-4.06	0	0.08	0.05	ADSSL1 ATP6V1C1 EME1 KYNU MLL3
405	GO:0018193 [8]: peptidyl-amino acid modification	4	4	757	27	11491	-4.07	0	2.1	0.97	ASPH IL31RA MAN1A2 UHMK1
406	GO:0042088 [7]: T-helper 1 type immune response	3	3	758	16	11502	-4.08	0	2.21	0.98	IL18 INHBA TLR4
407	GO:0042133 [5]: neurotransmitter metabolism	3	3	758	16	11502	-4.08	0	2.21	0.98	GCHFR MAOA TH
408	GO:0017038 [6]: protein import	7	7	754	66	11452	-4.09	0	1.8	0.85	ARNT FYB GRPEL1 NUP98 RANBP2 RPL23 TPR
409	GO:0019725 [4]: cell homeostasis	8	8	753	80	11438	-4.09	0	1.73	0.83	CLCN6 CP CYP27B1 MCL1 MT2A MTL5 SRI STC1
410	GO:0006323 [6]: DNA packaging	15	15	746	189	11329	-4.11	0	1.26	0.68	ARID1A ARID1B BRCA2 CHD2 HDAC4 HDAC9 HIST2H2BE HMGA2 MLL3 NAP1L4 SIRT6 SRCAP SUV39H1 SUZ12 TSPYL5
411	GO:0009966 [4]: regulation of signal transduction	13	13	748	157	11361	-4.12	0	1.36	0.7	CASP1 CFLAR HIPK2 IGFBP3 IL31RA NOTCH2 PPM1A RGS12 RIPK2 SMURF2 SOCS5 TNFSF10 ZIC1
412	GO:0006396 [6]: RNA processing	23	23	738	345	11173	-4.12	0	0.66	0.39	C13orf10 CIRBP CTAGE5 ELAVL2 EXOSC7 GRSF1 HNRPD HNRPU HNRPUL1 HTATSF1 KIAA1008 NFX1 PAPOLG PRPF4B RBM3 SFRS1 SFRS11 SNRPF SNRPN SPOP U2AF1 WDR4 ZNF638
413	GO:0000226 [8]: microtubule cytoskeleton organization and biogenesis	5	5	756	40	11478	-4.12	0	1.94	0.86	BRCA1 MAP4 MID1IP1 RANBP9 TUBGCP3
414	GO:0006576 [6]: biogenic amine metabolism	5	5	756	40	11478	-4.12	0	1.94	0.86	ETNK1 KYNU MAOA SRM TH
415	GO:0007126 [8]: meiosis	5	5	756	40	11478	-4.12	0	1.94	0.86	ATM CCNA1 HSPA2 RAD21 SYCP2
416	GO:0016192 [5]: vesicle-mediated transport	20	20	741	279	11239	-4.13	0	0.93	0.52	AP1S2 AP2A2 AP2S1 ARFGEF1 COPA CPNE3 GOLGA4 GOLT1A GOSR2 LY75 M6PRBP1 OSBPL5 PICALM RIN1 SEC10L1 SEC23A SEC24D STX16 TRAPPC1 VAMP2
417	GO:0045893 [8]: positive regulation of transcription, DNA-dependent	4	4	757	28	11490	-4.14	0	2.01	0.91	ARID1A ARID1B EHF IL31RA
418	GO:0001816 [5]: cytokine production	4	4	757	28	11490	-4.14	0	2.01	0.91	IL18 INHBA TLR3 TLR4
419	GO:0019059 [4]: initiation of viral infection	2	2	759	7	11511	-4.14	0	2.27	0.98	ITCH WWP1
420	GO:0030833 [7]: regulation of actin filament polymerization	2	2	759	7	11511	-4.14	0	2.27	0.98	ARPC5 NCK1
421	GO:0042102 [8]: positive regulation of T-cell proliferation	2	2	759	7	11511	-4.14	0	2.27	0.98	IL18 NCK1
422	GO:0046718 [5]: viral entry	2	2	759	7	11511	-4.14	0	2.27	0.98	ITCH WWP1
423	GO:0006835 [7]: dicarboxylic acid transport	2	2	759	7	11511	-4.14	0	2.27	0.98	SLC1A3 SLC1A4
424	GO:0008625 [10]: induction of apoptosis via death domain receptors	2	2	759	7	11511	-4.14	0	2.27	0.98	IL18 TNFRSF10A
425	GO:0000004 [2]: biological_process unknown	22	22	739	333	11185	-4.15	0	0.63	0.37	ABHD2 AMMECR1 APOBEC3C AUTS2 C15orf24 C19orf33 C21orf45 KRT14 LCP1 LMCD1 LPP LRBA MAPKAP1 MATN2 MT1E MT1F MUM1 PNPLA4 SDC2 SLC35F2 TM4SF1 TXNIP
426	GO:0016477 [5]: cell migration	6	6	755	54	11464	-4.16	0	1.8	0.85	ALOX15B CX3CL1 FN1 IL8 KAL1 VEGFC
427	GO:0000279 [6]: M phase	13	13	748	161	11357	-4.17	0	1.26	0.68	ATM BRCA1 BRCA2 BUB1 BUB3 CCNA1 CDC2 DCTN1 ESR1 HSPA2 RAD21 SUGT1 SYCP2
428	GO:0045045 [5]: secretory pathway	11	11	750	129	11389	-4.18	0	1.38	0.72	ARFGEF1 COPA GOSR2 OSBPL5 SEC10L1 SEC23A SEC24D SSR1 STX16 TRAM1 TRAPPC1
429	GO:0006417 [6]: regulation of protein biosynthesis	9	9	752	98	11420	-4.18	0	1.52	0.77	ACO1 EIF4A2 EIF4EBP1 INHBA MAPK13 PRKAA1 PTGFRN TLR3 TLR4
430	GO:0006260 [6]: DNA replication	6	6	755	138	11380	-4.18	0	0.12	0.07	LIG4 MCM4 NFIB NFIC NUP98 RRM1
431	GO:0042087 [6]: cell-mediated immune response	3	3	758	17	11501	-4.18	0	2.09	0.97	IL18 INHBA TLR4
432	GO:0016582 [9]: non-covalent chromatin modification	4	4	757	29	11489	-4.21	0	1.93	0.86	ARID1A ARID1B BRCA2 SIRT6
433	GO:0006338 [10]: chromatin remodeling	4	4	757	29	11489	-4.21	0	1.93	0.86	ARID1A ARID1B BRCA2 SIRT6
434	GO:0007565 [5]: pregnancy	5	5	756	42	11476	-4.22	0	1.81	0.85	CEACAM1 GNAS PAPPA STS TFCP2L1
435	GO:0008632 [7]: apoptotic program	5	5	756	42	11476	-4.22	0	1.81	0.85	BCL2 BIK DFFA MCL1 TNFRSF10A
436	GO:0007249 [7]: I-kappaB kinase/NF-kappaB cascade	9	9	752	100	11418	-4.22	0	1.45	0.76	CARD10 CASP1 CFLAR PPM1A RIPK2 TLR3 TLR4 TNFRSF10A TNFSF10
437	GO:0016053 [6]: organic acid biosynthesis	6	6	755	56	11462	-4.23	0	1.69	0.82	ACACA ALOX15B PRKAA1 PRKAA2 PTGS1 SCD
438	GO:0046394 [7]: carboxylic acid biosynthesis	6	6	755	56	11462	-4.23	0	1.69	0.82	ACACA ALOX15B PRKAA1 PRKAA2 PTGS1 SCD
439	GO:0051170 [7]: nuclear import	6	6	755	56	11462	-4.23	0	1.69	0.82	ARNT FYB NUP98 RANBP2 RPL23 TPR
440	GO:0006606 [7]: protein-nucleus import	6	6	755	56	11462	-4.23	0	1.69	0.82	ARNT FYB NUP98 RANBP2 RPL23 TPR
441	GO:0006092 [7]: main pathways of carbohydrate metabolism	8	8	753	85	11433	-4.23	0	1.52	0.77	ACO1 FH HK2 N-PAC PDHB PGK1 PRKAA1 SDHC
442	GO:0042742 [6]: defense response to bacteria	1	1	760	56	11462	-4.24	0	0.03	0.01	TLR3
443	GO:0006486 [8]: protein amino acid glycosylation	9	9	752	101	11417	-4.25	0	1.42	0.74	ALG5 B3GALNT2 B3GALT3 B3GNT3 GCNT2 MAN1A2 SERP1 ST6GALNAC2 UGCGL2
444	GO:0019079 [4]: viral genome replication	3	3	758	18	11500	-4.27	0	1.98	0.89	CTBP1 HTATSF1 IL8
445	GO:0050863 [7]: regulation of T-cell activation	3	3	758	18	11500	-4.27	0	1.98	0.89	IL18 NCK1 SOCS5
446	GO:0051169 [6]: nuclear transport	8	8	753	87	11431	-4.28	0	1.45	0.76	ARNT FYB NFX1 NUP98 RANBP2 RPL23 TPR UHMK1
447	GO:0000280 [7]: nuclear division	12	12	749	154	11364	-4.29	0	1.1	0.61	ATM BRCA2 BUB1 BUB3 CCNA1 CDC2 DCTN1 ESR1 HSPA2 RAD21 SUGT1 SYCP2
448	GO:0044262 [6]: cellular carbohydrate metabolism	15	15	746	243	11275	-4.29	0	0.45	0.28	ACO1 B4GALT1 FH GCNT2 HK2 ISYNA1 N-PAC PDHB PDK4 PGK1 PPP1R3D PRKAA1 SDHC SLC35A3 SLC35D1
449	GO:0016071 [6]: mRNA metabolism	16	16	745	240	11278	-4.3	0	0.65	0.37	C13orf10 CIRBP ELAVL2 GRSF1 GSPT2 HNRPD HTATSF1 NFX1 PAPOLG PRPF4B SFRS1 SFRS11 SNRPF SNRPN SPOP U2AF1
450	GO:0046879 [4]: hormone secretion	2	2	759	8	11510	-4.3	0	2.09	0.97	FST INHBA
451	GO:0006402 [7]: mRNA catabolism	2	2	759	8	11510	-4.3	0	2.09	0.97	GSPT2 HNRPD
452	GO:0008206 [7]: bile acid metabolism	2	2	759	8	11510	-4.3	0	2.09	0.97	ACOX2 ACOX3
453	GO:0008299 [7]: isoprenoid biosynthesis	2	2	759	8	11510	-4.3	0	2.09	0.97	FDFT1 GGPS1
454	GO:0009081 [7]: branched chain family amino acid metabolism	2	2	759	8	11510	-4.3	0	2.09	0.97	ALDH6A1 BCAT2
455	GO:0007276 [5]: gametogenesis	11	11	750	137	11381	-4.31	0	1.17	0.63	BCL2L2 CCNA1 DZIP1 HSPA2 KHDRBS3 MTL5 OVOL1 SPA17 SPAG9 WFDC2 ZNF313
456	GO:0030005 [7]: di-, tri-valent inorganic cation homeostasis	5	5	756	44	11474	-4.31	0	1.69	0.82	CP CYP27B1 MT2A SRI STC1
457	GO:0009889 [5]: regulation of biosynthesis	9	9	752	105	11413	-4.32	0	1.29	0.7	ACO1 EIF4A2 EIF4EBP1 INHBA MAPK13 PRKAA1 PTGFRN TLR3 TLR4
458	GO:0016337 [5]: cell-cell adhesion	9	9	752	172	11346	-4.32	0	0.23	0.14	CD44 CDH1 CDH13 CTNND2 CX3CL1 DSG2 FAT2 PCDH7 PCDHB2
459	GO:0006397 [7]: mRNA processing	15	15	746	222	11296	-4.33	0	0.68	0.4	C13orf10 CIRBP ELAVL2 GRSF1 HNRPD HTATSF1 NFX1 PAPOLG PRPF4B SFRS1 SFRS11 SNRPF SNRPN SPOP U2AF1
460	GO:0007088 [7]: regulation of mitosis	4	4	757	31	11487	-4.33	0	1.78	0.85	BRCA2 BUB1 BUB3 ESR1
461	GO:0015674 [7]: di-, tri-valent inorganic cation transport	4	4	757	102	11416	-4.33	0	0.1	0.07	CP SLC24A3 SLC40A1 TRPC1
462	GO:0000165 [7]: MAPKKK cascade	7	7	754	74	11444	-4.34	0	1.45	0.76	DUSP6 FGF2 FGFR1 HIPK2 IL31RA MAP4K5 PRKAA1
463	GO:0009891 [6]: positive regulation of biosynthesis	3	3	758	19	11499	-4.35	0	1.88	0.85	PRKAA1 TLR3 TLR4
464	GO:0042401 [7]: biogenic amine biosynthesis	3	3	758	19	11499	-4.35	0	1.88	0.85	ETNK1 SRM TH
465	GO:0007127 [9]: meiosis I	3	3	758	19	11499	-4.35	0	1.88	0.85	ATM RAD21 SYCP2
466	GO:0007128 [10]: meiotic prophase I	3	3	758	19	11499	-4.35	0	1.88	0.85	ATM RAD21 SYCP2
467	GO:0007519 [6]: myogenesis	3	3	758	19	11499	-4.35	0	1.88	0.85	FLNB HDAC4 HDAC9
468	GO:0009101 [7]: glycoprotein biosynthesis	9	9	752	107	11411	-4.36	0	1.23	0.66	ALG5 B3GALNT2 B3GALT3 B3GNT3 GCNT2 MAN1A2 SERP1 ST6GALNAC2 UGCGL2
469	GO:0009719 [4]: response to endogenous stimulus	12	12	749	202	11316	-4.37	0	0.38	0.24	ATM ATRX BRCA1 BRCA2 CSNK1E LIG4 MAP2K6 MBD4 RAD1 RAD21 RERG RTEL1
470	GO:0009617 [6]: response to bacteria	2	2	759	70	11448	-4.38	0	0.06	0.04	TLR3 TLR4
471	GO:0043037 [7]: translation	8	8	753	155	11363	-4.38	0	0.22	0.14	ACO1 DARS EIF4A2 EIF4EBP1 EPRS MAPK13 RPLP2 TFE3
472	GO:0042110 [7]: T-cell activation	4	4	757	32	11486	-4.38	0	1.71	0.82	IL18 NCK1 SOCS5 WWP1
473	GO:0006974 [5]: response to DNA damage stimulus	11	11	750	190	11328	-4.39	0	0.34	0.22	ATM ATRX BRCA1 BRCA2 CSNK1E LIG4 MAP2K6 MBD4 RAD1 RAD21 RTEL1
474	GO:0006575 [6]: amino acid derivative metabolism	5	5	756	46	11472	-4.4	0	1.57	0.77	ETNK1 KYNU MAOA SRM TH
475	GO:0030036 [8]: actin cytoskeleton organization and biogenesis	8	8	753	93	11425	-4.4	0	1.24	0.67	ARHGDIB ARPC5 CAPG CXCL1 FLNB GSN LLGL1 NCK1
476	GO:0008380 [7]: RNA splicing	11	11	750	187	11331	-4.41	0	0.37	0.23	C13orf10 CIRBP ELAVL2 GRSF1 HNRPD HTATSF1 PRPF4B SFRS1 SFRS11 U2AF1 ZNF638
477	GO:0050879 [4]: organismal movement	12	12	749	168	11350	-4.41	0	0.82	0.47	ABLIM1 BBS7 CD151 CHM DHRS3 EFEMP1 FOXC1 GJA3 GPRC5B TBL1X TGFBI TIMP3
478	GO:0050881 [5]: musculoskeletal movement	12	12	749	168	11350	-4.41	0	0.82	0.47	ABLIM1 BBS7 CD151 CHM DHRS3 EFEMP1 FOXC1 GJA3 GPRC5B TBL1X TGFBI TIMP3
479	GO:0050885 [6]: regulation of balance	12	12	749	168	11350	-4.41	0	0.82	0.47	ABLIM1 BBS7 CD151 CHM DHRS3 EFEMP1 FOXC1 GJA3 GPRC5B TBL1X TGFBI TIMP3
480	GO:0050953 [6]: sensory perception of light	12	12	749	168	11350	-4.41	0	0.82	0.47	ABLIM1 BBS7 CD151 CHM DHRS3 EFEMP1 FOXC1 GJA3 GPRC5B TBL1X TGFBI TIMP3
481	GO:0050957 [6]: equilibrioception	12	12	749	168	11350	-4.41	0	0.82	0.47	ABLIM1 BBS7 CD151 CHM DHRS3 EFEMP1 FOXC1 GJA3 GPRC5B TBL1X TGFBI TIMP3
482	GO:0007601 [7]: visual perception	12	12	749	168	11350	-4.41	0	0.82	0.47	ABLIM1 BBS7 CD151 CHM DHRS3 EFEMP1 FOXC1 GJA3 GPRC5B TBL1X TGFBI TIMP3
483	GO:0000067 [6]: DNA replication and chromosome cycle	10	10	751	175	11343	-4.42	0	0.33	0.21	LIG4 MCM4 NFIB NFIC NUP98 PSEN1 RAD21 RRM1 SUGT1 SUV39H1
484	GO:0009597 [6]: detection of virus	1	1	760	1	11517	-4.42	0	2.12	0.98	TLR3
485	GO:0009649 [5]: entrainment of circadian clock	1	1	760	1	11517	-4.42	0	2.12	0.98	PER1
486	GO:0018105 [9]: peptidyl-serine phosphorylation	1	1	760	1	11517	-4.42	0	2.12	0.98	UHMK1
487	GO:0018209 [9]: peptidyl-serine modification	1	1	760	1	11517	-4.42	0	2.12	0.98	UHMK1
488	GO:0019217 [6]: regulation of fatty acid metabolism	1	1	760	1	11517	-4.42	0	2.12	0.98	PRKAA1
489	GO:0030150 [7]: mitochondrial matrix protein import	1	1	760	1	11517	-4.42	0	2.12	0.98	GRPEL1
490	GO:0030838 [7]: positive regulation of actin filament polymerization	1	1	760	1	11517	-4.42	0	2.12	0.98	NCK1
491	GO:0030850 [6]: prostate gland development	1	1	760	1	11517	-4.42	0	2.12	0.98	ALOX15B
492	GO:0042033 [7]: chemokine biosynthesis	1	1	760	1	11517	-4.42	0	2.12	0.98	IL18
493	GO:0042055 [6]: neuronal lineage restriction	1	1	760	1	11517	-4.42	0	2.12	0.98	ZIC1
494	GO:0042090 [7]: interleukin-12 biosynthesis	1	1	760	1	11517	-4.42	0	2.12	0.98	TLR4
495	GO:0042222 [7]: interleukin-1 biosynthesis	1	1	760	1	11517	-4.42	0	2.12	0.98	TLR4
496	GO:0042436 [7]: indole derivative catabolism	1	1	760	1	11517	-4.42	0	2.12	0.98	KYNU
497	GO:0042471 [5]: ear morphogenesis	1	1	760	1	11517	-4.42	0	2.12	0.98	ZIC1
498	GO:0042472 [6]: inner ear morphogenesis	1	1	760	1	11517	-4.42	0	2.12	0.98	ZIC1
499	GO:0045064 [7]: T-helper 2 cell differentiation	1	1	760	1	11517	-4.42	0	2.12	0.98	SOCS5
500	GO:0045075 [8]: regulation of interleukin-12 biosynthesis	1	1	760	1	11517	-4.42	0	2.12	0.98	TLR4
501	GO:0045084 [9]: positive regulation of interleukin-12 biosynthesis	1	1	760	1	11517	-4.42	0	2.12	0.98	TLR4
502	GO:0045091 [5]: regulation of retroviral genome replication	1	1	760	1	11517	-4.42	0	2.12	0.98	IL8
503	GO:0045103 [7]: intermediate filament-based process	1	1	760	1	11517	-4.42	0	2.12	0.98	DST
504	GO:0045104 [8]: intermediate filament cytoskeleton organization and biogenesis	1	1	760	1	11517	-4.42	0	2.12	0.98	DST
505	GO:0045123 [6]: cellular extravasation	1	1	760	1	11517	-4.42	0	2.12	0.98	CX3CL1
506	GO:0045351 [7]: interferon type I biosynthesis	1	1	760	1	11517	-4.42	0	2.12	0.98	TLR3
507	GO:0045360 [8]: regulation of interleukin-1 biosynthesis	1	1	760	1	11517	-4.42	0	2.12	0.98	TLR4
508	GO:0045362 [9]: positive regulation of interleukin-1 biosynthesis	1	1	760	1	11517	-4.42	0	2.12	0.98	TLR4
509	GO:0045366 [8]: regulation of interleukin-13 biosynthesis	1	1	760	1	11517	-4.42	0	2.12	0.98	TLR4
510	GO:0045368 [9]: positive regulation of interleukin-13 biosynthesis	1	1	760	1	11517	-4.42	0	2.12	0.98	TLR4
511	GO:0045578 [7]: negative regulation of B-cell differentiation	1	1	760	1	11517	-4.42	0	2.12	0.98	INHBA
512	GO:0045627 [9]: positive regulation of T-helper 1 cell differentiation	1	1	760	1	11517	-4.42	0	2.12	0.98	SOCS5
513	GO:0045628 [8]: regulation of T-helper 2 cell differentiation	1	1	760	1	11517	-4.42	0	2.12	0.98	SOCS5
514	GO:0045649 [7]: regulation of macrophage differentiation	1	1	760	1	11517	-4.42	0	2.12	0.98	INHBA
515	GO:0045650 [8]: negative regulation of macrophage differentiation	1	1	760	1	11517	-4.42	0	2.12	0.98	INHBA
516	GO:0045661 [5]: regulation of myoblast differentiation	1	1	760	1	11517	-4.42	0	2.12	0.98	IGFBP3
517	GO:0045663 [6]: positive regulation of myoblast differentiation	1	1	760	1	11517	-4.42	0	2.12	0.98	IGFBP3
518	GO:0045839 [8]: negative regulation of mitosis	1	1	760	1	11517	-4.42	0	2.12	0.98	ESR1
519	GO:0045861 [7]: negative regulation of proteolysis and peptidolysis	1	1	760	1	11517	-4.42	0	2.12	0.98	TIMP1
520	GO:0045923 [7]: positive regulation of fatty acid metabolism	1	1	760	1	11517	-4.42	0	2.12	0.98	PRKAA1
521	GO:0046218 [8]: indolalkylamine catabolism	1	1	760	1	11517	-4.42	0	2.12	0.98	KYNU
522	GO:0046320 [7]: regulation of fatty acid oxidation	1	1	760	1	11517	-4.42	0	2.12	0.98	PRKAA1
523	GO:0046321 [8]: positive regulation of fatty acid oxidation	1	1	760	1	11517	-4.42	0	2.12	0.98	PRKAA1
524	GO:0046326 [7]: positive regulation of glucose import	1	1	760	1	11517	-4.42	0	2.12	0.98	PRKAA1
525	GO:0046469 [8]: platelet activating factor metabolism	1	1	760	1	11517	-4.42	0	2.12	0.98	CHPT1
526	GO:0046476 [9]: glycosylceramide biosynthesis	1	1	760	1	11517	-4.42	0	2.12	0.98	PRKAA1
527	GO:0046513 [10]: ceramide biosynthesis	1	1	760	1	11517	-4.42	0	2.12	0.98	PRKAA1
528	GO:0046521 [9]: sphingoid catabolism	1	1	760	1	11517	-4.42	0	2.12	0.98	GALC
529	GO:0046579 [7]: positive regulation of Ras protein signal transduction	1	1	760	1	11517	-4.42	0	2.12	0.98	NOTCH2
530	GO:0050729 [7]: positive regulation of inflammatory response	1	1	760	1	11517	-4.42	0	2.12	0.98	CX3CL1
531	GO:0050755 [6]: chemokine metabolism	1	1	760	1	11517	-4.42	0	2.12	0.98	IL18
532	GO:0051014 [8]: actin filament severing	1	1	760	1	11517	-4.42	0	2.12	0.98	GSN
533	GO:0051055 [7]: negative regulation of lipid biosynthesis	1	1	760	1	11517	-4.42	0	2.12	0.98	PRKAA1
534	GO:0051057 [6]: positive regulation of small GTPase mediated signal transduction	1	1	760	1	11517	-4.42	0	2.12	0.98	NOTCH2
535	GO:0051238 [5]: sequestering of metal ion	1	1	760	1	11517	-4.42	0	2.12	0.98	SRI
536	GO:0000305 [7]: response to oxygen radicals	1	1	760	1	11517	-4.42	0	2.12	0.98	SOD2
537	GO:0000724 [8]: double-strand break repair via homologous recombination	1	1	760	1	11517	-4.42	0	2.12	0.98	BRCA2
538	GO:0000725 [7]: recombinational repair	1	1	760	1	11517	-4.42	0	2.12	0.98	BRCA2
539	GO:0006020 [8]: myo-inositol metabolism	1	1	760	1	11517	-4.42	0	2.12	0.98	ISYNA1
540	GO:0006433 [9]: prolyl-tRNA aminoacylation	1	1	760	1	11517	-4.42	0	2.12	0.98	EPRS
541	GO:0006569 [8]: tryptophan catabolism	1	1	760	1	11517	-4.42	0	2.12	0.98	KYNU
542	GO:0006573 [8]: valine metabolism	1	1	760	1	11517	-4.42	0	2.12	0.98	ALDH6A1
543	GO:0006663 [9]: platelet activating factor biosynthesis	1	1	760	1	11517	-4.42	0	2.12	0.98	CHPT1
544	GO:0006678 [9]: glucosylceramide metabolism	1	1	760	1	11517	-4.42	0	2.12	0.98	PRKAA1
545	GO:0006679 [10]: glucosylceramide biosynthesis	1	1	760	1	11517	-4.42	0	2.12	0.98	PRKAA1
546	GO:0006880 [6]: intracellular sequestering of iron ion	1	1	760	1	11517	-4.42	0	2.12	0.98	SRI
547	GO:0006972 [6]: hyperosmotic response	1	1	760	1	11517	-4.42	0	2.12	0.98	TLR3
548	GO:0006975 [6]: DNA damage induced protein phosphorylation	1	1	760	1	11517	-4.42	0	2.12	0.98	MAP2K6
549	GO:0007183 [9]: SMAD protein heteromerization	1	1	760	1	11517	-4.42	0	2.12	0.98	SMAD4
550	GO:0007224 [6]: smoothened signaling pathway	1	1	760	1	11517	-4.42	0	2.12	0.98	ZIC1
551	GO:0007515 [5]: lymph gland development	1	1	760	1	11517	-4.42	0	2.12	0.98	VEGFC
552	GO:0007612 [4]: learning	1	1	760	1	11517	-4.42	0	2.12	0.98	DLG4
553	GO:0008589 [5]: regulation of smoothened signaling pathway	1	1	760	1	11517	-4.42	0	2.12	0.98	ZIC1
554	GO:0007178 [7]: transmembrane receptor protein serine/threonine kinase signaling pathway	4	4	757	33	11485	-4.43	0	1.64	0.8	HIPK2 SMAD4 SMAD5 SMURF2
555	GO:0030518 [7]: steroid hormone receptor signaling pathway	3	3	758	20	11498	-4.43	0	1.78	0.85	ARID1A ESR1 RBM9
556	GO:0046916 [8]: transition metal ion homeostasis	3	3	758	20	11498	-4.43	0	1.78	0.85	CP MT2A SRI
557	GO:0009072 [6]: aromatic amino acid family metabolism	3	3	758	20	11498	-4.43	0	1.78	0.85	KYNU QDPR TH
558	GO:0006461 [7]: protein complex assembly	12	12	749	184	11334	-4.44	0	0.58	0.34	AP2A2 CAPG CARD10 DARS DLG4 EPRS HIST2H2BE LLGL1 NAP1L4 PICALM SFRS1 TSPYL5
559	GO:0045619 [5]: regulation of lymphocyte differentiation	2	2	759	9	11509	-4.44	0	1.93	0.86	INHBA SOCS5
560	GO:0050671 [7]: positive regulation of lymphocyte proliferation	2	2	759	9	11509	-4.44	0	1.93	0.86	IL18 NCK1
561	GO:0006024 [8]: glycosaminoglycan biosynthesis	2	2	759	9	11509	-4.44	0	1.93	0.86	GCNT2 SLC35D1
562	GO:0006516 [8]: glycoprotein catabolism	2	2	759	9	11509	-4.44	0	1.93	0.86	ASRGL1 PSEN1
563	GO:0009074 [7]: aromatic amino acid family catabolism	2	2	759	9	11509	-4.44	0	1.93	0.86	KYNU QDPR
564	GO:0006281 [6]: DNA repair	10	10	751	172	11346	-4.44	0	0.36	0.23	ATM ATRX BRCA1 BRCA2 CSNK1E LIG4 MBD4 RAD1 RAD21 RTEL1
565	GO:0009259 [7]: ribonucleotide metabolism	3	3	758	83	11435	-4.45	0	0.1	0.06	ATP6V1C1 EME1 MLL3
566	GO:0000003 [3]: reproduction	11	11	750	174	11344	-4.47	0	0.51	0.3	BCL2L2 CCNA1 DZIP1 HSPA2 KHDRBS3 MTL5 OVOL1 SPA17 SPAG9 WFDC2 ZNF313
567	GO:0009117 [6]: nucleotide metabolism	11	11	750	174	11344	-4.47	0	0.51	0.3	ADSSL1 ALDH6A1 ATP6V1C1 EME1 FHIT KYNU MLL3 N-PAC NT5E PDE4D PDE8A
568	GO:0019953 [4]: sexual reproduction	11	11	750	173	11345	-4.48	0	0.52	0.31	BCL2L2 CCNA1 DZIP1 HSPA2 KHDRBS3 MTL5 OVOL1 SPA17 SPAG9 WFDC2 ZNF313
569	GO:0009582 [6]: detection of abiotic stimulus	9	9	752	116	11402	-4.48	0	0.99	0.54	ATRX CD151 COCH COL1A1 DFNA5 GJB2 GJB3 PMP22 TBL1X
570	GO:0015698 [7]: inorganic anion transport	10	10	751	135	11383	-4.48	0	0.89	0.5	CLCN6 CLIC3 COL13A1 COL1A1 COL4A1 COL4A2 COL4A6 COL7A1 CTHRC1 GLRB
571	GO:0030003 [6]: cation homeostasis	6	6	755	64	11454	-4.48	0	1.33	0.7	CP CYP27B1 MT2A MTL5 SRI STC1
572	GO:0006820 [6]: anion transport	11	11	750	163	11355	-4.48	0	0.66	0.38	CLCN6 CLIC3 COL13A1 COL1A1 COL4A1 COL4A2 COL4A6 COL7A1 CTHRC1 GLRB SLC4A2
573	GO:0007156 [6]: homophilic cell adhesion	6	6	755	122	11396	-4.49	0	0.21	0.14	CDH1 CDH13 DSG2 FAT2 PCDH7 PCDHB2
574	GO:0006401 [6]: RNA catabolism	3	3	758	21	11497	-4.5	0	1.7	0.82	EXOSC7 GSPT2 HNRPD
575	GO:0006733 [7]: oxidoreduction coenzyme metabolism	3	3	758	21	11497	-4.5	0	1.7	0.82	COQ4 KYNU N-PAC
576	GO:0007389 [3]: pattern specification	3	3	758	21	11497	-4.5	0	1.7	0.82	NOTCH2 SMAD5 ZIC1
577	GO:0006897 [6]: endocytosis	6	6	755	121	11397	-4.51	0	0.21	0.14	AP1S2 AP2A2 AP2S1 LY75 PICALM RIN1
578	GO:0000375 [8]: RNA splicing, via transesterification reactions	10	10	751	160	11358	-4.52	0	0.49	0.3	C13orf10 CIRBP ELAVL2 GRSF1 HNRPD HTATSF1 PRPF4B SFRS1 SFRS11 U2AF1
579	GO:0000377 [9]: RNA splicing, via transesterification reactions with bulged adenosine as nucleophile	10	10	751	160	11358	-4.52	0	0.49	0.3	C13orf10 CIRBP ELAVL2 GRSF1 HNRPD HTATSF1 PRPF4B SFRS1 SFRS11 U2AF1
580	GO:0000398 [8]: nuclear mRNA splicing, via spliceosome	10	10	751	160	11358	-4.52	0	0.49	0.3	C13orf10 CIRBP ELAVL2 GRSF1 HNRPD HTATSF1 PRPF4B SFRS1 SFRS11 U2AF1
581	GO:0007067 [8]: mitosis	9	9	752	120	11398	-4.52	0	0.9	0.5	BRCA2 BUB1 BUB3 CCNA1 CDC2 DCTN1 ESR1 RAD21 SUGT1
582	GO:0000079 [5]: regulation of cyclin dependent protein kinase activity	4	4	757	35	11483	-4.52	0	1.51	0.77	BCCIP CCNA1 CCNE2 CDKN2A
583	GO:0009967 [5]: positive regulation of signal transduction	7	7	754	83	11435	-4.53	0	1.13	0.62	CASP1 CFLAR HIPK2 IL31RA PPM1A RIPK2 TNFSF10
584	GO:0006817 [8]: phosphate transport	7	7	754	83	11435	-4.53	0	1.13	0.62	COL13A1 COL1A1 COL4A1 COL4A2 COL4A6 COL7A1 CTHRC1
585	GO:0000087 [7]: M phase of mitotic cell cycle	9	9	752	122	11396	-4.53	0	0.86	0.47	BRCA2 BUB1 BUB3 CCNA1 CDC2 DCTN1 ESR1 RAD21 SUGT1
586	GO:0006816 [8]: calcium ion transport	2	2	759	65	11453	-4.55	0	0.08	0.05	SLC24A3 TRPC1
587	GO:0030029 [7]: actin filament-based process	8	8	753	103	11415	-4.55	0	0.96	0.52	ARHGDIB ARPC5 CAPG CXCL1 FLNB GSN LLGL1 NCK1
588	GO:0001709 [5]: cell fate determination	2	2	759	10	11508	-4.55	0	1.78	0.85	MCL1 NOTCH2
589	GO:0006023 [7]: aminoglycan biosynthesis	2	2	759	10	11508	-4.55	0	1.78	0.85	GCNT2 SLC35D1
590	GO:0006525 [5]: arginine metabolism	2	2	759	10	11508	-4.55	0	1.78	0.85	CPS1 DDAH1
591	GO:0030522 [6]: intracellular receptor-mediated signaling pathway	3	3	758	22	11496	-4.57	0	1.61	0.78	ARID1A ESR1 RBM9
592	GO:0042398 [6]: amino acid derivative biosynthesis	3	3	758	22	11496	-4.57	0	1.61	0.78	ETNK1 SRM TH
593	GO:0045926 [5]: negative regulation of growth	3	3	758	22	11496	-4.57	0	1.61	0.78	ALOX15B DLC1 RERG
594	GO:0001505 [7]: regulation of neurotransmitter levels	4	4	757	36	11482	-4.57	0	1.45	0.76	GCHFR MAOA SLC1A3 TH
595	GO:0048015 [7]: phosphoinositide-mediated signaling	3	3	758	79	11439	-4.57	0	0.12	0.07	DGKA GNA15 PRKD3
596	GO:0009260 [7]: ribonucleotide biosynthesis	3	3	758	79	11439	-4.57	0	0.12	0.07	ATP6V1C1 EME1 MLL3
597	GO:0015980 [6]: energy derivation by oxidation of organic compounds	9	9	752	129	11389	-4.57	0	0.72	0.42	ACO1 FH HK2 N-PAC PDHB PGK1 PPP1R3D PRKAA1 SDHC
598	GO:0016051 [6]: carbohydrate biosynthesis	6	6	755	68	11450	-4.57	0	1.17	0.63	B4GALT1 GCNT2 GLT8D2 ISYNA1 PRKAA1 SLC35D1
599	GO:0007200 [7]: G-protein signaling, coupled to IP3 second messenger (phospholipase C activating)	3	3	758	78	11440	-4.59	0	0.12	0.07	DGKA GNA15 PRKD3
600	GO:0050801 [4]: ion homeostasis	6	6	755	70	11448	-4.61	0	1.1	0.61	CP CYP27B1 MT2A MTL5 SRI STC1
601	GO:0006873 [5]: cell ion homeostasis	6	6	755	70	11448	-4.61	0	1.1	0.61	CP CYP27B1 MT2A MTL5 SRI STC1
602	GO:0006936 [3]: muscle contraction	8	8	753	129	11389	-4.61	0	0.48	0.3	ASPH CALD1 CNN2 DMD DMPK SRI TNNI2 TPM3
603	GO:0042035 [7]: regulation of cytokine biosynthesis	3	3	758	23	11495	-4.62	0	1.53	0.77	INHBA TLR3 TLR4
604	GO:0001501 [5]: skeletal development	8	8	753	113	11405	-4.62	0	0.74	0.43	BMP7 COL1A1 EBP FGFR1 INHBA PITX1 RPS6KA3 SOX9
605	GO:0008015 [4]: circulation	5	5	756	101	11417	-4.64	0	0.23	0.14	ARTS-1 ENG HOXB2 PTGS1 SRI
606	GO:0009150 [8]: purine ribonucleotide metabolism	3	3	758	76	11442	-4.64	0	0.13	0.08	ATP6V1C1 EME1 MLL3
607	GO:0030595 [6]: immune cell chemotaxis	2	2	759	11	11507	-4.66	0	1.66	0.82	CX3CL1 IL8
608	GO:0042129 [7]: regulation of T-cell proliferation	2	2	759	11	11507	-4.66	0	1.66	0.82	IL18 NCK1
609	GO:0045047 [6]: protein-ER targeting	2	2	759	11	11507	-4.66	0	1.66	0.82	SSR1 TRAM1
610	GO:0045165 [4]: cell fate commitment	2	2	759	11	11507	-4.66	0	1.66	0.82	MCL1 NOTCH2
611	GO:0045597 [5]: positive regulation of cell differentiation	2	2	759	11	11507	-4.66	0	1.66	0.82	IGFBP3 SOCS5
612	GO:0050900 [6]: immune cell migration	2	2	759	11	11507	-4.66	0	1.66	0.82	CX3CL1 IL8
613	GO:0000051 [4]: urea cycle intermediate metabolism	2	2	759	11	11507	-4.66	0	1.66	0.82	CPS1 DDAH1
614	GO:0006471 [8]: protein amino acid ADP-ribosylation	2	2	759	11	11507	-4.66	0	1.66	0.82	GNA11 GNA15
615	GO:0006563 [8]: L-serine metabolism	2	2	759	11	11507	-4.66	0	1.66	0.82	CBS CTBP1
616	GO:0006613 [7]: cotranslational protein-membrane targeting	2	2	759	11	11507	-4.66	0	1.66	0.82	SSR1 TRAM1
617	GO:0006720 [6]: isoprenoid metabolism	2	2	759	11	11507	-4.66	0	1.66	0.82	FDFT1 GGPS1
618	GO:0006892 [6]: post-Golgi transport	2	2	759	11	11507	-4.66	0	1.66	0.82	OSBPL5 SEC10L1
619	GO:0008286 [8]: insulin receptor signaling pathway	2	2	759	11	11507	-4.66	0	1.66	0.82	AP3S1 GAB1
620	GO:0051188 [6]: cofactor biosynthesis	5	5	756	99	11419	-4.67	0	0.25	0.15	ATP6V1C1 COQ4 EME1 KYNU MLL3
621	GO:0042113 [7]: B-cell activation	3	3	758	24	11494	-4.67	0	1.46	0.76	HDAC4 HDAC9 INHBA
622	GO:0000187 [6]: activation of MAPK	3	3	758	24	11494	-4.67	0	1.46	0.76	FGF2 MAP4K5 PRKAA1
623	GO:0007259 [7]: JAK-STAT cascade	3	3	758	24	11494	-4.67	0	1.46	0.76	IL31RA SOCS5 STAT3
624	GO:0007417 [6]: central nervous system development	7	7	754	98	11420	-4.68	0	0.74	0.43	GSTP1 MBP RPS6KA3 SH3GL2 SNCA WWP1 ZIC1
625	GO:0005996 [6]: monosaccharide metabolism	7	7	754	112	11406	-4.69	0	0.49	0.3	HK2 ISYNA1 N-PAC PDHB PDK4 PGK1 PRKAA1
626	GO:0019318 [7]: hexose metabolism	7	7	754	108	11410	-4.7	0	0.55	0.33	HK2 ISYNA1 N-PAC PDHB PDK4 PGK1 PRKAA1
627	GO:0006006 [8]: glucose metabolism	6	6	755	77	11441	-4.7	0	0.89	0.5	HK2 N-PAC PDHB PDK4 PGK1 PRKAA1
628	GO:0006887 [6]: exocytosis	2	2	759	60	11458	-4.71	0	0.1	0.06	ARFGEF1 SEC10L1
629	GO:0009152 [8]: purine ribonucleotide biosynthesis	3	3	758	73	11445	-4.72	0	0.15	0.1	ATP6V1C1 EME1 MLL3
630	GO:0001817 [6]: regulation of cytokine production	3	3	758	25	11493	-4.72	0	1.39	0.72	INHBA TLR3 TLR4
631	GO:0006650 [8]: glycerophospholipid metabolism	3	3	758	25	11493	-4.72	0	1.39	0.72	CHPT1 PEMT PIP5K1A
632	GO:0006937 [4]: regulation of muscle contraction	3	3	758	25	11493	-4.72	0	1.39	0.72	SRI TNNI2 TPM3
633	GO:0006399 [6]: tRNA metabolism	4	4	757	84	11434	-4.73	0	0.22	0.14	DARS EPRS TFE3 WDR4
634	GO:0009795 [4]: embryonic morphogenesis	2	2	759	12	11506	-4.75	0	1.54	0.77	MBNL1 ZIC1
635	GO:0018955 [7]: phenanthrene metabolism	2	2	759	12	11506	-4.75	0	1.54	0.77	MAOA TH
636	GO:0018958 [6]: phenol metabolism	2	2	759	12	11506	-4.75	0	1.54	0.77	MAOA TH
637	GO:0030217 [5]: T-cell differentiation	2	2	759	12	11506	-4.75	0	1.54	0.77	SOCS5 WWP1
638	GO:0042098 [6]: T-cell proliferation	2	2	759	12	11506	-4.75	0	1.54	0.77	IL18 NCK1
639	GO:0042178 [6]: xenobiotic catabolism	2	2	759	12	11506	-4.75	0	1.54	0.77	MAOA TH
640	GO:0051046 [4]: regulation of secretion	2	2	759	12	11506	-4.75	0	1.54	0.77	FST INHBA
641	GO:0006584 [7]: catecholamine metabolism	2	2	759	12	11506	-4.75	0	1.54	0.77	MAOA TH
642	GO:0007162 [5]: negative regulation of cell adhesion	2	2	759	12	11506	-4.75	0	1.54	0.77	ARHGDIB TGFBI
643	GO:0007219 [6]: Notch signaling pathway	2	2	759	12	11506	-4.75	0	1.54	0.77	NOTCH2 PSEN1
644	GO:0007584 [5]: response to nutrients	2	2	759	12	11506	-4.75	0	1.54	0.77	GNAI2 STC1
645	GO:0016052 [6]: carbohydrate catabolism	4	4	757	83	11435	-4.75	0	0.23	0.14	HK2 N-PAC PDHB PGK1
646	GO:0044275 [7]: cellular carbohydrate catabolism	4	4	757	83	11435	-4.75	0	0.23	0.14	HK2 N-PAC PDHB PGK1
647	GO:0016055 [6]: Wnt receptor signaling pathway	6	6	755	82	11436	-4.75	0	0.76	0.44	BTRC CSNK1A1 FZD3 LEF1 SFRP1 WNT5A
648	GO:0009598 [7]: detection of pathogenic bacteria	1	1	760	2	11516	-4.76	0	1.74	0.85	TLR4
649	GO:0015918 [6]: sterol transport	1	1	760	2	11516	-4.76	0	1.74	0.85	OSBPL5
650	GO:0019218 [6]: regulation of steroid metabolism	1	1	760	2	11516	-4.76	0	1.74	0.85	PRKAA1
651	GO:0019344 [8]: cysteine biosynthesis	1	1	760	2	11516	-4.76	0	1.74	0.85	CBS
652	GO:0019377 [8]: glycolipid catabolism	1	1	760	2	11516	-4.76	0	1.74	0.85	GALC
653	GO:0030204 [7]: chondroitin sulfate metabolism	1	1	760	2	11516	-4.76	0	1.74	0.85	SLC35D1
654	GO:0030206 [8]: chondroitin sulfate biosynthesis	1	1	760	2	11516	-4.76	0	1.74	0.85	SLC35D1
655	GO:0030218 [5]: erythrocyte differentiation	1	1	760	2	11516	-4.76	0	1.74	0.85	INHBA
656	GO:0030301 [7]: cholesterol transport	1	1	760	2	11516	-4.76	0	1.74	0.85	OSBPL5
657	GO:0030324 [5]: lung development	1	1	760	2	11516	-4.76	0	1.74	0.85	WWP1
658	GO:0030431 [4]: sleep	1	1	760	2	11516	-4.76	0	1.74	0.85	IL18
659	GO:0030970 [7]: retrograde protein transport, ER to cytosol	1	1	760	2	11516	-4.76	0	1.74	0.85	DERL1
660	GO:0042104 [9]: positive regulation of activated T-cell proliferation	1	1	760	2	11516	-4.76	0	1.74	0.85	IL18
661	GO:0042253 [7]: granulocyte macrophage colony-stimulating factor biosynthesis	1	1	760	2	11516	-4.76	0	1.74	0.85	IL18
662	GO:0042517 [8]: positive regulation of tyrosine phosphorylation of Stat3 protein	1	1	760	2	11516	-4.76	0	1.74	0.85	IL31RA
663	GO:0042531 [7]: positive regulation of tyrosine phosphorylation of STAT protein	1	1	760	2	11516	-4.76	0	1.74	0.85	IL31RA
664	GO:0042541 [7]: hemoglobin biosynthesis	1	1	760	2	11516	-4.76	0	1.74	0.85	INHBA
665	GO:0043030 [6]: regulation of macrophage activation	1	1	760	2	11516	-4.76	0	1.74	0.85	IL31RA
666	GO:0043255 [6]: regulation of carbohydrate biosynthesis	1	1	760	2	11516	-4.76	0	1.74	0.85	PRKAA1
667	GO:0045063 [7]: T-helper 1 cell differentiation	1	1	760	2	11516	-4.76	0	1.74	0.85	SOCS5
668	GO:0045077 [9]: negative regulation of interferon-gamma biosynthesis	1	1	760	2	11516	-4.76	0	1.74	0.85	INHBA
669	GO:0045090 [5]: retroviral genome replication	1	1	760	2	11516	-4.76	0	1.74	0.85	IL8
670	GO:0045410 [9]: positive regulation of interleukin-6 biosynthesis	1	1	760	2	11516	-4.76	0	1.74	0.85	TLR4
671	GO:0045540 [8]: regulation of cholesterol biosynthesis	1	1	760	2	11516	-4.76	0	1.74	0.85	PRKAA1
672	GO:0045624 [8]: positive regulation of T-helper cell differentiation	1	1	760	2	11516	-4.76	0	1.74	0.85	SOCS5
673	GO:0045625 [8]: regulation of T-helper 1 cell differentiation	1	1	760	2	11516	-4.76	0	1.74	0.85	SOCS5
674	GO:0045722 [7]: positive regulation of gluconeogenesis	1	1	760	2	11516	-4.76	0	1.74	0.85	PRKAA1
675	GO:0045833 [6]: negative regulation of lipid metabolism	1	1	760	2	11516	-4.76	0	1.74	0.85	PRKAA1
676	GO:0045913 [6]: positive regulation of carbohydrate metabolism	1	1	760	2	11516	-4.76	0	1.74	0.85	PRKAA1
677	GO:0046006 [8]: regulation of activated T-cell proliferation	1	1	760	2	11516	-4.76	0	1.74	0.85	IL18
678	GO:0046323 [9]: glucose import	1	1	760	2	11516	-4.76	0	1.74	0.85	PRKAA1
679	GO:0046324 [6]: regulation of glucose import	1	1	760	2	11516	-4.76	0	1.74	0.85	PRKAA1
680	GO:0046427 [6]: positive regulation of JAK-STAT cascade	1	1	760	2	11516	-4.76	0	1.74	0.85	IL31RA
681	GO:0046520 [9]: sphingoid biosynthesis	1	1	760	2	11516	-4.76	0	1.74	0.85	PRKAA1
682	GO:0046578 [6]: regulation of Ras protein signal transduction	1	1	760	2	11516	-4.76	0	1.74	0.85	NOTCH2
683	GO:0046881 [7]: positive regulation of follicle-stimulating hormone secretion	1	1	760	2	11516	-4.76	0	1.74	0.85	INHBA
684	GO:0046887 [6]: positive regulation of hormone secretion	1	1	760	2	11516	-4.76	0	1.74	0.85	INHBA
685	GO:0046890 [6]: regulation of lipid biosynthesis	1	1	760	2	11516	-4.76	0	1.74	0.85	PRKAA1
686	GO:0050798 [7]: activated T-cell proliferation	1	1	760	2	11516	-4.76	0	1.74	0.85	IL18
687	GO:0050810 [7]: regulation of steroid biosynthesis	1	1	760	2	11516	-4.76	0	1.74	0.85	PRKAA1
688	GO:0050869 [8]: negative regulation of B-cell activation	1	1	760	2	11516	-4.76	0	1.74	0.85	INHBA
689	GO:0000012 [7]: single strand break repair	1	1	760	2	11516	-4.76	0	1.74	0.85	LIG4
690	GO:0006047 [7]: UDP-N-acetylglucosamine metabolism	1	1	760	2	11516	-4.76	0	1.74	0.85	SLC35A3
691	GO:0006109 [5]: regulation of carbohydrate metabolism	1	1	760	2	11516	-4.76	0	1.74	0.85	PRKAA1
692	GO:0006111 [7]: regulation of gluconeogenesis	1	1	760	2	11516	-4.76	0	1.74	0.85	PRKAA1
693	GO:0006424 [9]: glutamyl-tRNA aminoacylation	1	1	760	2	11516	-4.76	0	1.74	0.85	EPRS
694	GO:0006893 [7]: Golgi to plasma membrane transport	1	1	760	2	11516	-4.76	0	1.74	0.85	OSBPL5
695	GO:0006970 [5]: response to osmotic stress	1	1	760	2	11516	-4.76	0	1.74	0.85	TLR3
696	GO:0007207 [8]: muscarinic acetylcholine receptor, phospholipase C activating pathway	1	1	760	2	11516	-4.76	0	1.74	0.85	GNA15
697	GO:0008295 [9]: spermidine biosynthesis	1	1	760	2	11516	-4.76	0	1.74	0.85	SRM
698	GO:0009301 [8]: snRNA transcription	1	1	760	2	11516	-4.76	0	1.74	0.85	SNAPC3
699	GO:0006333 [8]: chromatin assembly or disassembly	6	6	755	97	11421	-4.76	0	0.48	0.3	ARID1A CHD2 HIST2H2BE NAP1L4 SUV39H1 TSPYL5
700	GO:0000086 [7]: G2/M transition of mitotic cell cycle	4	4	757	42	11476	-4.76	0	1.15	0.63	BCCIP CCNA1 CCNE2 CDKN2A
701	GO:0007229 [6]: integrin-mediated signaling pathway	4	4	757	43	11475	-4.78	0	1.1	0.61	DST ITGA5 ITGA6 ITGB4
702	GO:0015849 [5]: organic acid transport	3	3	758	70	11448	-4.78	0	0.18	0.11	SLC1A3 SLC1A4 XK
703	GO:0046942 [6]: carboxylic acid transport	3	3	758	70	11448	-4.78	0	0.18	0.11	SLC1A3 SLC1A4 XK
704	GO:0006310 [6]: DNA recombination	5	5	756	63	11455	-4.8	0	0.88	0.49	ATM ATRX BRCA2 LIG4 RAD21
705	GO:0048511 [3]: rhythmic process	3	3	758	27	11491	-4.81	0	1.26	0.68	ARNTL INHBA PER1
706	GO:0016042 [5]: lipid catabolism	4	4	757	79	11439	-4.82	0	0.27	0.16	GALC PAFAH1B2 PLCB4 STS
707	GO:0006163 [7]: purine nucleotide metabolism	4	4	757	79	11439	-4.82	0	0.27	0.16	ADSSL1 ATP6V1C1 EME1 MLL3
708	GO:0006725 [5]: aromatic compound metabolism	5	5	756	85	11433	-4.82	0	0.41	0.26	CPS1 KYNU MAOA QDPR TH
709	GO:0009108 [7]: coenzyme biosynthesis	5	5	756	85	11433	-4.82	0	0.41	0.26	ATP6V1C1 COQ4 EME1 KYNU MLL3
710	GO:0019933 [8]: cAMP-mediated signaling	2	2	759	56	11462	-4.83	0	0.13	0.08	GNAI2 GNAS
711	GO:0009894 [5]: regulation of catabolism	2	2	759	13	11505	-4.83	0	1.44	0.76	SERPINB13 TIMP1
712	GO:0019220 [6]: regulation of phosphate metabolism	2	2	759	13	11505	-4.83	0	1.44	0.76	IL31RA INHBA
713	GO:0042325 [7]: regulation of phosphorylation	2	2	759	13	11505	-4.83	0	1.44	0.76	IL31RA INHBA
714	GO:0042537 [6]: benzene and derivative metabolism	2	2	759	13	11505	-4.83	0	1.44	0.76	MAOA TH
715	GO:0051174 [5]: regulation of phosphorus metabolism	2	2	759	13	11505	-4.83	0	1.44	0.76	IL31RA INHBA
716	GO:0006302 [7]: double-strand break repair	2	2	759	13	11505	-4.83	0	1.44	0.76	BRCA2 RAD21
717	GO:0007020 [9]: microtubule nucleation	2	2	759	13	11505	-4.83	0	1.44	0.76	RANBP9 TUBGCP3
718	GO:0007173 [8]: epidermal growth factor receptor signaling pathway	2	2	759	13	11505	-4.83	0	1.44	0.76	EREG GAB1
719	GO:0009070 [8]: serine family amino acid biosynthesis	2	2	759	13	11505	-4.83	0	1.44	0.76	CBS CTBP1
720	GO:0009110 [6]: vitamin biosynthesis	2	2	759	13	11505	-4.83	0	1.44	0.76	CYP27B1 KYNU
721	GO:0015992 [6]: proton transport	5	5	756	67	11451	-4.84	0	0.77	0.44	ATP6V1C1 EME1 MLL3 NNT UCP2
722	GO:0006818 [5]: hydrogen transport	5	5	756	68	11450	-4.84	0	0.74	0.43	ATP6V1C1 EME1 MLL3 NNT UCP2
723	GO:0045892 [8]: negative regulation of transcription, DNA-dependent	5	5	756	83	11435	-4.84	0	0.44	0.27	MXD4 NFX1 SIRT6 STAT3 ZNF202
724	GO:0006968 [4]: cellular defense response	5	5	756	82	11436	-4.85	0	0.46	0.28	FOSL1 IL18 INHBA SOD2 TLR4
725	GO:0009141 [7]: nucleoside triphosphate metabolism	3	3	758	67	11451	-4.85	0	0.2	0.13	ATP6V1C1 EME1 MLL3
726	GO:0006164 [7]: purine nucleotide biosynthesis	4	4	757	76	11442	-4.85	0	0.3	0.19	ADSSL1 ATP6V1C1 EME1 MLL3
727	GO:0043122 [5]: regulation of I-kappaB kinase/NF-kappaB cascade	5	5	756	77	11441	-4.86	0	0.54	0.32	CASP1 CFLAR PPM1A RIPK2 TNFSF10
728	GO:0006119 [6]: oxidative phosphorylation	5	5	756	77	11441	-4.86	0	0.54	0.32	ATP6V1C1 EME1 MLL3 NDUFB8 NDUFS7
729	GO:0007188 [8]: G-protein signaling, coupled to cAMP nucleotide second messenger	2	2	759	55	11463	-4.86	0	0.13	0.08	GNAI2 GNAS
730	GO:0043123 [6]: positive regulation of I-kappaB kinase/NF-kappaB cascade	5	5	756	74	11444	-4.87	0	0.6	0.35	CASP1 CFLAR PPM1A RIPK2 TNFSF10
731	GO:0007028 [5]: cytoplasm organization and biogenesis	3	3	758	65	11453	-4.9	0	0.22	0.14	EXOSC7 ITGA6 KIAA1008
732	GO:0009566 [5]: fertilization	1	1	760	41	11477	-4.9	0	0.07	0.05	SPA17
733	GO:0015931 [5]: nucleobase, nucleoside, nucleotide and nucleic acid transport	1	1	760	41	11477	-4.9	0	0.07	0.05	NFX1
734	GO:0009595 [5]: detection of biotic stimulus	2	2	759	14	11504	-4.9	0	1.34	0.7	TLR3 TLR4
735	GO:0042108 [8]: positive regulation of cytokine biosynthesis	2	2	759	14	11504	-4.9	0	1.34	0.7	TLR3 TLR4
736	GO:0050670 [6]: regulation of lymphocyte proliferation	2	2	759	14	11504	-4.9	0	1.34	0.7	IL18 NCK1
737	GO:0006769 [8]: nicotinamide metabolism	2	2	759	14	11504	-4.9	0	1.34	0.7	KYNU N-PAC
738	GO:0007623 [4]: circadian rhythm	2	2	759	14	11504	-4.9	0	1.34	0.7	ARNTL PER1
739	GO:0008629 [9]: induction of apoptosis by intracellular signals	2	2	759	14	11504	-4.9	0	1.34	0.7	CUL5 HIPK2
740	GO:0009144 [8]: purine nucleoside triphosphate metabolism	3	3	758	64	11454	-4.91	0	0.23	0.14	ATP6V1C1 EME1 MLL3
741	GO:0009199 [8]: ribonucleoside triphosphate metabolism	3	3	758	64	11454	-4.91	0	0.23	0.14	ATP6V1C1 EME1 MLL3
742	GO:0009205 [9]: purine ribonucleoside triphosphate metabolism	3	3	758	64	11454	-4.91	0	0.23	0.14	ATP6V1C1 EME1 MLL3
743	GO:0042254 [6]: ribosome biogenesis and assembly	2	2	759	53	11465	-4.92	0	0.15	0.09	EXOSC7 KIAA1008
744	GO:0006334 [8]: nucleosome assembly	3	3	758	63	11455	-4.93	0	0.24	0.15	HIST2H2BE NAP1L4 TSPYL5
745	GO:0006007 [9]: glucose catabolism	4	4	757	52	11466	-4.93	0	0.78	0.44	HK2 N-PAC PDHB PGK1
746	GO:0007588 [4]: excretion	1	1	760	40	11478	-4.95	0	0.07	0.05	SCNN1A
747	GO:0007610 [2]: behavior	4	4	757	67	11451	-4.95	0	0.43	0.27	DLG4 MAOA PMP22 ZIC1
748	GO:0009451 [6]: RNA modification	3	3	758	62	11456	-4.95	0	0.25	0.16	DARS EPRS TFE3
749	GO:0046483 [5]: heterocycle metabolism	2	2	759	52	11466	-4.95	0	0.16	0.1	CPS1 KYNU
750	GO:0006413 [8]: translational initiation	2	2	759	52	11466	-4.95	0	0.16	0.1	EIF4A2 EIF4EBP1
751	GO:0009790 [3]: embryonic development	4	4	757	55	11463	-4.96	0	0.69	0.4	MBNL1 NRG1 SMAD5 ZIC1
752	GO:0015837 [5]: amine transport	3	3	758	61	11457	-4.96	0	0.27	0.16	SLC1A3 SLC1A4 XK
753	GO:0006752 [7]: group transfer coenzyme metabolism	3	3	758	61	11457	-4.96	0	0.27	0.16	ATP6V1C1 EME1 MLL3
754	GO:0009142 [7]: nucleoside triphosphate biosynthesis	3	3	758	61	11457	-4.96	0	0.27	0.16	ATP6V1C1 EME1 MLL3
755	GO:0006445 [7]: regulation of translation	4	4	757	64	11454	-4.96	0	0.49	0.3	ACO1 EIF4A2 EIF4EBP1 MAPK13
756	GO:0046903 [3]: secretion	4	4	757	57	11461	-4.96	0	0.64	0.37	CANX FST GNAS INHBA
757	GO:0042158 [7]: lipoprotein biosynthesis	2	2	759	15	11503	-4.96	0	1.26	0.68	CHM PGGT1B
758	GO:0006497 [8]: protein lipidation	2	2	759	15	11503	-4.96	0	1.26	0.68	CHM PGGT1B
759	GO:0006612 [8]: protein-membrane targeting	2	2	759	15	11503	-4.96	0	1.26	0.68	SSR1 TRAM1
760	GO:0006692 [8]: prostanoid metabolism	2	2	759	15	11503	-4.96	0	1.26	0.68	PTGES PTGS1
761	GO:0006693 [9]: prostaglandin metabolism	2	2	759	15	11503	-4.96	0	1.26	0.68	PTGES PTGS1
762	GO:0006801 [6]: superoxide metabolism	2	2	759	15	11503	-4.96	0	1.26	0.68	CYBA SOD2
763	GO:0007160 [5]: cell-matrix adhesion	4	4	757	63	11455	-4.97	0	0.51	0.3	CD44 ITGA5 ITGA6 ITGB4
764	GO:0019320 [8]: hexose catabolism	4	4	757	61	11457	-4.97	0	0.55	0.32	HK2 N-PAC PDHB PGK1
765	GO:0006690 [7]: icosanoid metabolism	3	3	758	32	11486	-4.97	0	0.99	0.54	ALOX15B PTGES PTGS1
766	GO:0000122 [9]: negative regulation of transcription from Pol II promoter	4	4	757	60	11458	-4.97	0	0.57	0.34	MXD4 NFX1 STAT3 ZNF202
767	GO:0046164 [6]: alcohol catabolism	4	4	757	62	11456	-4.97	0	0.53	0.32	HK2 N-PAC PDHB PGK1
768	GO:0046365 [7]: monosaccharide catabolism	4	4	757	62	11456	-4.97	0	0.53	0.32	HK2 N-PAC PDHB PGK1
769	GO:0009145 [8]: purine nucleoside triphosphate biosynthesis	3	3	758	60	11458	-4.98	0	0.28	0.17	ATP6V1C1 EME1 MLL3
770	GO:0009201 [8]: ribonucleoside triphosphate biosynthesis	3	3	758	60	11458	-4.98	0	0.28	0.17	ATP6V1C1 EME1 MLL3
771	GO:0009206 [9]: purine ribonucleoside triphosphate biosynthesis	3	3	758	60	11458	-4.98	0	0.28	0.17	ATP6V1C1 EME1 MLL3
772	GO:0044264 [6]: cellular polysaccharide metabolism	1	1	760	39	11479	-4.98	0	0.08	0.05	PPP1R3D
773	GO:0007338 [6]: fertilization (sensu Metazoa)	1	1	760	39	11479	-4.98	0	0.08	0.05	SPA17
774	GO:0016486 [6]: peptide hormone processing	1	1	760	3	11515	-4.98	0	1.49	0.77	PCSK7
775	GO:0019048 [3]: virus-host interaction	1	1	760	3	11515	-4.98	0	1.49	0.77	HIPK2
776	GO:0020027 [7]: hemoglobin metabolism	1	1	760	3	11515	-4.98	0	1.49	0.77	INHBA
777	GO:0030323 [4]: respiratory tube development	1	1	760	3	11515	-4.98	0	1.49	0.77	WWP1
778	GO:0030330 [7]: DNA damage response, signal transduction by p53 class mediator	1	1	760	3	11515	-4.98	0	1.49	0.77	BRCA1
779	GO:0030383 [4]: host-pathogen interaction	1	1	760	3	11515	-4.98	0	1.49	0.77	HIPK2
780	GO:0030509 [9]: BMP signaling pathway	1	1	760	3	11515	-4.98	0	1.49	0.77	SMAD5
781	GO:0042119 [6]: neutrophil activation	1	1	760	3	11515	-4.98	0	1.49	0.77	IL8
782	GO:0042177 [7]: negative regulation of protein catabolism	1	1	760	3	11515	-4.98	0	1.49	0.77	TIMP1
783	GO:0042226 [7]: interleukin-6 biosynthesis	1	1	760	3	11515	-4.98	0	1.49	0.77	TLR4
784	GO:0042375 [6]: quinone cofactor metabolism	1	1	760	3	11515	-4.98	0	1.49	0.77	COQ4
785	GO:0042439 [7]: ethanolamine and derivative metabolism	1	1	760	3	11515	-4.98	0	1.49	0.77	ETNK1
786	GO:0045088 [6]: regulation of innate immune response	1	1	760	3	11515	-4.98	0	1.49	0.77	ARTS-1
787	GO:0045408 [8]: regulation of interleukin-6 biosynthesis	1	1	760	3	11515	-4.98	0	1.49	0.77	TLR4
788	GO:0045426 [7]: quinone cofactor biosynthesis	1	1	760	3	11515	-4.98	0	1.49	0.77	COQ4
789	GO:0045577 [6]: regulation of B-cell differentiation	1	1	760	3	11515	-4.98	0	1.49	0.77	INHBA
790	GO:0045768 [10]: positive regulation of anti-apoptosis	1	1	760	3	11515	-4.98	0	1.49	0.77	PRKAA1
791	GO:0045785 [5]: positive regulation of cell adhesion	1	1	760	3	11515	-4.98	0	1.49	0.77	CX3CL1
792	GO:0045834 [6]: positive regulation of lipid metabolism	1	1	760	3	11515	-4.98	0	1.49	0.77	PRKAA1
793	GO:0045947 [9]: negative regulation of translational initiation	1	1	760	3	11515	-4.98	0	1.49	0.77	EIF4EBP1
794	GO:0050650 [7]: chondroitin sulfate proteoglycan biosynthesis	1	1	760	3	11515	-4.98	0	1.49	0.77	SLC35D1
795	GO:0050868 [8]: negative regulation of T-cell activation	1	1	760	3	11515	-4.98	0	1.49	0.77	SOCS5
796	GO:0050918 [7]: positive chemotaxis	1	1	760	3	11515	-4.98	0	1.49	0.77	IL8
797	GO:0050926 [8]: regulation of positive chemotaxis	1	1	760	3	11515	-4.98	0	1.49	0.77	IL8
798	GO:0050927 [9]: positive regulation of positive chemotaxis	1	1	760	3	11515	-4.98	0	1.49	0.77	IL8
799	GO:0050930 [10]: induction of positive chemotaxis	1	1	760	3	11515	-4.98	0	1.49	0.77	IL8
800	GO:0051054 [7]: positive regulation of DNA metabolism	1	1	760	3	11515	-4.98	0	1.49	0.77	BRCA1
801	GO:0051056 [5]: regulation of small GTPase mediated signal transduction	1	1	760	3	11515	-4.98	0	1.49	0.77	NOTCH2
802	GO:0000069 [7]: centromere and kinetochore complex maturation	1	1	760	3	11515	-4.98	0	1.49	0.77	SUGT1
803	GO:0000238 [11]: zygotene	1	1	760	3	11515	-4.98	0	1.49	0.77	SYCP2
804	GO:0001504 [6]: neurotransmitter uptake	1	1	760	3	11515	-4.98	0	1.49	0.77	SLC1A3
805	GO:0001655 [5]: urogenital system development	1	1	760	3	11515	-4.98	0	1.49	0.77	ALOX15B
806	GO:0006282 [7]: regulation of DNA repair	1	1	760	3	11515	-4.98	0	1.49	0.77	BRCA1
807	GO:0006743 [8]: ubiquinone metabolism	1	1	760	3	11515	-4.98	0	1.49	0.77	COQ4
808	GO:0006744 [8]: ubiquinone biosynthesis	1	1	760	3	11515	-4.98	0	1.49	0.77	COQ4
809	GO:0007129 [12]: synapsis	1	1	760	3	11515	-4.98	0	1.49	0.77	SYCP2
810	GO:0007130 [13]: synaptonemal complex formation	1	1	760	3	11515	-4.98	0	1.49	0.77	SYCP2
811	GO:0007158 [7]: neuronal cell adhesion	1	1	760	3	11515	-4.98	0	1.49	0.77	CTNND2
812	GO:0008216 [8]: spermidine metabolism	1	1	760	3	11515	-4.98	0	1.49	0.77	SRM
813	GO:0009082 [8]: branched chain family amino acid biosynthesis	1	1	760	3	11515	-4.98	0	1.49	0.77	BCAT2
814	GO:0009312 [7]: oligosaccharide biosynthesis	1	1	760	3	11515	-4.98	0	1.49	0.77	B4GALT1
815	GO:0009409 [5]: response to cold	1	1	760	3	11515	-4.98	0	1.49	0.77	CIRBP
816	GO:0009411 [7]: response to UV	1	1	760	3	11515	-4.98	0	1.49	0.77	SERPINB13
817	GO:0006956 [6]: complement activation	1	1	760	38	11480	-5.02	0	0.09	0.05	DAF
818	GO:0007204 [8]: cytosolic calcium ion concentration elevation	1	1	760	38	11480	-5.02	0	0.09	0.05	GNA15
819	GO:0008033 [7]: tRNA processing	1	1	760	38	11480	-5.02	0	0.09	0.05	WDR4
820	GO:0045727 [7]: positive regulation of protein biosynthesis	2	2	759	16	11502	-5.02	0	1.18	0.63	TLR3 TLR4
821	GO:0051049 [5]: regulation of transport	3	3	758	35	11483	-5.03	0	0.86	0.47	AP2S1 PRKAA1 UHMK1
822	GO:0006869 [5]: lipid transport	3	3	758	56	11462	-5.03	0	0.33	0.21	OSBPL3 OSBPL5 PCTP
823	GO:0009615 [6]: response to virus	3	3	758	36	11482	-5.04	0	0.82	0.47	FOSL1 HNRPUL1 TLR3
824	GO:0051258 [7]: protein polymerization	3	3	758	36	11482	-5.04	0	0.82	0.47	ARPC5 GSN NCK1
825	GO:0006352 [8]: transcription initiation	2	2	759	48	11470	-5.05	0	0.19	0.13	GTF2F1 TAF2
826	GO:0006865 [6]: amino acid transport	3	3	758	54	11464	-5.06	0	0.36	0.23	SLC1A3 SLC1A4 XK
827	GO:0006807 [4]: nitrogen compound metabolism	3	3	758	37	11481	-5.06	0	0.79	0.44	CPS1 DDAH1 GCHFR
828	GO:0009310 [6]: amine catabolism	3	3	758	53	11465	-5.06	0	0.38	0.24	DDAH1 KYNU QDPR
829	GO:0007046 [7]: ribosome biogenesis	2	2	759	47	11471	-5.07	0	0.2	0.13	EXOSC7 KIAA1008
830	GO:0009991 [4]: response to extracellular stimulus	2	2	759	17	11501	-5.07	0	1.1	0.61	GNAI2 STC1
831	GO:0051094 [4]: positive regulation of development	2	2	759	17	11501	-5.07	0	1.1	0.61	IGFBP3 SOCS5
832	GO:0001819 [7]: positive regulation of cytokine production	2	2	759	17	11501	-5.07	0	1.1	0.61	TLR3 TLR4
833	GO:0006383 [8]: transcription from Pol III promoter	2	2	759	17	11501	-5.07	0	1.1	0.61	BRCA1 SNAPC3
834	GO:0006879 [8]: iron ion homeostasis	2	2	759	17	11501	-5.07	0	1.1	0.61	CP SRI
835	GO:0007131 [7]: meiotic recombination	2	2	759	17	11501	-5.07	0	1.1	0.61	ATM RAD21
836	GO:0006400 [7]: tRNA modification	3	3	758	52	11466	-5.08	0	0.4	0.25	DARS EPRS TFE3
837	GO:0030198 [4]: extracellular matrix organization and biogenesis	3	3	758	39	11479	-5.08	0	0.72	0.42	COL4A2 COL4A6 PCDHB2
838	GO:0043062 [3]: extracellular structure organization and biogenesis	3	3	758	39	11479	-5.08	0	0.72	0.42	COL4A2 COL4A6 PCDHB2
839	GO:0006665 [7]: sphingolipid metabolism	3	3	758	39	11479	-5.08	0	0.72	0.42	ASAH1 GALC PRKAA1
840	GO:0006821 [8]: chloride transport	3	3	758	39	11479	-5.08	0	0.72	0.42	CLCN6 CLIC3 GLRB
841	GO:0015985 [7]: energy coupled proton transport, down electrochemical gradient	3	3	758	40	11478	-5.09	0	0.69	0.4	ATP6V1C1 EME1 MLL3
842	GO:0015986 [7]: ATP synthesis coupled proton transport	3	3	758	40	11478	-5.09	0	0.69	0.4	ATP6V1C1 EME1 MLL3
843	GO:0009063 [7]: amino acid catabolism	3	3	758	50	11468	-5.09	0	0.44	0.27	DDAH1 KYNU QDPR
844	GO:0009314 [6]: response to radiation	1	1	760	36	11482	-5.09	0	0.1	0.06	SERPINB13
845	GO:0046034 [6]: ATP metabolism	3	3	758	49	11469	-5.09	0	0.46	0.28	ATP6V1C1 EME1 MLL3
846	GO:0006790 [5]: sulfur metabolism	3	3	758	49	11469	-5.09	0	0.46	0.28	CBS MSRA SLC35D1
847	GO:0009410 [7]: response to xenobiotic stimulus	2	2	759	46	11472	-5.1	0	0.21	0.14	MAOA TH
848	GO:0006766 [5]: vitamin metabolism	3	3	758	41	11477	-5.1	0	0.66	0.38	CYP27B1 KYNU N-PAC
849	GO:0043038 [7]: amino acid activation	3	3	758	47	11471	-5.1	0	0.5	0.3	DARS EPRS TFE3
850	GO:0043039 [8]: tRNA aminoacylation	3	3	758	47	11471	-5.1	0	0.5	0.3	DARS EPRS TFE3
851	GO:0006418 [8]: tRNA aminoacylation for protein translation	3	3	758	47	11471	-5.1	0	0.5	0.3	DARS EPRS TFE3
852	GO:0006096 [8]: glycolysis	3	3	758	43	11475	-5.1	0	0.6	0.35	HK2 PDHB PGK1
853	GO:0019362 [7]: pyridine nucleotide metabolism	2	2	759	18	11500	-5.1	0	1.04	0.56	KYNU N-PAC
854	GO:0007059 [7]: chromosome segregation	2	2	759	18	11500	-5.1	0	1.04	0.56	PSEN1 RAD21
855	GO:0006753 [8]: nucleoside phosphate metabolism	3	3	758	45	11473	-5.11	0	0.55	0.32	ATP6V1C1 EME1 MLL3
856	GO:0006754 [7]: ATP biosynthesis	3	3	758	45	11473	-5.11	0	0.55	0.32	ATP6V1C1 EME1 MLL3
857	GO:0006986 [5]: response to unfolded protein	3	3	758	45	11473	-5.11	0	0.55	0.32	DERL1 HSPA2 HSPA4
858	GO:0042445 [5]: hormone metabolism	2	2	759	45	11473	-5.11	0	0.23	0.14	HSD17B1 PCSK7
859	GO:0019319 [8]: hexose biosynthesis	2	2	759	19	11499	-5.14	0	0.98	0.53	ISYNA1 PRKAA1
860	GO:0046165 [6]: alcohol biosynthesis	2	2	759	19	11499	-5.14	0	0.98	0.53	ISYNA1 PRKAA1
861	GO:0046364 [7]: monosaccharide biosynthesis	2	2	759	19	11499	-5.14	0	0.98	0.53	ISYNA1 PRKAA1
862	GO:0046474 [9]: glycerophospholipid biosynthesis	2	2	759	19	11499	-5.14	0	0.98	0.53	CHPT1 PEMT
863	GO:0006664 [7]: glycolipid metabolism	2	2	759	19	11499	-5.14	0	0.98	0.53	GALC PRKAA1
864	GO:0007266 [7]: Rho protein signal transduction	2	2	759	19	11499	-5.14	0	0.98	0.53	ARHGDIB RHOG
865	GO:0009799 [4]: determination of symmetry	1	1	760	4	11514	-5.15	0	1.3	0.7	NOTCH2
866	GO:0009855 [5]: determination of bilateral symmetry	1	1	760	4	11514	-5.15	0	1.3	0.7	NOTCH2
867	GO:0009895 [6]: negative regulation of catabolism	1	1	760	4	11514	-5.15	0	1.3	0.7	TIMP1
868	GO:0015800 [7]: acidic amino acid transport	1	1	760	4	11514	-5.15	0	1.3	0.7	SLC1A3
869	GO:0015813 [8]: L-glutamate transport	1	1	760	4	11514	-5.15	0	1.3	0.7	SLC1A3
870	GO:0030433 [10]: ER-associated protein catabolism	1	1	760	4	11514	-5.15	0	1.3	0.7	DERL1
871	GO:0030593 [7]: neutrophil chemotaxis	1	1	760	4	11514	-5.15	0	1.3	0.7	IL8
872	GO:0030866 [8]: cortical actin cytoskeleton organization and biogenesis	1	1	760	4	11514	-5.15	0	1.3	0.7	LLGL1
873	GO:0030968 [6]: unfolded protein response	1	1	760	4	11514	-5.15	0	1.3	0.7	DERL1
874	GO:0042092 [6]: T-helper 2 type immune response	1	1	760	4	11514	-5.15	0	1.3	0.7	IL18
875	GO:0042326 [7]: negative regulation of phosphorylation	1	1	760	4	11514	-5.15	0	1.3	0.7	INHBA
876	GO:0042402 [7]: biogenic amine catabolism	1	1	760	4	11514	-5.15	0	1.3	0.7	KYNU
877	GO:0042423 [8]: catecholamine biosynthesis	1	1	760	4	11514	-5.15	0	1.3	0.7	TH
878	GO:0042698 [4]: menstrual cycle	1	1	760	4	11514	-5.15	0	1.3	0.7	INHBA
879	GO:0042987 [9]: amyloid precursor protein catabolism	1	1	760	4	11514	-5.15	0	1.3	0.7	PSEN1
880	GO:0043161 [11]: proteasomal ubiquitin-dependent protein catabolism	1	1	760	4	11514	-5.15	0	1.3	0.7	DERL1
881	GO:0045582 [7]: positive regulation of T-cell differentiation	1	1	760	4	11514	-5.15	0	1.3	0.7	SOCS5
882	GO:0045621 [6]: positive regulation of lymphocyte differentiation	1	1	760	4	11514	-5.15	0	1.3	0.7	SOCS5
883	GO:0045622 [7]: regulation of T-helper cell differentiation	1	1	760	4	11514	-5.15	0	1.3	0.7	SOCS5
884	GO:0045936 [6]: negative regulation of phosphate metabolism	1	1	760	4	11514	-5.15	0	1.3	0.7	INHBA
885	GO:0046146 [7]: tetrahydrobiopterin metabolism	1	1	760	4	11514	-5.15	0	1.3	0.7	QDPR
886	GO:0046330 [6]: positive regulation of JNK cascade	1	1	760	4	11514	-5.15	0	1.3	0.7	HIPK2
887	GO:0050654 [6]: chondroitin sulfate proteoglycan metabolism	1	1	760	4	11514	-5.15	0	1.3	0.7	SLC35D1
888	GO:0050920 [7]: regulation of chemotaxis	1	1	760	4	11514	-5.15	0	1.3	0.7	IL8
889	GO:0050921 [8]: positive regulation of chemotaxis	1	1	760	4	11514	-5.15	0	1.3	0.7	IL8
890	GO:0000302 [6]: response to reactive oxygen species	1	1	760	4	11514	-5.15	0	1.3	0.7	SOD2
891	GO:0001541 [5]: ovarian follicle development	1	1	760	4	11514	-5.15	0	1.3	0.7	INHBA
892	GO:0006349 [4]: imprinting	1	1	760	4	11514	-5.15	0	1.3	0.7	PHLDA2
893	GO:0006353 [8]: transcription termination	1	1	760	4	11514	-5.15	0	1.3	0.7	PTRF
894	GO:0006359 [8]: regulation of transcription from Pol III promoter	1	1	760	4	11514	-5.15	0	1.3	0.7	BRCA1
895	GO:0006422 [9]: aspartyl-tRNA aminoacylation	1	1	760	4	11514	-5.15	0	1.3	0.7	DARS
896	GO:0006515 [9]: misfolded or incompletely synthesized protein catabolism	1	1	760	4	11514	-5.15	0	1.3	0.7	DERL1
897	GO:0006703 [7]: estrogen biosynthesis	1	1	760	4	11514	-5.15	0	1.3	0.7	HSD17B1
898	GO:0006729 [8]: tetrahydrobiopterin biosynthesis	1	1	760	4	11514	-5.15	0	1.3	0.7	QDPR
899	GO:0006997 [5]: nuclear organization and biogenesis	1	1	760	4	11514	-5.15	0	1.3	0.7	NUP98
900	GO:0007263 [6]: nitric oxide mediated signal transduction	1	1	760	4	11514	-5.15	0	1.3	0.7	DDAH1
901	GO:0007368 [6]: determination of left/right symmetry	1	1	760	4	11514	-5.15	0	1.3	0.7	NOTCH2
902	GO:0007638 [3]: mechanosensory behavior	1	1	760	4	11514	-5.15	0	1.3	0.7	PMP22
903	GO:0006805 [5]: xenobiotic metabolism	2	2	759	43	11475	-5.15	0	0.25	0.15	MAOA TH
904	GO:0050657 [6]: nucleic acid transport	1	1	760	34	11484	-5.17	0	0.11	0.07	NFX1
905	GO:0050658 [6]: RNA transport	1	1	760	34	11484	-5.17	0	0.11	0.07	NFX1
906	GO:0051236 [5]: establishment of RNA localization	1	1	760	34	11484	-5.17	0	0.11	0.07	NFX1
907	GO:0006403 [4]: RNA localization	1	1	760	34	11484	-5.17	0	0.11	0.07	NFX1
908	GO:0006487 [9]: N-linked glycosylation	1	1	760	34	11484	-5.17	0	0.11	0.07	MAN1A2
909	GO:0007409 [6]: axonogenesis	1	1	760	34	11484	-5.17	0	0.11	0.07	KAL1
910	GO:0009968 [5]: negative regulation of signal transduction	2	2	759	20	11498	-5.17	0	0.92	0.52	IGFBP3 SOCS5
911	GO:0045137 [4]: development of primary sexual characteristics	2	2	759	20	11498	-5.17	0	0.92	0.52	INHBA SOX15
912	GO:0046456 [8]: icosanoid biosynthesis	2	2	759	20	11498	-5.17	0	0.92	0.52	ALOX15B PTGS1
913	GO:0046651 [5]: lymphocyte proliferation	2	2	759	20	11498	-5.17	0	0.92	0.52	IL18 NCK1
914	GO:0006891 [6]: intra-Golgi transport	2	2	759	20	11498	-5.17	0	0.92	0.52	COPA STX16
915	GO:0006944 [3]: membrane fusion	2	2	759	20	11498	-5.17	0	0.92	0.52	GOSR2 RABIF
916	GO:0008406 [5]: gonad development	2	2	759	20	11498	-5.17	0	0.92	0.52	INHBA SOX15
917	GO:0009306 [4]: protein secretion	2	2	759	20	11498	-5.17	0	0.92	0.52	CANX GNAS
918	GO:0005976 [5]: polysaccharide metabolism	2	2	759	41	11477	-5.19	0	0.28	0.17	CHST7 PPP1R3D
919	GO:0016485 [8]: protein processing	2	2	759	21	11497	-5.2	0	0.86	0.47	PCSK7 PSEN1
920	GO:0006405 [7]: RNA-nucleus export	1	1	760	33	11485	-5.2	0	0.12	0.07	NFX1
921	GO:0007420 [7]: brain development	1	1	760	33	11485	-5.2	0	0.12	0.07	ZIC1
922	GO:0006836 [5]: neurotransmitter transport	2	2	759	40	11478	-5.21	0	0.3	0.18	SLC1A3 SLC6A15
923	GO:0030308 [5]: negative regulation of cell growth	2	2	759	22	11496	-5.23	0	0.81	0.47	DLC1 RERG
924	GO:0045792 [6]: negative regulation of cell size	2	2	759	22	11496	-5.23	0	0.81	0.47	DLC1 RERG
925	GO:0007205 [8]: protein kinase C activation	2	2	759	22	11496	-5.23	0	0.81	0.47	DGKA PRKD3
926	GO:0007507 [5]: heart development	2	2	759	22	11496	-5.23	0	0.81	0.47	PDLIM5 SRI
927	GO:0006112 [7]: energy reserve metabolism	1	1	760	32	11486	-5.24	0	0.13	0.08	PPP1R3D
928	GO:0044242 [6]: cellular lipid catabolism	2	2	759	23	11495	-5.24	0	0.77	0.44	GALC STS
929	GO:0006898 [7]: receptor mediated endocytosis	2	2	759	23	11495	-5.24	0	0.77	0.44	AP1S2 PICALM
930	GO:0016072 [6]: rRNA metabolism	2	2	759	37	11481	-5.25	0	0.35	0.22	EXOSC7 KIAA1008
931	GO:0051168 [7]: nuclear export	2	2	759	37	11481	-5.25	0	0.35	0.22	NFX1 UHMK1
932	GO:0000041 [8]: transition metal ion transport	2	2	759	37	11481	-5.25	0	0.35	0.22	CP SLC40A1
933	GO:0007548 [3]: sex differentiation	2	2	759	37	11481	-5.25	0	0.35	0.22	INHBA SOX15
934	GO:0009064 [7]: glutamine family amino acid metabolism	2	2	759	37	11481	-5.25	0	0.35	0.22	CPS1 DDAH1
935	GO:0007254 [8]: JNK cascade	2	2	759	36	11482	-5.26	0	0.37	0.23	HIPK2 MAP4K5
936	GO:0044272 [6]: sulfur compound biosynthesis	2	2	759	24	11494	-5.26	0	0.72	0.42	CBS SLC35D1
937	GO:0000096 [6]: sulfur amino acid metabolism	2	2	759	24	11494	-5.26	0	0.72	0.42	CBS MSRA
938	GO:0006874 [8]: calcium ion homeostasis	2	2	759	24	11494	-5.26	0	0.72	0.42	CYP27B1 STC1
939	GO:0009791 [3]: post-embryonic development	1	1	760	5	11513	-5.27	0	1.14	0.63	INHBA
940	GO:0019674 [9]: NAD metabolism	1	1	760	5	11513	-5.27	0	1.14	0.63	KYNU
941	GO:0019856 [7]: pyrimidine base biosynthesis	1	1	760	5	11513	-5.27	0	1.14	0.63	CPS1
942	GO:0030326 [6]: embryonic limb morphogenesis	1	1	760	5	11513	-5.27	0	1.14	0.63	MBNL1
943	GO:0030865 [7]: cortical cytoskeleton organization and biogenesis	1	1	760	5	11513	-5.27	0	1.14	0.63	LLGL1
944	GO:0035113 [5]: embryonic appendage morphogenesis	1	1	760	5	11513	-5.27	0	1.14	0.63	MBNL1
945	GO:0042036 [8]: negative regulation of cytokine biosynthesis	1	1	760	5	11513	-5.27	0	1.14	0.63	INHBA
946	GO:0042093 [6]: T-helper cell differentiation	1	1	760	5	11513	-5.27	0	1.14	0.63	SOCS5
947	GO:0042135 [6]: neurotransmitter catabolism	1	1	760	5	11513	-5.27	0	1.14	0.63	MAOA
948	GO:0042219 [6]: amino acid derivative catabolism	1	1	760	5	11513	-5.27	0	1.14	0.63	KYNU
949	GO:0042503 [9]: tyrosine phosphorylation of Stat3 protein	1	1	760	5	11513	-5.27	0	1.14	0.63	IL31RA
950	GO:0042509 [6]: regulation of tyrosine phosphorylation of STAT protein	1	1	760	5	11513	-5.27	0	1.14	0.63	IL31RA
951	GO:0042516 [7]: regulation of tyrosine phosphorylation of Stat3 protein	1	1	760	5	11513	-5.27	0	1.14	0.63	IL31RA
952	GO:0044271 [5]: nitrogen compound biosynthesis	1	1	760	5	11513	-5.27	0	1.14	0.63	CPS1
953	GO:0045767 [9]: regulation of anti-apoptosis	1	1	760	5	11513	-5.27	0	1.14	0.63	PRKAA1
954	GO:0046545 [5]: development of primary female sexual characteristics	1	1	760	5	11513	-5.27	0	1.14	0.63	INHBA
955	GO:0046660 [4]: female sex differentiation	1	1	760	5	11513	-5.27	0	1.14	0.63	INHBA
956	GO:0050727 [6]: regulation of inflammatory response	1	1	760	5	11513	-5.27	0	1.14	0.63	CX3CL1
957	GO:0050731 [7]: positive regulation of peptidyl-tyrosine phosphorylation	1	1	760	5	11513	-5.27	0	1.14	0.63	IL31RA
958	GO:0000184 [8]: mRNA catabolism, nonsense-mediated decay	1	1	760	5	11513	-5.27	0	1.14	0.63	GSPT2
959	GO:0001818 [7]: negative regulation of cytokine production	1	1	760	5	11513	-5.27	0	1.14	0.63	INHBA
960	GO:0006309 [7]: DNA fragmentation during apoptosis	1	1	760	5	11513	-5.27	0	1.14	0.63	DFFA
961	GO:0006491 [10]: N-glycan processing	1	1	760	5	11513	-5.27	0	1.14	0.63	MAN1A2
962	GO:0006526 [6]: arginine biosynthesis	1	1	760	5	11513	-5.27	0	1.14	0.63	CPS1
963	GO:0006527 [6]: arginine catabolism	1	1	760	5	11513	-5.27	0	1.14	0.63	DDAH1
964	GO:0006534 [7]: cysteine metabolism	1	1	760	5	11513	-5.27	0	1.14	0.63	CBS
965	GO:0006568 [7]: tryptophan metabolism	1	1	760	5	11513	-5.27	0	1.14	0.63	KYNU
966	GO:0006611 [8]: protein-nucleus export	1	1	760	5	11513	-5.27	0	1.14	0.63	UHMK1
967	GO:0006884 [5]: regulation of cell volume	1	1	760	5	11513	-5.27	0	1.14	0.63	CLCN6
968	GO:0006929 [6]: substrate-bound cell migration	1	1	760	5	11513	-5.27	0	1.14	0.63	VEGFC
969	GO:0007090 [8]: regulation of S phase of mitotic cell cycle	1	1	760	5	11513	-5.27	0	1.14	0.63	BRCA2
970	GO:0007098 [8]: centrosome cycle	1	1	760	5	11513	-5.27	0	1.14	0.63	BRCA1
971	GO:0007185 [7]: transmembrane receptor protein tyrosine phosphatase signaling pathway	1	1	760	5	11513	-5.27	0	1.14	0.63	PTN
972	GO:0007220 [7]: Notch receptor processing	1	1	760	5	11513	-5.27	0	1.14	0.63	PSEN1
973	GO:0008585 [6]: female gonad development	1	1	760	5	11513	-5.27	0	1.14	0.63	INHBA
974	GO:0008637 [8]: apoptotic mitochondrial changes	1	1	760	5	11513	-5.27	0	1.14	0.63	BCL2
975	GO:0009435 [8]: NAD biosynthesis	1	1	760	5	11513	-5.27	0	1.14	0.63	KYNU
976	GO:0030333 [5]: antigen processing	1	1	760	31	11487	-5.27	0	0.14	0.08	ARTS-1
977	GO:0006941 [4]: striated muscle contraction	1	1	760	31	11487	-5.27	0	0.14	0.08	SRI
978	GO:0042773 [7]: ATP synthesis coupled electron transport	2	2	759	35	11483	-5.27	0	0.39	0.24	NDUFB8 NDUFS7
979	GO:0007498 [3]: mesoderm development	2	2	759	25	11493	-5.27	0	0.68	0.4	INHBA ZBTB16
980	GO:0042775 [8]: ATP synthesis coupled electron transport (sensu Eukaryota)	2	2	759	34	11484	-5.28	0	0.41	0.26	NDUFB8 NDUFS7
981	GO:0006730 [5]: one-carbon compound metabolism	2	2	759	34	11484	-5.28	0	0.41	0.26	CA2 PTPRG
982	GO:0042157 [7]: lipoprotein metabolism	2	2	759	33	11485	-5.28	0	0.43	0.27	CHM PGGT1B
983	GO:0006364 [7]: rRNA processing	2	2	759	33	11485	-5.28	0	0.43	0.27	EXOSC7 KIAA1008
984	GO:0006120 [9]: mitochondrial electron transport, NADH to ubiquinone	2	2	759	27	11491	-5.29	0	0.61	0.35	NDUFB8 NDUFS7
985	GO:0006304 [6]: DNA modification	2	2	759	27	11491	-5.29	0	0.61	0.35	ATRX RTEL1
986	GO:0043086 [4]: negative regulation of enzyme activity	2	2	759	30	11488	-5.29	0	0.51	0.31	GNAI2 SFN
987	GO:0006367 [9]: transcription initiation from Pol II promoter	2	2	759	31	11487	-5.29	0	0.49	0.3	GTF2F1 TAF2
988	GO:0008217 [5]: regulation of blood pressure	2	2	759	31	11487	-5.29	0	0.49	0.3	ARTS-1 PTGS1
989	GO:0030203 [7]: glycosaminoglycan metabolism	2	2	759	28	11490	-5.29	0	0.57	0.34	GCNT2 SLC35D1
990	GO:0006446 [8]: regulation of translational initiation	2	2	759	28	11490	-5.29	0	0.57	0.34	EIF4A2 EIF4EBP1
991	GO:0009069 [7]: serine family amino acid metabolism	2	2	759	28	11490	-5.29	0	0.57	0.34	CBS CTBP1
992	GO:0006022 [6]: aminoglycan metabolism	2	2	759	29	11489	-5.3	0	0.54	0.32	GCNT2 SLC35D1
993	GO:0006767 [6]: water-soluble vitamin metabolism	2	2	759	29	11489	-5.3	0	0.54	0.32	KYNU N-PAC
994	GO:0009187 [7]: cyclic nucleotide metabolism	2	2	759	32	11486	-5.3	0	0.46	0.28	PDE4D PDE8A
995	GO:0045761 [4]: regulation of adenylate cyclase activity	1	1	760	29	11489	-5.34	0	0.16	0.1	GNAI2
996	GO:0006220 [7]: pyrimidine nucleotide metabolism	1	1	760	29	11489	-5.34	0	0.16	0.1	ALDH6A1
997	GO:0006958 [7]: complement activation, classical pathway	1	1	760	29	11489	-5.34	0	0.16	0.1	DAF
998	GO:0015804 [7]: neutral amino acid transport	1	1	760	6	11512	-5.35	0	1.02	0.56	SLC1A4
999	GO:0035107 [4]: appendage morphogenesis	1	1	760	6	11512	-5.35	0	1.02	0.56	MBNL1
1000	GO:0035108 [5]: limb morphogenesis	1	1	760	6	11512	-5.35	0	1.02	0.56	MBNL1
1001	GO:0042327 [7]: positive regulation of phosphorylation	1	1	760	6	11512	-5.35	0	1.02	0.56	IL31RA
1002	GO:0045069 [4]: regulation of viral genome replication	1	1	760	6	11512	-5.35	0	1.02	0.56	IL8
1003	GO:0045072 [8]: regulation of interferon-gamma biosynthesis	1	1	760	6	11512	-5.35	0	1.02	0.56	INHBA
1004	GO:0045937 [6]: positive regulation of phosphate metabolism	1	1	760	6	11512	-5.35	0	1.02	0.56	IL31RA
1005	GO:0046425 [5]: regulation of JAK-STAT cascade	1	1	760	6	11512	-5.35	0	1.02	0.56	IL31RA
1006	GO:0051047 [5]: positive regulation of secretion	1	1	760	6	11512	-5.35	0	1.02	0.56	INHBA
1007	GO:0000050 [5]: urea cycle	1	1	760	6	11512	-5.35	0	1.02	0.56	CPS1
1008	GO:0000072 [7]: M phase specific microtubule process	1	1	760	6	11512	-5.35	0	1.02	0.56	BRCA1
1009	GO:0006206 [7]: pyrimidine base metabolism	1	1	760	6	11512	-5.35	0	1.02	0.56	CPS1
1010	GO:0006368 [9]: RNA elongation from Pol II promoter	1	1	760	6	11512	-5.35	0	1.02	0.56	ELL2
1011	GO:0006378 [8]: mRNA polyadenylylation	1	1	760	6	11512	-5.35	0	1.02	0.56	GRSF1
1012	GO:0006596 [8]: polyamine biosynthesis	1	1	760	6	11512	-5.35	0	1.02	0.56	SRM
1013	GO:0006984 [6]: ER-nuclear signaling pathway	1	1	760	6	11512	-5.35	0	1.02	0.56	DERL1
1014	GO:0007009 [6]: plasma membrane organization and biogenesis	1	1	760	6	11512	-5.35	0	1.02	0.56	SERP1
1015	GO:0007172 [8]: signal complex formation	1	1	760	6	11512	-5.35	0	1.02	0.56	NCK1
1016	GO:0007346 [7]: regulation of mitotic cell cycle	1	1	760	6	11512	-5.35	0	1.02	0.56	BRCA2
1017	GO:0009307 [7]: DNA restriction	1	1	760	6	11512	-5.35	0	1.02	0.56	RTEL1
1018	GO:0051028 [7]: mRNA transport	1	1	760	27	11491	-5.39	0	0.18	0.12	NFX1
1019	GO:0009880 [4]: embryonic pattern specification	1	1	760	7	11511	-5.42	0	0.91	0.52	SMAD5
1020	GO:0010038 [8]: response to metal ion	1	1	760	7	11511	-5.42	0	0.91	0.52	MTL5
1021	GO:0016045 [6]: detection of bacteria	1	1	760	7	11511	-5.42	0	0.91	0.52	TLR4
1022	GO:0018195 [9]: peptidyl-arginine modification	1	1	760	7	11511	-5.42	0	0.91	0.52	MAN1A2
1023	GO:0018196 [9]: peptidyl-asparagine modification	1	1	760	7	11511	-5.42	0	0.91	0.52	MAN1A2
1024	GO:0018211 [9]: peptidyl-tryptophan modification	1	1	760	7	11511	-5.42	0	0.91	0.52	MAN1A2
1025	GO:0030149 [8]: sphingolipid catabolism	1	1	760	7	11511	-5.42	0	0.91	0.52	GALC
1026	GO:0030216 [4]: keratinocyte differentiation	1	1	760	7	11511	-5.42	0	0.91	0.52	PTGS1
1027	GO:0035295 [3]: tube development	1	1	760	7	11511	-5.42	0	0.91	0.52	WWP1
1028	GO:0042094 [7]: interleukin-2 biosynthesis	1	1	760	7	11511	-5.42	0	0.91	0.52	IL18
1029	GO:0042136 [6]: neurotransmitter biosynthesis	1	1	760	7	11511	-5.42	0	0.91	0.52	TH
1030	GO:0042176 [6]: regulation of protein catabolism	1	1	760	7	11511	-5.42	0	0.91	0.52	TIMP1
1031	GO:0042430 [6]: indole and derivative metabolism	1	1	760	7	11511	-5.42	0	0.91	0.52	KYNU
1032	GO:0042434 [7]: indole derivative metabolism	1	1	760	7	11511	-5.42	0	0.91	0.52	KYNU
1033	GO:0044270 [5]: nitrogen compound catabolism	1	1	760	7	11511	-5.42	0	0.91	0.52	DDAH1
1034	GO:0045580 [6]: regulation of T-cell differentiation	1	1	760	7	11511	-5.42	0	0.91	0.52	SOCS5
1035	GO:0050864 [7]: regulation of B-cell activation	1	1	760	7	11511	-5.42	0	0.91	0.52	INHBA
1036	GO:0001502 [7]: cartilage condensation	1	1	760	7	11511	-5.42	0	0.91	0.52	SOX9
1037	GO:0001508 [6]: regulation of action potential	1	1	760	7	11511	-5.42	0	0.91	0.52	SRI
1038	GO:0001666 [5]: response to hypoxia	1	1	760	7	11511	-5.42	0	0.91	0.52	PRKAA1
1039	GO:0006044 [8]: N-acetylglucosamine metabolism	1	1	760	7	11511	-5.42	0	0.91	0.52	SLC35A3
1040	GO:0006376 [9]: mRNA splice site selection	1	1	760	7	11511	-5.42	0	0.91	0.52	SFRS1
1041	GO:0006564 [9]: L-serine biosynthesis	1	1	760	7	11511	-5.42	0	0.91	0.52	CTBP1
1042	GO:0006586 [7]: indolalkylamine metabolism	1	1	760	7	11511	-5.42	0	0.91	0.52	KYNU
1043	GO:0006921 [8]: disassembly of cell structures during apoptosis	1	1	760	7	11511	-5.42	0	0.91	0.52	DFFA
1044	GO:0006942 [5]: regulation of striated muscle contraction	1	1	760	7	11511	-5.42	0	0.91	0.52	SRI
1045	GO:0007257 [7]: activation of JUNK	1	1	760	7	11511	-5.42	0	0.91	0.52	MAP4K5
1046	GO:0008210 [6]: estrogen metabolism	1	1	760	7	11511	-5.42	0	0.91	0.52	HSD17B1
1047	GO:0051052 [6]: regulation of DNA metabolism	1	1	760	26	11492	-5.43	0	0.2	0.13	BRCA1
1048	GO:0006073 [7]: glucan metabolism	1	1	760	26	11492	-5.43	0	0.2	0.13	PPP1R3D
1049	GO:0006406 [8]: mRNA-nucleus export	1	1	760	26	11492	-5.43	0	0.2	0.13	NFX1
1050	GO:0042446 [6]: hormone biosynthesis	1	1	760	25	11493	-5.45	0	0.21	0.14	HSD17B1
1051	GO:0042493 [7]: response to drug	1	1	760	25	11493	-5.45	0	0.21	0.14	SEMA3C
1052	GO:0005977 [8]: glycogen metabolism	1	1	760	25	11493	-5.45	0	0.21	0.14	PPP1R3D
1053	GO:0006939 [4]: smooth muscle contraction	1	1	760	25	11493	-5.45	0	0.21	0.14	CNN2
1054	GO:0008277 [5]: regulation of G-protein coupled receptor protein signaling pathway	1	1	760	25	11493	-5.45	0	0.21	0.14	RGS12
1055	GO:0050808 [5]: synapse organization and biogenesis	1	1	760	24	11494	-5.47	0	0.23	0.14	PCDHB2
1056	GO:0009596 [6]: detection of pest, pathogen or parasite	1	1	760	8	11510	-5.48	0	0.83	0.47	TLR4
1057	GO:0019216 [5]: regulation of lipid metabolism	1	1	760	8	11510	-5.48	0	0.83	0.47	PRKAA1
1058	GO:0030262 [8]: apoptotic nuclear changes	1	1	760	8	11510	-5.48	0	0.83	0.47	DFFA
1059	GO:0042551 [5]: nerve maturation	1	1	760	8	11510	-5.48	0	0.83	0.47	MBP
1060	GO:0042982 [9]: amyloid precursor protein metabolism	1	1	760	8	11510	-5.48	0	0.83	0.47	PSEN1
1061	GO:0046457 [9]: prostanoid biosynthesis	1	1	760	8	11510	-5.48	0	0.83	0.47	PTGS1
1062	GO:0048469 [4]: cell maturation	1	1	760	8	11510	-5.48	0	0.83	0.47	MBP
1063	GO:0050792 [3]: regulation of viral life cycle	1	1	760	8	11510	-5.48	0	0.83	0.47	IL8
1064	GO:0051216 [6]: cartilage development	1	1	760	8	11510	-5.48	0	0.83	0.47	SOX9
1065	GO:0000060 [8]: protein-nucleus import, translocation	1	1	760	8	11510	-5.48	0	0.83	0.47	ARNT
1066	GO:0000097 [7]: sulfur amino acid biosynthesis	1	1	760	8	11510	-5.48	0	0.83	0.47	CBS
1067	GO:0001516 [10]: prostaglandin biosynthesis	1	1	760	8	11510	-5.48	0	0.83	0.47	PTGS1
1068	GO:0006041 [7]: glucosamine metabolism	1	1	760	8	11510	-5.48	0	0.83	0.47	SLC35A3
1069	GO:0006098 [8]: pentose-phosphate shunt	1	1	760	8	11510	-5.48	0	0.83	0.47	N-PAC
1070	GO:0006265 [6]: DNA topological change	1	1	760	8	11510	-5.48	0	0.83	0.47	TOP2A
1071	GO:0006518 [5]: peptide metabolism	1	1	760	8	11510	-5.48	0	0.83	0.47	PAM
1072	GO:0006555 [7]: methionine metabolism	1	1	760	8	11510	-5.48	0	0.83	0.47	MSRA
1073	GO:0006559 [8]: L-phenylalanine catabolism	1	1	760	8	11510	-5.48	0	0.83	0.47	QDPR
1074	GO:0006706 [7]: steroid catabolism	1	1	760	8	11510	-5.48	0	0.83	0.47	STS
1075	GO:0006740 [10]: NADPH regeneration	1	1	760	8	11510	-5.48	0	0.83	0.47	N-PAC
1076	GO:0007260 [8]: tyrosine phosphorylation of STAT protein	1	1	760	8	11510	-5.48	0	0.83	0.47	IL31RA
1077	GO:0008366 [6]: nerve ensheathment	1	1	760	8	11510	-5.48	0	0.83	0.47	MBP
1078	GO:0009166 [6]: nucleotide catabolism	1	1	760	8	11510	-5.48	0	0.83	0.47	NT5E
1079	GO:0042828 [6]: response to pathogen	1	1	760	23	11495	-5.5	0	0.24	0.15	TLR4
1080	GO:0043280 [5]: positive regulation of caspase activity	1	1	760	23	11495	-5.5	0	0.24	0.15	TNFRSF10A
1081	GO:0043281 [4]: regulation of caspase activity	1	1	760	23	11495	-5.5	0	0.24	0.15	TNFRSF10A
1082	GO:0006919 [6]: caspase activation	1	1	760	23	11495	-5.5	0	0.24	0.15	TNFRSF10A
1083	GO:0007416 [6]: synaptogenesis	1	1	760	23	11495	-5.5	0	0.24	0.15	PCDHB2
1084	GO:0010035 [7]: response to inorganic substance	1	1	760	9	11509	-5.52	0	0.75	0.44	MTL5
1085	GO:0016575 [9]: histone deacetylation	1	1	760	9	11509	-5.52	0	0.75	0.44	HDAC9
1086	GO:0019363 [7]: pyridine nucleotide biosynthesis	1	1	760	9	11509	-5.52	0	0.75	0.44	KYNU
1087	GO:0030100 [6]: regulation of endocytosis	1	1	760	9	11509	-5.52	0	0.75	0.44	AP2S1
1088	GO:0042558 [6]: pteridine and derivative metabolism	1	1	760	9	11509	-5.52	0	0.75	0.44	QDPR
1089	GO:0042559 [7]: pteridine and derivative biosynthesis	1	1	760	9	11509	-5.52	0	0.75	0.44	QDPR
1090	GO:0045814 [4]: negative regulation of gene expression, epigenetic	1	1	760	9	11509	-5.52	0	0.75	0.44	SIRT6
1091	GO:0046112 [6]: nucleobase biosynthesis	1	1	760	9	11509	-5.52	0	0.75	0.44	CPS1
1092	GO:0046328 [5]: regulation of JNK cascade	1	1	760	9	11509	-5.52	0	0.75	0.44	HIPK2
1093	GO:0050435 [8]: beta-amyloid metabolism	1	1	760	9	11509	-5.52	0	0.75	0.44	PSEN1
1094	GO:0050730 [6]: regulation of peptidyl-tyrosine phosphorylation	1	1	760	9	11509	-5.52	0	0.75	0.44	IL31RA
1095	GO:0001932 [8]: regulation of protein amino acid phosphorylation	1	1	760	9	11509	-5.52	0	0.75	0.44	IL31RA
1096	GO:0006081 [5]: aldehyde metabolism	1	1	760	9	11509	-5.52	0	0.75	0.44	AKR7A3
1097	GO:0006308 [6]: DNA catabolism	1	1	760	9	11509	-5.52	0	0.75	0.44	DFFA
1098	GO:0006342 [5]: chromatin silencing	1	1	760	9	11509	-5.52	0	0.75	0.44	SIRT6
1099	GO:0006558 [7]: L-phenylalanine metabolism	1	1	760	9	11509	-5.52	0	0.75	0.44	QDPR
1100	GO:0006595 [7]: polyamine metabolism	1	1	760	9	11509	-5.52	0	0.75	0.44	SRM
1101	GO:0006739 [9]: NADPH metabolism	1	1	760	9	11509	-5.52	0	0.75	0.44	N-PAC
1102	GO:0006825 [9]: copper ion transport	1	1	760	9	11509	-5.52	0	0.75	0.44	CP
1103	GO:0007286 [4]: spermatid development	1	1	760	9	11509	-5.52	0	0.75	0.44	HSPA2
1104	GO:0008543 [8]: fibroblast growth factor receptor signaling pathway	1	1	760	9	11509	-5.52	0	0.75	0.44	FGFR1
1105	GO:0009266 [6]: response to temperature	1	1	760	9	11509	-5.52	0	0.75	0.44	CIRBP
1106	GO:0006289 [7]: nucleotide-excision repair	1	1	760	22	11496	-5.52	0	0.26	0.16	RTEL1
1107	GO:0009792 [4]: embryonic development (sensu Metazoa)	1	1	760	21	11497	-5.54	0	0.28	0.17	MBNL1
1108	GO:0016044 [5]: membrane organization and biogenesis	1	1	760	21	11497	-5.54	0	0.28	0.17	SERP1
1109	GO:0045087 [5]: innate immune response	1	1	760	21	11497	-5.54	0	0.28	0.17	ARTS-1
1110	GO:0006029 [7]: proteoglycan metabolism	1	1	760	21	11497	-5.54	0	0.28	0.17	SLC35D1
1111	GO:0008016 [5]: regulation of heart contraction rate	1	1	760	21	11497	-5.54	0	0.28	0.17	SRI
1112	GO:0009725 [5]: response to hormone stimulus	1	1	760	10	11508	-5.54	0	0.68	0.4	RERG
1113	GO:0015807 [7]: L-amino acid transport	1	1	760	10	11508	-5.54	0	0.68	0.4	SLC1A3
1114	GO:0030193 [5]: regulation of blood coagulation	1	1	760	10	11508	-5.54	0	0.68	0.4	PLAU
1115	GO:0030195 [6]: negative regulation of blood coagulation	1	1	760	10	11508	-5.54	0	0.68	0.4	PLAU
1116	GO:0046777 [9]: autophosphorylation	1	1	760	10	11508	-5.54	0	0.68	0.4	UHMK1
1117	GO:0048468 [3]: cell development	1	1	760	10	11508	-5.54	0	0.68	0.4	MBP
1118	GO:0051050 [6]: positive regulation of transport	1	1	760	10	11508	-5.54	0	0.68	0.4	PRKAA1
1119	GO:0006607 [8]: NLS-bearing substrate-nucleus import	1	1	760	10	11508	-5.54	0	0.68	0.4	FYB
1120	GO:0009311 [7]: oligosaccharide metabolism	1	1	760	10	11508	-5.54	0	0.68	0.4	B4GALT1
1121	GO:0009405 [3]: pathogenesis	1	1	760	10	11508	-5.54	0	0.68	0.4	CLDN4
1122	GO:0048278 [6]: vesicle docking	1	1	760	20	11498	-5.56	0	0.3	0.19	SEC10L1
1123	GO:0006100 [8]: tricarboxylic acid cycle intermediate metabolism	1	1	760	20	11498	-5.56	0	0.3	0.19	FH
1124	GO:0006414 [8]: translational elongation	1	1	760	20	11498	-5.56	0	0.3	0.19	RPLP2
1125	GO:0006826 [9]: iron ion transport	1	1	760	20	11498	-5.56	0	0.3	0.19	SLC40A1
1126	GO:0009636 [7]: response to toxin	1	1	760	11	11507	-5.57	0	0.62	0.37	CES1
1127	GO:0019370 [9]: leukotriene biosynthesis	1	1	760	11	11507	-5.57	0	0.62	0.37	ALOX15B
1128	GO:0019438 [6]: aromatic compound biosynthesis	1	1	760	11	11507	-5.57	0	0.62	0.37	QDPR
1129	GO:0019885 [6]: antigen processing, endogenous antigen via MHC class I	1	1	760	11	11507	-5.57	0	0.62	0.37	ARTS-1
1130	GO:0046546 [5]: development of primary male sexual characteristics	1	1	760	11	11507	-5.57	0	0.62	0.37	SOX15
1131	GO:0006476 [8]: protein amino acid deacetylation	1	1	760	11	11507	-5.57	0	0.62	0.37	HDAC9
1132	GO:0007422 [6]: peripheral nervous system development	1	1	760	11	11507	-5.57	0	0.62	0.37	PMP22
1133	GO:0008584 [6]: male gonad development	1	1	760	11	11507	-5.57	0	0.62	0.37	SOX15
1134	GO:0009112 [6]: nucleobase metabolism	1	1	760	11	11507	-5.57	0	0.62	0.37	CPS1
1135	GO:0006839 [6]: mitochondrial transport	1	1	760	19	11499	-5.57	0	0.33	0.21	UCP2
1136	GO:0007189 [9]: G-protein signaling, adenylate cyclase activating pathway	1	1	760	19	11499	-5.57	0	0.33	0.21	GNAS
1137	GO:0000723 [8]: telomere maintenance	1	1	760	18	11500	-5.58	0	0.35	0.22	HNRPD
1138	GO:0006270 [8]: DNA replication initiation	1	1	760	18	11500	-5.58	0	0.35	0.22	MCM4
1139	GO:0006626 [8]: protein-mitochondrial targeting	1	1	760	18	11500	-5.58	0	0.35	0.22	GRPEL1
1140	GO:0007223 [7]: frizzled-2 signaling pathway	1	1	760	18	11500	-5.58	0	0.35	0.22	WNT5A
1141	GO:0007411 [6]: axon guidance	1	1	760	18	11500	-5.58	0	0.35	0.22	KAL1
1142	GO:0015669 [5]: gas transport	1	1	760	12	11506	-5.59	0	0.57	0.34	MB
1143	GO:0015671 [6]: oxygen transport	1	1	760	12	11506	-5.59	0	0.57	0.34	MB
1144	GO:0018108 [9]: peptidyl-tyrosine phosphorylation	1	1	760	12	11506	-5.59	0	0.57	0.34	IL31RA
1145	GO:0030166 [7]: proteoglycan biosynthesis	1	1	760	12	11506	-5.59	0	0.57	0.34	SLC35D1
1146	GO:0030334 [6]: regulation of cell migration	1	1	760	12	11506	-5.59	0	0.57	0.34	ALOX15B
1147	GO:0042364 [7]: water-soluble vitamin biosynthesis	1	1	760	12	11506	-5.59	0	0.57	0.34	KYNU
1148	GO:0046209 [5]: nitric oxide metabolism	1	1	760	12	11506	-5.59	0	0.57	0.34	GCHFR
1149	GO:0046839 [7]: phospholipid dephosphorylation	1	1	760	12	11506	-5.59	0	0.57	0.34	MTMR9
1150	GO:0051270 [5]: regulation of cell motility	1	1	760	12	11506	-5.59	0	0.57	0.34	ALOX15B
1151	GO:0000188 [8]: inactivation of MAPK	1	1	760	12	11506	-5.59	0	0.57	0.34	DUSP6
1152	GO:0006040 [6]: amino sugar metabolism	1	1	760	12	11506	-5.59	0	0.57	0.34	SLC35A3
1153	GO:0006809 [5]: nitric oxide biosynthesis	1	1	760	12	11506	-5.59	0	0.57	0.34	GCHFR
1154	GO:0007202 [8]: phospholipase C activation	1	1	760	12	11506	-5.59	0	0.57	0.34	GNA15
1155	GO:0009225 [6]: nucleotide-sugar metabolism	1	1	760	12	11506	-5.59	0	0.57	0.34	SLC35A3
1156	GO:0009247 [8]: glycolipid biosynthesis	1	1	760	12	11506	-5.59	0	0.57	0.34	PRKAA1
1157	GO:0030521 [8]: androgen receptor signaling pathway	1	1	760	13	11505	-5.6	0	0.52	0.32	ARID1A
1158	GO:0046466 [7]: membrane lipid catabolism	1	1	760	13	11505	-5.6	0	0.52	0.32	GALC
1159	GO:0051235 [4]: maintenance of localization	1	1	760	13	11505	-5.6	0	0.52	0.32	SRI
1160	GO:0006284 [7]: base-excision repair	1	1	760	13	11505	-5.6	0	0.52	0.32	MBD4
1161	GO:0006354 [8]: RNA elongation	1	1	760	13	11505	-5.6	0	0.52	0.32	ELL2
1162	GO:0006890 [6]: retrograde transport, Golgi to ER	1	1	760	13	11505	-5.6	0	0.52	0.32	COPA
1163	GO:0007194 [5]: negative regulation of adenylate cyclase activity	1	1	760	13	11505	-5.6	0	0.52	0.32	GNAI2
1164	GO:0009065 [8]: glutamine family amino acid catabolism	1	1	760	13	11505	-5.6	0	0.52	0.32	DDAH1
1165	GO:0030258 [6]: lipid modification	1	1	760	17	11501	-5.6	0	0.38	0.24	MTMR9
1166	GO:0042770 [6]: DNA damage response, signal transduction	1	1	760	17	11501	-5.6	0	0.38	0.24	BRCA1
1167	GO:0046822 [6]: regulation of nucleocytoplasmic transport	1	1	760	17	11501	-5.6	0	0.38	0.24	UHMK1
1168	GO:0006305 [7]: DNA alkylation	1	1	760	17	11501	-5.6	0	0.38	0.24	ATRX
1169	GO:0006306 [4]: DNA methylation	1	1	760	17	11501	-5.6	0	0.38	0.24	ATRX
1170	GO:0007004 [9]: telomerase-dependent telomere maintenance	1	1	760	17	11501	-5.6	0	0.38	0.24	HNRPD
1171	GO:0007222 [7]: frizzled signaling pathway	1	1	760	17	11501	-5.6	0	0.38	0.24	FZD3
1172	GO:0009066 [7]: aspartate family amino acid metabolism	1	1	760	17	11501	-5.6	0	0.38	0.24	MSRA
1173	GO:0009618 [7]: response to pathogenic bacteria	1	1	760	14	11504	-5.6	0	0.48	0.3	TLR4
1174	GO:0016458 [6]: gene silencing	1	1	760	14	11504	-5.6	0	0.48	0.3	SIRT6
1175	GO:0018212 [9]: peptidyl-tyrosine modification	1	1	760	14	11504	-5.6	0	0.48	0.3	IL31RA
1176	GO:0030148 [8]: sphingolipid biosynthesis	1	1	760	14	11504	-5.6	0	0.48	0.3	PRKAA1
1177	GO:0043009 [5]: embryonic development (sensu Vertebrata)	1	1	760	14	11504	-5.6	0	0.48	0.3	MBNL1
1178	GO:0046661 [4]: male sex differentiation	1	1	760	14	11504	-5.6	0	0.48	0.3	SOX15
1179	GO:0001701 [6]: embryonic development (sensu Mammalia)	1	1	760	14	11504	-5.6	0	0.48	0.3	MBNL1
1180	GO:0006071 [7]: glycerol metabolism	1	1	760	14	11504	-5.6	0	0.48	0.3	GDPD1
1181	GO:0006094 [8]: gluconeogenesis	1	1	760	14	11504	-5.6	0	0.48	0.3	PRKAA1
1182	GO:0006469 [5]: negative regulation of protein kinase activity	1	1	760	14	11504	-5.6	0	0.48	0.3	SFN
1183	GO:0006691 [8]: leukotriene metabolism	1	1	760	14	11504	-5.6	0	0.48	0.3	ALOX15B
1184	GO:0007031 [6]: peroxisome organization and biogenesis	1	1	760	14	11504	-5.6	0	0.48	0.3	PXMP3
1185	GO:0016339 [6]: calcium-dependent cell-cell adhesion	1	1	760	16	11502	-5.6	0	0.41	0.26	PCDHB2
1186	GO:0016569 [9]: covalent chromatin modification	1	1	760	16	11502	-5.6	0	0.41	0.26	HDAC9
1187	GO:0016570 [10]: histone modification	1	1	760	16	11502	-5.6	0	0.41	0.26	HDAC9
1188	GO:0000059 [8]: protein-nucleus import, docking	1	1	760	16	11502	-5.6	0	0.41	0.26	NUP98
1189	GO:0000245 [8]: spliceosome assembly	1	1	760	16	11502	-5.6	0	0.41	0.26	SFRS1
1190	GO:0007157 [6]: heterophilic cell adhesion	1	1	760	16	11502	-5.6	0	0.41	0.26	CTNND2
1191	GO:0007611 [3]: learning and/or memory	1	1	760	16	11502	-5.6	0	0.41	0.26	DLG4
1192	GO:0009084 [8]: glutamine family amino acid biosynthesis	1	1	760	16	11502	-5.6	0	0.41	0.26	CPS1
1193	GO:0009620 [6]: response to fungi	1	1	760	15	11503	-5.61	0	0.44	0.28	TLR4
1194	GO:0019722 [7]: calcium-mediated signaling	1	1	760	15	11503	-5.61	0	0.44	0.28	IL8
1195	GO:0019751 [6]: polyol metabolism	1	1	760	15	11503	-5.61	0	0.44	0.28	GDPD1
1196	GO:0006493 [9]: O-linked glycosylation	1	1	760	15	11503	-5.61	0	0.44	0.28	GCNT2
