# Supplementary material for: An integrative multi-dimensional genetic and epigenetic strategy to identify aberrant genes and pathways in cancer
Source: BMC Syst Biol. 2010 May 17;4:67. doi: 10.1186/1752-0509-4-67 (PMC2880289; doi:10.1186/1752-0509-4-67)
Supplement: Additional file 7 — List of 974 multiple concerted disruption (MCD) analysis genes. A list of the 974 genes exhibiting MCD in at least one sample. The predominant status is listed next to each gene. [file 1752-0509-4-67-S7.XLS]

## Sheet: Sheet1
Additional File 7 - List of 974 multiple concerted disruption (MCD) analysis genes
GeneSymbol	MCD Frequency (out of 9)
SH3TC1	6
CCNA1	5
COL7A1	5
KCTD4	5
LMCD1	5
LYAR	5
MTMR9	5
SYT8	5
TUSC3	5
ASAM	4
B3GALNT1	4
COL17A1	4
ELK3	4
FBXO25	4
FGFR1	4
KRT17	4
LCP1	4
OSBPL5	4
PSD3	4
SFXN3	4
SH3BGRL3	4
SNRPN	4
TMEM129	4
TNFRSF10D	4
TNS4	4
SEPT6	3
ABLIM1	3
AKR7A3	3
ALOX15B	3
ARIH2	3
C3orf62	3
CDKN1C	3
CKMT1A	3
COL1A1	3
COL4A1	3
CTHRC1	3
DDEFL1	3
DGKA	3
DUSP5	3
EVI2A	3
FAM117A	3
FGFBP1	3
FOXF2	3
GCHFR	3
GJB2	3
GPX3	3
GRB7	3
GSPT2	3
HOXB2	3
IFNGR2	3
KRT14	3
KRT15	3
KRT5	3
KRT6A	3
LLGL2	3
LRDD	3
LXN	3
LYNX1	3
MORC4	3
MRTO4	3
MYLK	3
NEK3	3
NNMT	3
NUP98	3
PAQR7	3
PCDHB2	3
PCGF5	3
PEG10	3
PIK3R1	3
PITPNM2	3
PLAT	3
PPP2R3A	3
PRICKLE2	3
QDPR	3
RASSF1	3
RHOF	3
RNF207	3
SLFN12	3
SMCR7	3
SNCG	3
SOX15	3
SRPX2	3
STK24	3
TMEM154	3
ZBED2	3
ZBTB48	3
ZNF197	3
ABCC2	2
ABHD14A	2
ADPRH	2
AKAP2	2
ALDH1A3	2
ALDH3A1	2
AQP3	2
ASRGL1	2
AXL	2
B3GALTL	2
B3GNT3	2
BCAM	2
BDNF	2
BFSP1	2
BMP1	2
BMP7	2
C1orf59	2
C1orf85	2
C20orf54	2
C21orf7	2
C3orf64	2
C6orf145	2
CACHD1	2
CAMKK2	2
CASP1	2
CCDC22	2
CCDC80	2
CDCP1	2
ChGn	2
CHM	2
CLIP4	2
CNN3	2
COL4A2	2
COL4A6	2
CREB5	2
CSF3	2
CSTA	2
CTNND2	2
CUL5	2
CXCL1	2
CXCL2	2
CXCL3	2
CYP27B1	2
DCAKD	2
DCTN1	2
DDAH1	2
DHRS3	2
DLC1	2
DLX3	2
DMN	2
DNAJC6	2
DZIP1	2
EHD2	2
ETNK2	2
FAM62C	2
FBXO2	2
FERMT1	2
FLII	2
FLJ36070	2
GABRP	2
GAS6	2
GATM	2
GGTL3	2
GLTP	2
GNAS	2
GPR180	2
GPX1	2
GSTM3	2
HK1	2
HMGA2	2
HOXB7	2
HPS4	2
IFITM2	2
IL18	2
IL31RA	2
INHBA	2
INHBC	2
ISL1	2
KIAA0196	2
KIAA0323	2
KIAA0999	2
KLF8	2
KRT23	2
KRT6B	2
LHPP	2
LMO7	2
MAN1A2	2
MANSC1	2
MAOA	2
MBNL1	2
MST1R	2
MSX1	2
MT1E	2
MTFR1	2
NALCN	2
NF1	2
NKX3-1	2
NMNAT3	2
NOTCH3	2
NOVA1	2
N-PAC	2
NRG1	2
OBFC2B	2
OCC-1	2
P2RX5	2
PCDHB7	2
PDK4	2
PDXK	2
PER1	2
PID1	2
PITX1	2
PLAC8	2
POGZ	2
PREX1	2
PRKAR2B	2
PRKCDBP	2
PRPF40B	2
PTRF	2
RAB34	2
RAB38	2
RASGEF1A	2
RBM24	2
RBM35A	2
RBP1	2
RERG	2
RGS7	2
RNF144A	2
RPS6KA2	2
SDC3	2
SFRP1	2
SGMS2	2
SGPP2	2
SH3GL2	2
SLC15A4	2
SLC24A3	2
SLC25A22	2
SLC26A11	2
SLC35A3	2
SMCR8	2
SMURF2	2
SPATA18	2
SPESP1	2
STXBP6	2
TCF12	2
TF	2
THBD	2
TIMP4	2
TLOC1	2
TMC6	2
TMEM19	2
TMEM98	2
TPM3	2
TSPAN4	2
TTC3	2
TTC4	2
USP6NL	2
VSIG1	2
WBP5	2
WDR41	2
XBP1	2
ZDHHC4	2
ZIC1	2
SEPT3	1
7A5	1
ABCA5	1
ABCC4	1
ABHD2	1
ABLIM3	1
ACAA1	1
ACAD8	1
ACADVL	1
ACOT8	1
ACPP	1
ACSF2	1
ADAM22	1
ADAM8	1
ADAMTSL3	1
ADARB1	1
ADCY3	1
ADM	1
ADRBK2	1
AFF4	1
AGMAT	1
AGPAT4	1
AIFM2	1
AKAP10	1
ALDOC	1
ALKBH3	1
ALKBH8	1
AMPD3	1
ANK2	1
ANXA1	1
ANXA8	1
AP2S1	1
APBA3	1
APOBEC3B	1
APOBEC3C	1
APOL6	1
ARHGAP8	1
ARHGDIB	1
ARHGEF7	1
ARID1A	1
ARL14	1
ARL3	1
ARNTL2	1
ASPA	1
ATF7IP2	1
ATG5	1
ATP10D	1
ATPAF1	1
ATRN	1
ATXN10	1
AUTS2	1
B4GALNT2	1
B4GALT6	1
BCAR1	1
BCAT1	1
BCHE	1
BHLHB3	1
BHLHB9	1
BHMT	1
BLMH	1
BLOC1S2	1
BNIP2	1
BOC	1
BOK	1
BRCA2	1
BSCL2	1
BTBD11	1
BTG3	1
BTN3A2	1
BXDC1	1
C10orf116	1
C10orf125	1
C10orf26	1
C10orf6	1
C11orf70	1
C11orf75	1
C13orf31	1
C14orf139	1
C15orf5	1
C16orf48	1
C19orf52	1
C1orf107	1
C1orf181	1
C1orf21	1
C20orf24	1
C21orf63	1
C21orf70	1
C3orf10	1
C3orf14	1
C3orf52	1
C3orf57	1
C4orf18	1
C5orf35	1
C6orf218	1
C7orf29	1
C9orf58	1
CA9	1
CAB39L	1
CADM1	1
CALD1	1
CAMK4	1
CARD10	1
CBLC	1
CBR1	1
CBS	1
CCDC82	1
CCND1	1
CCND2	1
CCNDBP1	1
CCNJ	1
CD302	1
CD44	1
CD58	1
CD70	1
CD74	1
CD82	1
CDC42EP5	1
CDC45L	1
CDH13	1
CDK10	1
CDO1	1
CECR5	1
CENTD2	1
CENTD3	1
CERK	1
CES1	1
CHI3L1	1
CHID1	1
CHKB	1
CHPT1	1
CHST14	1
CHST2	1
CHSY1	1
CKAP4	1
CKB	1
CLEC7A	1
CLSTN2	1
CMBL	1
CNTNAP2	1
COL11A1	1
COL11A2	1
COL13A1	1
COL18A1	1
COL21A1	1
COLEC11	1
COMT	1
COPA	1
COQ4	1
CPT2	1
CPVL	1
CRISPLD1	1
CROT	1
CSRP2BP	1
CTDSPL	1
CTNNAL1	1
CTNNBL1	1
CTSK	1
CTSZ	1
CUL4A	1
CXADR	1
CXorf23	1
CYP26B1	1
CYP2E1	1
CYP2S1	1
CYP4X1	1
D4S234E	1
DAAM2	1
DAB2IP	1
DAPP1	1
DARS	1
DAZAP1	1
DCDC2	1
DDAH2	1
DDEF1	1
DDT	1
DENND2D	1
DFNA5	1
DGKI	1
DGKZ	1
DHCR24	1
DHRS2	1
DHRS4	1
DHX40	1
DIRC2	1
DLL3	1
DLX5	1
DNAJC14	1
DNAJC15	1
DNMT3B	1
DOK7	1
DPP7	1
DPYSL4	1
DRD2	1
DSC3	1
DUSP22	1
DYX1C1	1
EAPP	1
EBF1	1
EDNRB	1
EFNB3	1
EFS	1
EGLN2	1
EGR2	1
EHF	1
EHHADH	1
ELAVL2	1
ELF4	1
ELL2	1
EML3	1
EML4	1
EMP1	1
EMP3	1
ENO2	1
ENOSF1	1
ENTPD3	1
EPB41L4B	1
EPB49	1
EPHA2	1
EPN3	1
ERBB4	1
EREG	1
ETV1	1
FAIM	1
FAM110A	1
FAM128B	1
FAM46B	1
FAM57A	1
FAM65A	1
FAM69B	1
FAM83F	1
FAP	1
FBLN2	1
FBN2	1
FBXL14	1
FFAR2	1
FGD4	1
FGF12	1
FGF2	1
FHIT	1
FHL1	1
FLRT3	1
FLT3	1
FMOD	1
FOXD1	1
FOXI1	1
FOXO1	1
FOXQ1	1
FPR1	1
FUT11	1
FZD3	1
GALNT7	1
GARNL3	1
GBP1	1
GBP4	1
GCAT	1
GCET2	1
Gcom1	1
GDA	1
GDF9	1
GFRA3	1
GHDC	1
GINS4	1
GJB5	1
GLT8D2	1
GLUD2	1
GNA15	1
GNB4	1
GNS	1
GOLT1A	1
GPC6	1
GPR103	1
GPR115	1
GPR116	1
GPR160	1
GPR177	1
GPRASP1	1
GSTM4	1
GTF3C3	1
GTSF1	1
HAPLN1	1
HBEGF	1
HECTD2	1
HFE	1
HIST1H2AI	1
HIST1H3D	1
HIST1H3E	1
HIST1H4J	1
HK2	1
HLA-A	1
HLA-B	1
HLA-DMB	1
HLA-DRA	1
HLA-E	1
HMGA1	1
HMGB3	1
HNRNPC	1
HOXA13	1
HOXA2	1
HOXA9	1
HOXB3	1
HOXB4	1
HOXB5	1
HOXB6	1
HOXB8	1
HOXC10	1
HPCAL1	1
HPGD	1
HPS3	1
HRAS	1
HS3ST3A1	1
HSD17B7	1
HSP90AB1	1
HYPK	1
ICMT	1
ID2	1
ID4	1
IDUA	1
IFIT1	1
IFIT3	1
IFT57	1
IL15RA	1
IL17D	1
IL1B	1
IL6ST	1
ILDR1	1
IMPACT	1
INA	1
IRF7	1
IRS1	1
IRS2	1
ISL2	1
ITGA10	1
ITGA5	1
ITGB1BP1	1
ITGB4	1
ITGB6	1
ITGBL1	1
ITPA	1
IVD	1
JMJD2B	1
JPH1	1
KBTBD8	1
KCNH8	1
KCNS1	1
KCTD14	1
KIAA0427	1
KIAA0746	1
KIAA1199	1
KIAA1618	1
KIAA1622	1
KIFC3	1
KLHDC1	1
KLHDC8B	1
KLHL28	1
KRT16	1
KRT4	1
KRT7	1
KRT80	1
KYNU	1
LACTB	1
LACTB2	1
LAMA1	1
LAMB3	1
LARP6	1
LCORL	1
LDLR	1
LEPREL2	1
LGALS8	1
LIPH	1
LMNA	1
LOC442240	1
LOC57228	1
LOC731602	1
LOC89944	1
LOX	1
LRRC46	1
LY75	1
MAGEF1	1
MAN1C1	1
MAPK8	1
MAPKAPK2	1
MATN2	1
MBTD1	1
MC1R	1
MCC	1
MCOLN3	1
ME3	1
MEPCE	1
MESP1	1
MEST	1
METT11D1	1
METTL7A	1
MFSD1	1
MGAT1	1
MGC15523	1
MGMT	1
MID1	1
MKX	1
MLL2	1
MLSTD1	1
MMAA	1
MMD	1
MME	1
MMP14	1
MMRN2	1
MOBKL2B	1
MOXD1	1
MPZL2	1
MRPL43	1
MRPL48	1
MRPL52	1
MSRA	1
MTM1	1
MTMR15	1
MXRA7	1
MYD88	1
MYO5A	1
MYRIP	1
NANOS1	1
NAP1L5	1
NAT1	1
NBL1	1
NCKIPSD	1
NDUFA12L	1
NEK6	1
NFATC1	1
NFATC2	1
NFE2L3	1
NFIC	1
NFKBIB	1
NIPSNAP1	1
NME5	1
NOL14	1
NPTX2	1
NR1D2	1
NRN1	1
NRSN2	1
NTRK3	1
NUMA1	1
OAT	1
OFD1	1
OPRS1	1
OSBPL10	1
OVOL1	1
P2RY2	1
PACSIN1	1
PAM	1
PAOX	1
PARVA	1
PBRM1	1
PCDHB10	1
PCDHB13	1
PCDHB3	1
PCDHB4	1
PCDHB5	1
PCDHB8	1
PCDHGA1	1
PDE8A	1
PDGFD	1
PDHX	1
PDLIM4	1
PECAM1	1
PECI	1
PELO	1
PEX12	1
PGAM5	1
PGBD1	1
PGCP	1
PGGT1B	1
PHF10	1
PHLDA2	1
PI3	1
PICALM	1
PIGB	1
PIK3CD	1
PIN1	1
PITPNA	1
PKP4	1
PLCD1	1
PLEK2	1
PLEKHG6	1
PLOD1	1
PLOD2	1
PLS3	1
PML	1
PNKD	1
PNPLA4	1
POLR3H	1
POMT1	1
PON3	1
POU4F1	1
PPM1A	1
PRKAA2	1
PRRC1	1
PSMA7	1
PSMB9	1
PSMD6	1
PTEN	1
PTGFRN	1
PTN	1
PTPN12	1
PTPRE	1
PTPRM	1
PTPRR	1
PXK	1
PXN	1
QPCT	1
RAB11FIP4	1
RAB18	1
RAB20	1
RAB36	1
RAB5C	1
RAB7L1	1
RAC2	1
RAET1E	1
RALGDS	1
RANBP1	1
RARRES1	1
RARRES3	1
RBBP4	1
RBM13	1
RBM15B	1
RBM8A	1
RCAN1	1
RECK	1
REL	1
REPIN1	1
RIBC2	1
RMND5B	1
RNASE1	1
RNASEH2B	1
RNF26	1
ROPN1	1
RP4-691N24.1	1
RPA3	1
RPUSD3	1
RRAGD	1
RRM2	1
RTKN	1
RUFY3	1
RUNX1	1
RUNX3	1
SAMHD1	1
SATB1	1
SCAP	1
SCEL	1
SCGB1D2	1
SCGB2A2	1
SCHIP1	1
SCNN1A	1
SEC14L1	1
SEC14L2	1
SEC14L4	1
SERGEF	1
SERPINB1	1
SERPINB13	1
SERPINB8	1
SERPINB9	1
SFN	1
SFXN4	1
SGCE	1
SGPP1	1
SH2D2A	1
SH3BP5	1
SH3TC2	1
SHOX2	1
SIDT1	1
SIGLEC6	1
SIM1	1
SIRPA	1
SKAP1	1
SLC12A6	1
SLC12A8	1
SLC15A3	1
SLC16A4	1
SLC20A2	1
SLC25A39	1
SLC25A43	1
SLC27A2	1
SLC27A3	1
SLC29A3	1
SLC2A13	1
SLC2A3	1
SLC31A2	1
SLC35B3	1
SLC43A3	1
SLC44A3	1
SLC44A5	1
SLC6A15	1
SLIT2	1
SMAD1	1
SMOC2	1
SNCAIP	1
SNF1LK2	1
SNRK	1
SNTB1	1
SNX7	1
SOCS2	1
SORBS2	1
SORD	1
SOX11	1
SOX2	1
SP100	1
SPARC	1
SPATA5	1
SPDEF	1
SPEF1	1
SPG20	1
SPG7	1
SPINT1	1
SPRR1A	1
SQRDL	1
SRBD1	1
SRD5A1	1
SRGN	1
SRI	1
SSPN	1
STAT3	1
STC2	1
STK32C	1
STRN4	1
STX2	1
SULT2B1	1
SUMO3	1
SYCP1	1
SYCP2	1
TACSTD2	1
TAF13	1
TAGLN	1
TAS2R48	1
TBC1D14	1
TBC1D5	1
TCEAL8	1
TCF4	1
TCP11L1	1
TENC1	1
TES	1
TETRAN	1
TFDP2	1
TFF1	1
TFF3	1
TFPI2	1
THOC7	1
TIMP1	1
TLR4	1
TM4SF1	1
TMEM11	1
TMEM121	1
TMEM139	1
TMEM144	1
TMEM22	1
TMEM25	1
TMEM32	1
TMEM40	1
TMEM41A	1
TMEM42	1
TMEM48	1
TMEM80	1
TMEM85	1
TMOD2	1
TNFAIP8	1
TNFRSF10B	1
TNFSF10	1
TOB1	1
TOM1L1	1
TP53I3	1
TPCN2	1
TRABD	1
TRAF3	1
TRAK1	1
TRAM1	1
TRAM1L1	1
TRPV6	1
TRRAP	1
TSGA14	1
TSPAN1	1
TSPAN14	1
TSPAN33	1
TTLL7	1
TUBB2B	1
TUBB6	1
TUBGCP2	1
TWF2	1
UBE2E3	1
UBE2L6	1
UBE2Q2	1
UBE3B	1
UBE4A	1
UBIAD1	1
UBTD1	1
UBXD6	1
UCP2	1
ULK2	1
USP16	1
VCAN	1
VTCN1	1
WDR8	1
WIPF1	1
WNT11	1
WNT5A	1
XDH	1
ZBTB16	1
ZC3HAV1	1
ZCCHC14	1
ZDHHC11	1
ZDHHC3	1
ZFR	1
ZNF32	1
ZNF35	1
ZNF445	1
ZNF45	1
ZNF467	1
ZNF493	1
ZNF501	1
ZNF512	1
ZNF532	1
ZNF545	1
ZNF581	1
ZNF585A	1
ZNF621	1
ZNF652	1
ZNF655	1
ZNF83	1
ZNF85	1
ZZEF1	1
