# Supplementary material for: An integrative multi-dimensional genetic and epigenetic strategy to identify aberrant genes and pathways in cancer
Source: BMC Syst Biol. 2010 May 17;4:67. doi: 10.1186/1752-0509-4-67 (PMC2880289; doi:10.1186/1752-0509-4-67)
Supplement: Additional file 10 — Summary of Kaplan-Meier survival analysis. Results of the K-M analyses using multiple datasets. [file 1752-0509-4-67-S10.XLS]

## Sheet: Sheet1
Additional File 7 - Summary of Kaplan-Meier survival analysis
GeneSymbol	Alternative Names	van de Vijver - P-value	Sorlie - P-value
SH3TC1	FLJ20356	Fail	N/A
CCNA1		0.0148463	N/A
COL7A1		Fail	N/A
KCTD4		N/A	N/A
LMCD1		Fail	0.00261366
LYAR	FLJ20425	0.00551113	Fail
MTMR9	DKFZP434K171	Fail	N/A
SYT8	DKFZp434K0322	N/A	N/A
TUSC3	N33	0.0169636	Fail
ASAM		N/A	N/A
B3GALNT1	B3GALT3	Fail	N/A
COL17A1		Fail	Fail
ELK3		0.048169	N/A
FGFR1		Fail	0.0147898
KRT17		Fail	Fail
LCP1		0.0113295	0.0402416
OSBPL5		N/A	N/A
PSD3	DKFZp761K1423	0.00205916	N/A
SFXN3		N/A	N/A
SH3BGRL3		N/A	Fail
SNRPN		Fail	Fail
TNFRSF10D		Fail	N/A
TNS4		N/A	N/A
Fail = p value > 0.05
N/A = not represented on array platform
